# Supplementary material for: Sox9 regulates cell state and activity of embryonic mouse mammary progenitor cells
Source: Commun Biol. 2018 Dec 13;1:228. doi: 10.1038/s42003-018-0215-3 (PMC6292906; doi:10.1038/s42003-018-0215-3)
Supplement: Supplementary file 3 — Supplementary Data 1 [file 42003_2018_215_MOESM3_ESM.xlsx]

## Sheet: Description
Gene lists from RNA seq of eMPC clones
Genes	Description
25965	All probes
18991	Measured anywhere, which unwanted genes i.e. Mitochondrial genes, Ribosomal protein genes, GM predicted genes, Chr Y genes,were removed
17204	Good genes (log2 FRM)
14330	Significantly changing genes using the DEseq Likelihood ratio test (LRT) over Good genes
2083	Significantly changing genes using Intensity Difference (ID) p<0.05 anywhere
2059	Significantly changing genes by combination of Intensity Difference and Deseq LRT p<0.05 (Fig. 2A)
1771	Hierarchical Clustering analysis over ID+Deseq LRT hits (R>0.5)
206	Cluster 5
105	Cluster 11
193	Cluster 21
1101	Cluster 34
54	Cluster 38
53	Cluster 47
59	Cluster 49
92	PC2 high rotation probes for PCA analysis over Good genes (Fig. 2B)

## Sheet: Good genes (17204)
Probe	Chromosome	Start	End	Strand	No value	Feature	ID	Description	Type	Orientation	Distance	BMMC	ESC	MEF	MSC	e1-early	e1-late	eG2E9	eG2H6	eG3F10	eG2H8	eG1B3	eG3A4	eG2E5	eG2G8	eG3C10	eG3A8	eG1D7	eG3C1	e2	eG2	ePool	eG1C10	eG2C7	eG1-early	eG1-late
Xkr4	1	3205901	3671498	-	NaN	Xkr4	ENSMUSG00000051951	X Kell blood group precursor related family member 4 [Source:MGI Symbol;Acc:MGI:3528744]	gene	Name match	0	-6.75612	-3.66075	-2.89808	-6.04399	-6.35391	-6.78873	-6.4225	-6.27577	-6.53986	-6.7833	-6.74513	-5.10573	-5.60307	-6.63892	-6.40901	-6.67649	-6.57466	-6.64953	-1.83792	-6.43527	-4.11653	-6.71417	-6.68347	-4.53182	-3.01743
Rp1	1	4343507	4360314	-	NaN	Rp1	ENSMUSG00000025900	retinitis pigmentosa 1 (human) [Source:MGI Symbol;Acc:MGI:1341105]	gene	Name match	0	-6.75612	-6.55868	-6.36476	-1.81458	-6.27791	-6.86473	-6.49851	-6.35177	-6.61587	-6.7833	-6.66913	-6.8427	-6.47156	-6.63892	-6.56101	-6.67649	-6.65066	-6.64953	-6.38388	-6.43527	-6.4647	-6.79017	-5.89099	-6.41354	-6.60462
Sox17	1	4490928	4496413	-	NaN	Sox17	ENSMUSG00000025902	SRY-box containing gene 17 [Source:MGI Symbol;Acc:MGI:107543]	gene	Name match	0	-6.68011	-1.25821	-6.36476	-6.04399	-6.35391	-6.86473	-6.49851	-6.35177	-6.61587	-6.7833	-6.74513	-6.8427	-6.47156	-6.79092	-6.56101	-6.67649	-6.65066	-6.64953	-6.38388	-6.43527	-6.4647	-6.79017	-6.75948	-6.41354	-6.68062
Lypla1	1	4807788	4886770	+	NaN	Lypla1	ENSMUSG00000025903	lysophospholipase 1 [Source:MGI Symbol;Acc:MGI:1344588]	gene	Name match	0	5.70005	7.12955	6.14942	5.70329	5.81319	5.64774	5.91775	5.80812	5.70327	5.64218	5.30281	5.48964	5.31975	5.79182	5.30497	5.87354	5.4905	5.28669	6.33375	5.73021	6.24418	6.2434	6.04087	6.74237	6.00648
Tcea1	1	4857814	4897909	+	NaN	Tcea1	ENSMUSG00000033813	transcription elongation factor A (SII) 1 [Source:MGI Symbol;Acc:MGI:1196624]	gene	Name match	0	6.16943	7.19016	6.84144	6.82758	7.18738	6.96215	6.40238	6.82515	6.78558	6.84852	6.62953	6.24556	6.81293	6.74969	6.62379	6.84679	6.6342	6.36703	8.16526	7.31776	7.47128	7.55229	7.36694	7.8194	7.3462
Rgs20	1	4909576	5070285	-	NaN	Rgs20	ENSMUSG00000002459	regulator of G-protein signaling 20 [Source:MGI Symbol;Acc:MGI:1929866]	gene	Name match	0	-6.75612	-0.32171	-4.62779	1.55239	-0.433787	0.576134	-1.08081	-0.860912	-0.291714	-0.573122	-1.99329	1.12905	0.344713	0.64005	-2.94957	0.0751146	1.46307	1.06439	-0.25952	-2.07858	-2.85326	-4.23449	-2.43978	-4.03182	-3.1715
Atp6v1h	1	5083173	5162549	+	NaN	Atp6v1h	ENSMUSG00000033793	ATPase, H+ transporting, lysosomal V1 subunit H [Source:MGI Symbol;Acc:MGI:1914864]	gene	Name match	0	6.59388	6.18558	5.84058	5.22401	6.627	7.14562	6.51722	6.63817	6.26587	6.60267	6.0713	6.91287	7.20261	6.46568	6.59471	6.44518	6.66575	6.58408	6.05048	5.62388	6.1727	6.39754	6.3814	6.5477	6.29011
Oprk1	1	5588493	5606131	+	NaN	Oprk1	ENSMUSG00000025905	opioid receptor, kappa 1 [Source:MGI Symbol;Acc:MGI:97439]	gene	Name match	0	-6.75612	-2.4095	-6.36476	-5.96799	-6.20191	-6.78873	-2.2345	-6.35177	-6.61587	-6.7833	-6.74513	-5.89821	-6.39556	-6.71492	-6.48501	-6.67649	-5.78218	-6.64953	2.4462	-5.56679	-4.35925	-6.71417	-3.14804	-1.23322	1.58398
Npbwr1	1	5913707	5917398	-	NaN	Npbwr1	ENSMUSG00000033774	neuropeptides B/W receptor 1 [Source:MGI Symbol;Acc:MGI:891989]	gene	Name match	0	-6.75612	-5.69019	-6.36476	-6.04399	-6.27791	-6.78873	-5.26154	-6.35177	-3.20996	-4.67785	-5.80065	-5.52973	-6.39556	-6.71492	-6.48501	-5.43953	-3.58222	-6.64953	-4.64691	-6.43527	-5.59621	-6.79017	-6.75948	-6.41354	-6.60462
Rb1cc1	1	6206197	6276648	+	NaN	Rb1cc1	ENSMUSG00000025907	RB1-inducible coiled-coil 1 [Source:MGI Symbol;Acc:MGI:1341850]	gene	Name match	0	5.98943	4.9036	6.27938	5.72325	6.27283	7.4103	7.09412	7.14958	7.10023	7.2157	6.53903	7.43992	7.66072	7.17659	7.22139	7.2027	7.8779	6.96706	6.37602	5.85385	6.88007	6.11071	5.88073	4.50531	6.28763
4732440D04Rik	1	6213293	6214590	-	NaN	4732440D04Rik	ENSMUSG00000090031	RIKEN cDNA 4732440D04 gene [Source:MGI Symbol;Acc:MGI:3604103]	gene	Name match	0	-3.58192	-5.69019	-3.55179	-2.16227	-3.05921	-1.30344	-1.80012	-1.3671	-2.19041	-1.57703	-2.60449	-1.34876	-0.881296	-1.13822	-1.57279	-1.54885	-0.871147	-2.56235	-2.87475	-4.32983	-3.40902	-1.86472	-2.25035	-4.93386	-2.26684
4732440D04Rik	1	6214612	6215292	-	NaN	4732440D04Rik	ENSMUSG00000090031	RIKEN cDNA 4732440D04 gene [Source:MGI Symbol;Acc:MGI:3604103]	gene	Name match	0	-5.51915	-6.55868	-6.36476	-6.04399	-5.40943	-3.75928	-4.94283	-4.11481	-4.56018	-4.33881	-5.43216	-3.12605	-4.08984	-4.18548	-3.90901	-4.86353	-2.64844	-3.6756	-5.73188	-6.35927	-6.3887	-6.21417	-6.18347	-6.41354	-6.60462
Fam150a	1	6359331	6394731	+	NaN	Fam150a	ENSMUSG00000087247	family with sequence similarity 150, member A [Source:MGI Symbol;Acc:MGI:3645495]	gene	Name match	0	-5.81163	-2.02424	2.8967	-1.80702	1.55545	3.21345	2.28407	-1.20048	1.62625	-0.188636	1.05973	2.07914	2.3194	1.85419	0.662367	2.1402	5.08754	1.95144	2.90889	-0.952383	3.69285	-3.57353	-4.65403	-5.83754	-3.46398
St18	1	6487231	6860940	+	NaN	St18	ENSMUSG00000033740	suppression of tumorigenicity 18 [Source:MGI Symbol;Acc:MGI:2446700]	gene	Name match	0	-0.350463	-5.61419	-5.42028	-3.93854	-2.1635	-2.72409	-2.99628	-1.61231	-3.14918	-3.09289	-3.45973	-5.10573	-2.64963	-1.94276	-3.42037	-2.77059	-2.65192	-3.50889	-2.24038	-4.69831	-5.52021	-4.90845	-6.68347	-6.41354	-6.68062
Pcmtd1	1	7088920	7173626	+	NaN	Pcmtd1	ENSMUSG00000051285	protein-L-isoaspartate (D-aspartate) O-methyltransferase domain containing 1 [Source:MGI Symbol;Acc:MGI:2441773]	gene	Name match	0	4.66352	4.40289	4.74868	5.22522	4.73781	5.85417	5.8368	5.80529	5.4219	6.06975	5.16677	5.77685	5.91451	5.74431	5.83452	5.16303	5.44403	5.31102	5.56342	4.78378	4.8425	5.21788	5.0894	4.85042	5.34889
Sntg1	1	8361475	9299878	-	NaN	Sntg1	ENSMUSG00000025909	syntrophin, gamma 1 [Source:MGI Symbol;Acc:MGI:1918346]	gene	Name match	0	-4.22667	-5.90667	-3.04283	-6.04399	-0.751854	-0.999072	0.627088	-3.87784	-4.08642	0.434434	2.18261	1.61729	1.56443	1.82153	0.339047	2.55866	0.793115	-0.444573	5.80553	1.96121	1.61374	-1.89224	-1.86758	5.14874	6.31654
Rrs1	1	9545408	9547454	+	NaN	Rrs1	ENSMUSG00000061024	RRS1 ribosome biogenesis regulator homolog (S. cerevisiae) [Source:MGI Symbol;Acc:MGI:1929721]	gene	Name match	0	4.15926	6.07376	5.02079	5.5333	5.45705	5.09336	4.94605	4.97266	4.9876	4.89727	5.13483	4.75152	5.31147	5.0709	4.84523	5.34869	4.99789	4.95339	6.50355	5.2482	5.76979	5.95605	6.02241	6.93497	6.28208
Adhfe1	1	9547948	9577970	+	NaN	Adhfe1	ENSMUSG00000025911	alcohol dehydrogenase, iron containing, 1 [Source:MGI Symbol;Acc:MGI:1923437]	gene	Name match	0	-0.37299	0.604945	-1.21276	-2.53486	-0.938661	0.770885	1.84948	1.10678	0.892832	1.31827	-1.49207	0.860746	1.08729	-0.440217	-0.136282	-2.20981	-0.138326	-1.02261	1.23192	-1.30763	-2.87751	-1.62422	-2.00031	3.34756	2.07993
2610203C22Rik	1	9560832	9631175	-	NaN	2610203C22Rik	ENSMUSG00000079671	RIKEN cDNA 2610203C22 gene [Source:MGI Symbol;Acc:MGI:1919731]	gene	Name match	0	-6.75612	-5.24571	-2.58406	-0.262407	-2.57322	-2.13532	-3.82431	-4.40729	-2.64918	-2.93085	-3.43216	-2.81325	-2.04611	-2.97796	-4.82404	-0.80302	-1.8025	-1.37356	-6.38388	-6.43527	-4.52021	-6.63817	-6.60747	-5.54506	-4.44366
Mybl1	1	9667415	9700209	-	NaN	Mybl1	ENSMUSG00000025912	myeloblastosis oncogene-like 1 [Source:MGI Symbol;Acc:MGI:99925]	gene	Name match	0	1.82391	3.26088	3.96777	4.0716	3.72492	3.57983	4.48547	4.17587	3.85274	4.19754	3.34382	3.77275	3.56525	4.31644	3.11227	4.82719	3.45021	3.63908	3.90637	4.03226	3.14198	4.44536	4.26789	3.82358	4.26871
Vcpip1	1	9718622	9748382	-	NaN	Vcpip1	ENSMUSG00000045210	valosin containing protein (p97)/p47 complex interacting protein 1 [Source:MGI Symbol;Acc:MGI:1917925]	gene	Name match	0	6.25731	5.41369	5.63242	5.94998	5.61845	5.80924	5.97966	5.88169	5.83536	5.90577	5.22982	5.58782	5.93848	5.84436	5.69689	5.73443	5.58494	5.41111	6.10065	5.37735	5.67882	5.54404	5.6581	5.87879	5.69335
Sgk3	1	9798130	9902556	+	NaN	Sgk3	ENSMUSG00000025915	serum/glucocorticoid regulated kinase 3 [Source:MGI Symbol;Acc:MGI:2182368]	gene	Name match	0	5.27386	1.78778	2.22967	-2.07731	0.638379	1.27913	1.66159	0.800492	1.8906	0.737066	0.644296	0.268273	0.650051	0.654968	-0.387321	0.14731	0.48962	-1.61178	0.925133	-1.61781	1.60863	3.11953	2.62101	3.37125	3.35841
6030422M02Rik	1	9908638	9942085	+	NaN	6030422M02Rik	ENSMUSG00000046101	RIKEN cDNA 6030422M02 gene [Source:MGI Symbol;Acc:MGI:3045334]	gene	Name match	0	-2.85022	-5.69019	-6.36476	-6.04399	-6.27791	-6.86473	-6.49851	-6.35177	-6.61587	-6.7833	-6.74513	-6.76669	-6.47156	-5.92244	-6.56101	-6.67649	-6.65066	-6.64953	-6.38388	-6.43527	-6.3887	-6.71417	-6.68347	-6.41354	-6.68062
Ppp1r42	1	9968624	10009136	-	NaN	Ppp1r42	ENSMUSG00000025916	protein phosphatase 1, regulatory subunit 42 [Source:MGI Symbol;Acc:MGI:1921138]	gene	Name match	0	1.65795	-5.69019	-6.36476	-5.96799	-5.77791	-4.98301	-4.15034	-5.48329	-4.96386	-6.7833	-6.66913	-6.69069	-6.39556	-6.79092	-6.56101	-6.52449	-5.4137	-6.57353	-6.30788	-6.43527	-5.31269	-3.18472	-3.16006	-6.33754	-3.70669
Cops5	1	10024602	10038127	-	NaN	Cops5	ENSMUSG00000025917	COP9 (constitutive photomorphogenic) homolog, subunit 5 (Arabidopsis thaliana) [Source:MGI Symbol;Acc:MGI:1349415]	gene	Name match	0	5.57675	6.08385	5.68616	5.74288	6.33487	6.48691	6.64578	6.55754	6.59782	6.69209	6.38742	6.61445	6.86049	6.57183	6.63208	6.65498	6.68266	6.25313	6.68497	6.06234	6.62302	6.7887	6.7629	6.96162	6.71791
Cspp1	1	10038218	10136768	+	NaN	Cspp1	ENSMUSG00000056763	centrosome and spindle pole associated protein 1 [Source:MGI Symbol;Acc:MGI:2681832]	gene	Name match	0	4.11095	4.08004	2.89286	3.17111	2.87071	3.36102	3.56791	3.43713	3.61089	3.72244	2.85399	3.01195	3.48665	2.9598	3.11811	3.62549	3.03753	2.52898	2.8622	2.71408	2.69368	3.98616	4.0925	2.16737	3.84857
Arfgef1	1	10137571	10232670	-	NaN	Arfgef1	ENSMUSG00000067851	ADP-ribosylation factor guanine nucleotide-exchange factor 1(brefeldin A-inhibited) [Source:MGI Symbol;Acc:MGI:2442988]	gene	Name match	0	7.80363	5.75176	5.68524	6.42091	6.41796	6.5814	6.72828	6.72307	6.91333	6.75048	6.27287	6.49207	6.8135	6.69271	6.4353	6.89463	6.61475	6.19823	6.85248	6.5965	6.57344	7.52796	7.35997	5.80003	7.15196
Cpa6	1	10324720	10719945	-	NaN	Cpa6	ENSMUSG00000042501	carboxypeptidase A6 [Source:MGI Symbol;Acc:MGI:3045348]	gene	Name match	0	-2.89942	-2.70198	2.66799	-5.96799	3.41462	4.3364	3.32027	4.40349	3.50538	4.7269	3.52485	5.72586	5.45599	4.63654	4.67874	2.86565	4.1779	3.92975	1.97804	2.8773	3.40241	2.80263	2.49712	3.80085	4.78208
Prex2	1	10993465	11303682	+	NaN	Prex2	ENSMUSG00000048960iption=phosphatidylinositol-3,4,5-trisphosphate-dependentRac exchange factor 2 [Source:MGI Symbol;Acc:MGI:1923385]	No description	gene	Name match	0	-2.11547	0.842378	1.20389	5.26232	1.93914	4.34498	4.1952	2.91771	2.19207	4.20287	3.45013	3.98262	5.35088	4.30794	3.34517	4.48076	5.38591	4.51334	2.48947	0.612004	4.40404	5.88986	5.67878	4.96946	6.10778
A830018L16Rik	1	11414105	11975901	+	NaN	A830018L16Rik	ENSMUSG00000057715	RIKEN cDNA A830018L16 gene [Source:MGI Symbol;Acc:MGI:2444149]	gene	Name match	0	-6.75612	0.100338	-2.67435	-6.04399	-2.1635	-3.22409	-5.26154	-4.61481	-3.57318	-5.91481	-4.39697	-1.7846	-1.89368	-2.60051	-5.11652	-3.02449	-3.24476	-3.01464	1.36876	-5.12231	-1.5728	-3.40845	-3.41131	-0.0946832	-2.61217
AC102654.1	1	11414112	11537707	+	NaN	AC102654.1	ENSMUSG00000095719	Putative uncharacterized protein [Source:UniProtKB/TrEMBL;Acc:Q3UY15]	gene	Name match	0	-6.75612	-1.88859	-6.21276	-6.04399	-6.35391	-6.86473	-6.4225	-6.35177	-6.61587	-6.7833	-6.74513	-5.89821	-6.47156	-6.79092	-6.56101	-6.67649	-5.78218	-6.64953	-1.67761	-6.43527	-6.31269	-6.71417	-6.75948	-2.7339	-5.60462
Sulf1	1	12692430	12860371	+	NaN	Sulf1	ENSMUSG00000016918	sulfatase 1 [Source:MGI Symbol;Acc:MGI:2138563]	gene	Name match	0	-1.31445	4.03491	7.92575	4.76093	5.26487	4.7019	4.30447	4.93136	5.42503	2.30758	6.37541	5.43711	6.21261	5.483	4.61222	6.16778	6.76949	6.48774	6.00625	5.63407	6.62215	7.27807	6.93885	5.51024	7.12641
Slco5a1	1	12866549	12991177	-	NaN	Slco5a1	ENSMUSG00000025938	solute carrier organic anion transporter family, member 5A1 [Source:MGI Symbol;Acc:MGI:2443431]	gene	Name match	0	-2.16893	-0.326737	-1.36601	0.370776	0.366665	-1.39805	-1.96076	0.406476	0.83499	-1.64265	0.812685	-0.213685	-0.591634	-0.457949	-1.14722	-2.3958	-0.484709	-2.2886	3.5698	1.10366	3.03928	1.57634	2.2204	-0.172208	-0.810263
Prdm14	1	13113457	13127163	-	NaN	Prdm14	ENSMUSG00000042414	PR domain containing 14 [Source:MGI Symbol;Acc:MGI:3588194]	gene	Name match	0	-5.20044	3.61515	-6.28876	-6.04399	-6.27791	-6.86473	-6.49851	-6.27577	-6.61587	-6.7073	-6.66913	-6.76669	-6.47156	-6.71492	-6.56101	-6.67649	-6.57466	-6.64953	-6.30788	-6.43527	-6.4647	-6.79017	-5.89099	-6.41354	-6.68062
Ncoa2	1	13139105	13374083	-	NaN	Ncoa2	ENSMUSG00000005886	nuclear receptor coactivator 2 [Source:MGI Symbol;Acc:MGI:1276533]	gene	Name match	0	5.94646	4.90718	4.65026	5.24519	5.44419	5.661	5.96026	5.49753	5.73962	6.02161	5.1505	5.44502	5.56741	5.44953	5.34117	5.66862	5.46419	5.14814	5.82135	5.40985	5.61241	6.18729	6.15081	4.74016	6.1957
Tram1	1	13564702	13589864	-	NaN	Tram1	ENSMUSG00000025935	translocating chain-associating membrane protein 1 [Source:MGI Symbol;Acc:MGI:1919515]	gene	Name match	0	6.74673	5.81168	7.26519	7.05722	6.43452	5.96457	6.31328	6.3241	6.42328	6.07428	5.84275	6.127	6.15003	6.15404	6.11075	6.1774	6.00017	5.92643	6.41813	6.29148	6.54491	6.19559	6.08343	7.37609	6.2776
Lactb2	1	13624845	13660546	-	NaN	Lactb2	ENSMUSG00000025937	lactamase, beta 2 [Source:MGI Symbol;Acc:MGI:2442551]	gene	Name match	0	3.23601	5.93264	4.26538	4.7007	4.06426	5.20571	4.93688	4.64221	4.57675	5.0324	4.29695	4.87748	5.25316	4.49165	4.78204	4.25191	4.90016	4.55127	5.04976	4.23237	4.27883	4.98588	5.20159	5.18203	4.85705
Eya1	1	14168954	14310200	-	NaN	Eya1	ENSMUSG00000025932	eyes absent 1 homolog (Drosophila) [Source:MGI Symbol;Acc:MGI:109344]	gene	Name match	0	1.37914	0.562934	2.90176	-5.96799	3.28368	3.20071	5.64868	4.81768	3.91516	5.5552	4.73303	5.14679	5.15604	4.70079	4.47078	4.92151	4.71865	4.50873	4.15565	3.7545	4.72059	3.21684	4.08517	2.11239	3.09773
Msc	1	14753346	14755966	-	NaN	Msc	ENSMUSG00000025930	musculin [Source:MGI Symbol;Acc:MGI:1333884]	gene	Name match	0	-4.03947	0.920869	-6.36476	-5.96799	-6.35391	-6.86473	-6.4225	-6.35177	-6.61587	-6.7833	-6.66913	-6.8427	-6.47156	-6.71492	-6.56101	-6.67649	-6.65066	-6.64953	-3.02718	-6.43527	-5.59621	-6.71417	-6.75948	-6.33754	-6.60462
Trpa1	1	14872648	14918862	-	NaN	Trpa1	ENSMUSG00000032769	transient receptor potential cation channel, subfamily A, member 1 [Source:MGI Symbol;Acc:MGI:3522699]	gene	Name match	0	-3.85819	-0.518045	-6.28876	-6.04399	-6.35391	-6.86473	-5.63002	-6.35177	-6.61587	-6.7833	-6.59313	-6.8427	-6.47156	-5.92244	-6.56101	-6.67649	-6.65066	-6.64953	-5.07091	-6.43527	-6.4647	-6.79017	-6.75948	-6.41354	-6.68062
Kcnb2	1	15287259	15716367	+	NaN	Kcnb2	ENSMUSG00000092083	potassium voltage gated channel, Shab-related subfamily, member 2 [Source:MGI Symbol;Acc:MGI:99632]	gene	Name match	0	-6.75612	-5.61419	-1.99753	-6.04399	-6.27791	-6.78873	-5.63002	-6.27577	-6.61587	-4.30937	-2.81201	-0.887027	-6.31956	-3.74824	-6.56101	-6.67649	-6.65066	-6.64953	-6.38388	-3.36683	-3.11653	-6.79017	-6.75948	-6.41354	-6.68062
Terf1	1	15805658	15843428	+	NaN	Terf1	ENSMUSG00000025925	telomeric repeat binding factor 1 [Source:MGI Symbol;Acc:MGI:109634]	gene	Name match	0	3.75475	5.71374	3.33221	5.05032	4.01757	3.67559	3.45589	2.88728	3.48611	3.61239	3.39264	2.97678	3.24477	3.0796	2.80829	4.01485	3.54043	2.93834	4.17895	3.90775	4.03185	4.27305	4.20379	4.27027	4.14247
4930444P10Rik	1	16065979	16093325	-	NaN	4930444P10Rik	ENSMUSG00000067795	RIKEN cDNA 4930444P10 gene [Source:MGI Symbol;Acc:MGI:1923049]	gene	Name match	0	-6.75612	-6.48267	-6.21276	-6.04399	-3.29823	-5.28873	-6.49851	-6.27577	-6.53986	-6.7073	-6.66913	-5.52973	-6.39556	-5.92244	-6.56101	-5.73201	-5.20618	-6.57353	-5.5154	-6.35927	-6.3887	-5.71417	-5.52251	-6.33754	-5.10462
Rdh10	1	16105774	16133734	+	NaN	Rdh10	ENSMUSG00000025921	retinol dehydrogenase 10 (all-trans) [Source:MGI Symbol;Acc:MGI:1924238]	gene	Name match	0	2.28913	2.01867	4.19499	3.41087	2.74792	2.99629	3.49912	3.71999	4.63371	3.31621	2.73533	3.55589	3.68784	3.47984	3.15883	3.12308	2.89599	3.06077	2.49212	1.56836	2.46952	2.18276	2.7737	2.69094	2.43772
Stau2	1	16228674	16520112	-	NaN	Stau2	ENSMUSG00000025920	staufen (RNA binding protein) homolog 2 (Drosophila) [Source:MGI Symbol;Acc:MGI:1352508]	gene	Name match	0	1.63676	3.27767	3.50057	4.36978	4.88054	4.94663	4.91614	5.24554	4.73381	5.18902	4.96201	5.53883	5.46095	5.09009	5.2146	5.00672	5.26698	4.78483	5.17697	5.09759	5.24827	5.50155	5.27606	4.83924	5.01916
Ube2w	1	16569782	16619489	-	NaN	Ube2w	ENSMUSG00000025939	ubiquitin-conjugating enzyme E2W (putative) [Source:MGI Symbol;Acc:MGI:1914049]	gene	Name match	0	4.53634	4.25008	5.48026	5.05286	5.10015	5.13303	5.3035	5.55447	5.19168	5.48803	5.14143	5.81088	5.97428	5.475	5.70353	5.24568	5.67443	5.23012	5.57241	5.04055	5.29292	4.91235	4.94081	5.68334	5.32066
Tceb1	1	16642766	16656865	-	NaN	Tceb1	ENSMUSG00000079658	transcription elongation factor B (SIII), polypeptide 1 [Source:MGI Symbol;Acc:MGI:1915173]	gene	Name match	0	5.17851	5.4972	5.91819	5.77073	6.28997	5.78153	5.83033	6.22513	5.88233	5.98284	6.02233	6.55643	6.61011	6.3673	6.48504	6.409	6.46437	5.80004	6.49539	6.03305	6.5209	6.26485	6.28896	6.50196	6.00106
Tmem70	1	16665207	16678275	+	NaN	Tmem70	ENSMUSG00000025940	transmembrane protein 70 [Source:MGI Symbol;Acc:MGI:1915068]	gene	Name match	0	4.15193	4.24187	5.57004	5.04404	4.98209	4.76349	5.48271	5.70838	5.55633	5.64904	5.52761	5.81012	6.06375	5.75087	5.70604	5.7268	5.86463	5.32097	5.09046	5.12915	5.08283	5.21455	5.60196	5.60862	5.4907
Ly96	1	16688456	16709605	+	NaN	Ly96	ENSMUSG00000025779	lymphocyte antigen 96 [Source:MGI Symbol;Acc:MGI:1341909]	gene	Name match	0	2.32359	-1.27328	1.56201	1.31931	2.09486	2.36516	2.29981	2.30514	2.1304	2.4908	1.94413	2.62989	3.0111	2.14309	2.63179	1.83584	2.52154	1.66632	1.46388	0.950213	1.70612	1.37267	1.55046	1.69914	1.26567
Jph1	1	16994938	17097889	-	NaN	Jph1	ENSMUSG00000042686	junctophilin 1 [Source:MGI Symbol;Acc:MGI:1891495]	gene	Name match	0	-1.98015	0.726867	1.14918	0.375411	2.17302	1.70312	0.339998	-2.57108	-1.9096	-0.566008	-0.0403367	1.31512	-0.111288	1.02063	-2.16308	2.15808	1.52358	0.686521	3.58828	-2.02149	2.76143	-0.439331	0.246152	3.38679	2.90951
Gdap1	1	17145362	17164271	+	NaN	Gdap1	ENSMUSG00000025777	ganglioside-induced differentiation-associated-protein 1 [Source:MGI Symbol;Acc:MGI:1338002]	gene	Name match	0	-6.60411	-4.45323	-1.26535	-3.24928	-0.675626	0.343492	-0.651418	-1.58536	-1.45268	-1.09825	-0.812722	0.258041	-0.242462	-0.834332	-2.8706	-0.415967	-0.616848	-0.420435	-0.379276	-2.47961	-0.100873	-4.07353	-1.68473	-4.67658	-4.20669
Pi15	1	17601901	17630938	+	NaN	Pi15	ENSMUSG00000067780	peptidase inhibitor 15 [Source:MGI Symbol;Acc:MGI:1934659]	gene	Name match	0	-2.92095	0.0819675	3.98373	3.71441	3.37138	4.71253	3.8551	6.93616	7.61132	2.72418	4.43487	2.6578	3.21774	4.23625	1.68616	0.690735	3.82996	2.4442	3.20798	-0.196902	3.03894	1.75885	3.99741	-1.32098	0.561841
Crispld1	1	17727045	17766344	+	NaN	Crispld1	ENSMUSG00000025776	cysteine-rich secretory protein LCCL domain containing 1 [Source:MGI Symbol;Acc:MGI:1934666]	gene	Name match	0	-4.03947	-1.35503	-0.383428	-5.0995	-4.61695	-3.39805	-3.06157	-0.837515	-1.28509	-4.97033	-0.351849	-2.36876	-3.94211	-1.64174	-6.56101	-6.60049	-5.78218	-1.50461	-2.77244	-5.12231	-4.90902	-6.63817	-1.18082	-6.41354	-6.68062
Tfap2b	1	19208914	19238734	+	NaN	Tfap2b	ENSMUSG00000025927	transcription factor AP-2 beta [Source:MGI Symbol;Acc:MGI:104672]	gene	Name match	0	-6.75612	-1.87903	-0.136932	-6.04399	-6.35391	-6.86473	-6.49851	-6.35177	-6.61587	-6.7833	-6.74513	-6.76669	-6.47156	-6.79092	-6.56101	-6.67649	-6.65066	-6.64953	-6.38388	-6.43527	0.536767	-6.79017	-6.75948	-6.41354	-6.68062
Pkhd1	1	20057779	20618064	-	NaN	Pkhd1	ENSMUSG00000043760	polycystic kidney and hepatic disease 1 [Source:MGI Symbol;Acc:MGI:2155808]	gene	Name match	0	-6.75612	1.31418	-5.49628	-6.04399	-4.24847	-5.62777	-3.14181	-6.27577	-5.96386	-3.62011	-3.59313	-2.50753	-1.07363	-2.21305	-2.71285	-2.19182	-1.8747	-1.82427	-3.58917	-6.43527	-6.3887	-6.79017	-6.75948	-5.54506	-4.57517
Il17f	1	20777151	20784270	-	NaN	Il17f	ENSMUSG00000041872	interleukin 17F [Source:MGI Symbol;Acc:MGI:2676631]	gene	Name match	0	-3.59293	-5.69019	-6.36476	-4.56431	-4.69295	-2.95883	-4.15034	-6.35177	-6.61587	-6.13129	-6.66913	-6.76669	-5.52707	-4.47796	-6.56101	-5.80801	-5.70618	-5.41256	-5.14691	-6.43527	-4.90902	-5.05321	-4.15403	-4.30809	-5.36766
Mcm3	1	20802974	20820278	-	NaN	Mcm3	ENSMUSG00000041859	minichromosome maintenance deficient 3 (S. cerevisiae) [Source:MGI Symbol;Acc:MGI:101845]	gene	Name match	0	6.76351	8.40206	6.05493	8.47568	7.52935	7.1669	7.16233	6.49661	7.01692	6.83261	6.44129	5.75098	6.07282	6.41313	5.28429	7.5138	6.6438	6.10849	7.37369	6.81481	7.65205	7.77108	7.33587	7.66033	7.34795
Paqr8	1	20890622	20938755	+	NaN	Paqr8	ENSMUSG00000025931	progestin and adipoQ receptor family member VIII [Source:MGI Symbol;Acc:MGI:1921479]	gene	Name match	0	0.837304	3.18955	4.00813	2.37265	2.23455	2.55632	2.69796	2.35392	2.46083	3.34853	2.06497	3.04181	3.63446	3.08084	2.55747	2.68545	2.84452	2.2302	2.61297	0.776199	2.36678	0.862756	1.98481	2.96955	3.35269
Efhc1	1	20951626	20990838	+	NaN	Efhc1	ENSMUSG00000041809	EF-hand domain (C-terminal) containing 1 [Source:MGI Symbol;Acc:MGI:1919127]	gene	Name match	0	-2.97542	0.481441	0.642215	2.97215	0.802829	1.27136	1.62665	1.84599	2.30408	1.80696	0.539753	1.29391	1.62002	0.985024	0.926018	1.11611	1.63521	0.51092	1.54889	0.983454	0.233189	-0.943084	-0.00107307	0.508947	0.676739
Tram2	1	20996296	21079229	-	NaN	Tram2	ENSMUSG00000041779	translocating chain-associating membrane protein 2 [Source:MGI Symbol;Acc:MGI:1924817]	gene	Name match	0	3.50941	3.95963	6.03599	6.27584	4.95066	5.16738	5.28145	5.13698	5.33919	5.16251	4.38571	4.56863	5.22463	4.89703	4.84046	5.21102	5.18098	4.8292	4.80301	4.47362	4.77968	4.84211	4.37532	4.81183	5.5656
Tmem14a	1	21218575	21230167	+	NaN	Tmem14a	ENSMUSG00000025933	transmembrane protein 14A [Source:MGI Symbol;Acc:MGI:1922962]	gene	Name match	0	-2.85819	1.76102	1.62301	2.61323	1.6312	2.10086	2.35993	2.30195	1.90007	1.42785	1.37129	1.97965	1.94543	1.23968	0.750795	2.29754	1.94024	1.9051	0.706287	-0.633668	0.925553	1.7322	1.19222	0.796632	1.35547
Gsta3	1	21240589	21265361	+	NaN	Gsta3	ENSMUSG00000025934	glutathione S-transferase, alpha 3 [Source:MGI Symbol;Acc:MGI:95856]	gene	Name match	0	-2.62993	0.752317	-6.36476	-4.0995	1.18298	2.81924	4.74967	2.95808	3.16701	2.4378	-0.847201	-0.760149	1.37348	2.61962	-0.857362	1.84561	1.7334	3.68981	-5.30788	-1.82533	-1.16653	-3.28105	-3.7038	2.18382	1.65541
AC163025.1	1	21272338	21273082	+	NaN	AC163025.1	ENSMUSG00000096375	Protein Cetn4 [Source:UniProtKB/TrEMBL;Acc:E9PVN5]	gene	Name match	0	-6.68011	-6.40667	-6.36476	-5.96799	-4.69295	-4.75928	-3.96906	-6.19977	-5.67138	-6.63129	-6.59313	-5.97421	-5.15859	-5.31125	-4.82404	-5.73201	-5.17099	-3.50889	-6.38388	-3.96134	-4.35925	-5.92169	-5.89099	-4.85786	-4.94366
Kcnq5	1	21398403	21961942	-	NaN	Kcnq5	ENSMUSG00000028033	potassium voltage-gated channel, subfamily Q, member 5 [Source:MGI Symbol;Acc:MGI:1924937]	gene	Name match	0	0.586929	-2.01436	1.36449	1.77669	-3.45598	-3.39805	0.314884	1.37764	-0.32609	-5.54633	-1.236	0.0674036	-2.96243	0.751554	-1.79701	-1.14247	-4.3025	-2.60358	1.30193	-0.671271	-1.78505	-5.92169	-6.68347	-6.33754	-6.52862
Rims1	1	22286251	22805994	-	NaN	Rims1	ENSMUSG00000041670	regulating synaptic membrane exocytosis 1 [Source:MGI Symbol;Acc:MGI:2152971]	gene	Name match	0	-6.75612	-1.14342	-1.96683	-6.04399	-5.11695	-6.78873	-0.954185	-3.79609	-6.46386	-4.33881	-1.9539	0.725752	-0.769223	-1.71775	-5.24804	-3.27059	-3.14844	-5.20505	0.584679	-5.19831	-1.18695	-6.63817	-5.81499	-6.41354	-6.60462
4933415F23Rik	1	23100473	23102253	-	NaN	4933415F23Rik	ENSMUSG00000073730	RIKEN cDNA 4933415F23 gene [Source:MGI Symbol;Acc:MGI:1914005]	gene	Name match	0	-6.75612	-6.55868	-6.36476	-6.04399	-6.35391	-6.86473	-6.4225	-6.35177	-6.53986	-6.63129	-6.74513	-4.73725	-6.39556	-4.68548	-4.45556	-6.60049	-6.57466	-6.64953	-6.38388	-6.43527	-6.4647	-6.79017	-6.75948	-6.41354	-6.68062
Ogfrl1	1	23366424	23383175	-	NaN	Ogfrl1	ENSMUSG00000026158	opioid growth factor receptor-like 1 [Source:MGI Symbol;Acc:MGI:1917405]	gene	Name match	0	6.06208	2.3359	2.85864	3.52849	3.50522	2.68733	3.15159	3.52361	3.15669	3.85136	3.85869	3.69262	3.53642	3.62676	3.89904	2.67833	2.86407	2.78499	4.89168	4.64692	4.53728	3.73372	4.08732	3.39631	3.60542
B3gat2	1	23761753	23849158	+	NaN	B3gat2	ENSMUSG00000026156	beta-1,3-glucuronyltransferase 2 (glucuronosyltransferase S) [Source:MGI Symbol;Acc:MGI:2389490]	gene	Name match	0	-4.31163	-5.69019	-5.42028	-5.0995	-4.35169	-4.51657	-3.17658	-4.61481	-5.3029	-3.6091	-5.87665	-4.1685	-2.91588	-3.97796	-3.38681	-5.30801	-4.84495	-6.57353	-4.73188	-4.32983	-4.65173	-4.40845	-5.60747	-4.93386	-4.94366
Smap1	1	23844846	23922317	-	NaN	Smap1	ENSMUSG00000026155	stromal membrane-associated protein 1 [Source:MGI Symbol;Acc:MGI:2138261]	gene	Name match	0	5.86131	5.48848	5.64132	5.53254	5.6698	5.84189	6.14961	6.13453	5.78731	6.00374	5.41997	6.12819	6.25146	5.84345	5.98196	5.70171	6.03971	5.69333	6.19613	5.94645	6.03489	6.08005	5.81614	5.78571	6.36766
1110058L19Rik	1	23995939	24005656	-	NaN	1110058L19Rik	ENSMUSG00000026154	RIKEN cDNA 1110058L19 gene [Source:MGI Symbol;Acc:MGI:1915252]	gene	Name match	0	1.63668	2.53016	3.0761	3.22524	2.91817	3.27102	3.74034	3.3196	3.46995	3.36467	3.0564	3.34443	3.55883	3.18887	2.99081	3.4935	3.07973	2.96961	3.31319	2.37885	2.90035	3.14487	3.19181	3.28603	3.53745
Fam135a	1	24010758	24100341	-	NaN	Fam135a	ENSMUSG00000026153	family with sequence similarity 135, member A [Source:MGI Symbol;Acc:MGI:1915437]	gene	Name match	0	0.768987	3.73675	4.28189	4.86067	4.91412	5.1111	5.43971	5.54515	5.16398	5.56248	5.12979	5.33513	5.4878	5.4312	5.43966	5.43323	5.23415	4.88899	6.04673	5.51567	5.34159	6.09402	6.02097	5.5399	5.90966
Col9a1	1	24177610	24252684	+	NaN	Col9a1	ENSMUSG00000026147	collagen, type IX, alpha 1 [Source:MGI Symbol;Acc:MGI:88465]	gene	Name match	0	-6.75612	-6.48267	-4.7038	-6.04399	-6.35391	-6.86473	-6.49851	-6.35177	-6.53986	-6.7833	-6.74513	-6.69069	-6.31956	-6.79092	-6.56101	-5.43953	-6.65066	-5.33656	-5.5154	-6.43527	-6.4647	-6.71417	-6.75948	-6.33754	-6.68062
Col19a1	1	24261890	24587472	-	NaN	Col19a1	ENSMUSG00000026141	collagen, type XIX, alpha 1 [Source:MGI Symbol;Acc:MGI:1095415]	gene	Name match	0	-5.09515	-6.55868	-1.1303	-6.04399	-5.40943	-4.55176	-4.15034	-5.03881	-3.71794	-2.10773	-3.60449	-2.64696	0.285781	-2.36547	-1.97846	-3.88179	-1.88425	-1.72795	-3.66723	-6.43527	-4.22773	-6.71417	-5.52251	-6.33754	-1.58121
Lmbrd1	1	24678544	24766299	+	NaN	Lmbrd1	ENSMUSG00000073725	LMBR1 domain containing 1 [Source:MGI Symbol;Acc:MGI:1915671]	gene	Name match	0	6.34766	3.96871	5.22433	4.72453	4.85877	5.7175	5.88114	5.43529	5.40276	5.76774	5.21874	6.02906	6.0723	5.71424	5.8001	5.02081	5.55073	5.28513	5.48858	4.66637	4.99019	5.19397	5.23141	5.68236	5.86752
Bai3	1	25067476	25829707	-	NaN	Bai3	ENSMUSG00000033569	brain-specific angiogenesis inhibitor 3 [Source:MGI Symbol;Acc:MGI:2441837]	gene	Name match	0	-6.75612	-0.846554	-6.36476	-6.04399	-6.20191	-6.78873	-3.96906	-6.35177	-6.61587	-5.83881	-6.59313	-5.39821	-5.60307	-3.99622	-6.48501	-2.10805	-5.78218	-4.54408	-6.30788	-5.56679	-6.4647	-5.55321	-5.89099	-6.33754	-5.44366
Phf3	1	30802342	30863256	-	NaN	Phf3	ENSMUSG00000048874	PHD finger protein 3 [Source:MGI Symbol;Acc:MGI:2446126]	gene	Name match	0	6.82059	7.39238	5.72215	6.53923	6.256	6.69764	7.1685	6.9243	6.71876	6.96354	6.49054	6.83282	6.8869	6.84417	6.749	6.8396	6.61492	6.25586	6.75433	6.28444	6.50364	7.20007	7.24099	4.95243	6.91478
Ptp4a1	1	30940303	30949770	-	NaN	Ptp4a1	ENSMUSG00000026064	protein tyrosine phosphatase 4a1 [Source:MGI Symbol;Acc:MGI:1277096]	gene	Name match	0	5.44476	5.84019	5.94214	5.433	5.77602	5.19513	5.71275	5.79616	5.25425	5.51132	5.34242	5.81023	5.87236	5.60196	5.95534	5.79102	5.55584	5.30867	6.01504	5.60173	5.96001	5.8633	5.84642	6.45265	5.49173
4931428L18Rik	1	31141078	31222661	-	NaN	4931428L18Rik	ENSMUSG00000086727	RIKEN cDNA 4931428L18 gene [Source:MGI Symbol;Acc:MGI:1918238]	gene	Name match	0	-2.66893	-1.82674	-6.36476	-6.04399	-6.35391	-6.86473	-6.49851	-6.35177	-6.61587	-6.7073	-6.74513	-6.8427	-6.39556	-5.55396	-6.56101	-5.73201	-6.57466	-6.64953	-6.38388	-6.43527	-6.4647	-6.79017	-6.75948	-6.41354	-6.68062
AC121888.1	1	31286945	31287706	+	NaN	AC121888.1	ENSMUSG00000094215	No description	gene	Name match	0	-6.75612	-4.45323	-6.36476	-6.04399	-6.35391	-3.90537	-6.49851	-6.35177	-6.61587	-6.7833	-6.74513	-6.8427	-6.47156	-6.79092	-6.56101	-6.67649	-6.65066	-6.64953	-6.38388	-6.43527	-6.4647	-6.71417	-6.75948	-6.41354	-6.68062
Khdrbs2	1	32172806	32657738	+	NaN	Khdrbs2	ENSMUSG00000026058	KH domain containing, RNA binding, signal transduction associated 2 [Source:MGI Symbol;Acc:MGI:2159649]	gene	Name match	0	-6.68011	-4.74571	-5.21276	-6.04399	-6.35391	-6.86473	-3.68554	-2.74633	-4.3789	-1.38037	-2.48113	-0.182811	-1.7666	-2.90921	-4.32404	-6.60049	-4.99866	-6.57353	-0.157002	-1.0055	-6.3887	-4.90845	-3.14804	-6.33754	-6.10462
Prim2	1	33453811	33669786	-	NaN	Prim2	ENSMUSG00000026134	DNA primase, p58 subunit [Source:MGI Symbol;Acc:MGI:97758]	gene	Name match	0	3.94276	4.95578	4.26572	4.43684	5.26136	5.20383	5.05332	4.8326	5.14075	4.98053	4.76685	4.31312	4.34869	4.74312	4.2471	5.45345	4.75502	4.4106	5.05365	4.95364	5.3595	5.62173	5.04544	5.7436	5.03495
1700001G17Rik	1	33669843	33670712	+	NaN	1700001G17Rik	ENSMUSG00000044744	RIKEN cDNA 1700001G17 gene [Source:MGI Symbol;Acc:MGI:1914753]	gene	Name match	0	-4.28218	-5.11419	-1.62905	-1.47554	-2.7545	-1.4668	-2.18104	-0.813202	-1.68274	-1.78107	-1.67668	-1.80412	-1.96243	-1.47234	-1.88544	-1.82512	-1.36644	-2.13187	-2.66723	-5.12231	-2.16999	-1.64953	-2.35358	-4.93386	-2.83246
Rab23	1	33719882	33742564	+	NaN	Rab23	ENSMUSG00000004768	RAB23, member RAS oncogene family [Source:MGI Symbol;Acc:MGI:99833]	gene	Name match	0	1.46466	4.7187	5.71057	4.92998	5.50256	5.26514	5.75729	6.07579	6.18493	6.05239	5.29291	5.3606	5.70639	6.03278	5.61504	6.22819	5.72252	5.30142	5.50427	5.37969	5.27813	5.49767	5.38598	5.01596	5.2355
Bag2	1	33745484	33757794	-	NaN	Bag2	ENSMUSG00000042215	BCL2-associated athanogene 2 [Source:MGI Symbol;Acc:MGI:1891254]	gene	Name match	0	0.264194	2.64616	5.82318	4.69664	4.9639	4.93359	4.73928	5.28272	4.86675	5.25285	5.29007	5.58758	5.80978	5.68832	5.88661	5.4786	5.64082	5.12203	4.9277	4.52063	4.94212	4.97955	5.18862	5.47675	4.9453
Zfp451	1	33760472	33814595	-	NaN	Zfp451	ENSMUSG00000042197	zinc finger protein 451 [Source:MGI Symbol;Acc:MGI:2137896]	gene	Name match	0	4.68945	5.6885	5.41968	4.89695	5.55525	5.34833	5.55521	5.62913	5.58266	5.80282	5.41513	5.46789	5.75773	5.70179	5.461	5.77976	5.62277	5.17659	5.49437	5.26676	5.57193	5.84188	5.87409	5.55651	5.47591
Bend6	1	33852052	33907816	-	NaN	Bend6	ENSMUSG00000042182	BEN domain containing 6 [Source:MGI Symbol;Acc:MGI:2444572]	gene	Name match	0	-3.28943	-0.721874	0.825317	1.95894	1.7205	1.95437	1.03136	0.979004	0.520337	1.29942	0.886262	1.04977	1.6288	0.981176	0.899154	1.3863	1.32628	1.31304	2.19195	0.755136	1.25554	0.869626	0.695845	0.569349	-0.68362
Dst	1	34011825	34308650	+	NaN	Dst	ENSMUSG00000026131	dystonin [Source:MGI Symbol;Acc:MGI:104627]	gene	Name match	0	2.41483	7.11822	5.7774	5.82547	6.78101	7.5315	7.66655	7.38329	8.06129	7.80039	7.24073	6.98583	7.1205	8.05038	7.39195	7.82153	7.30258	7.14129	7.64132	6.95617	7.13548	8.62765	8.88068	3.71364	7.64312
Ccdc115	1	34436671	34439672	-	NaN	Ccdc115	ENSMUSG00000042111	coiled-coil domain containing 115 [Source:MGI Symbol;Acc:MGI:1916918]	gene	Name match	0	4.47806	4.03359	3.06179	3.00097	3.84306	3.9669	3.61939	3.40399	3.19643	3.65953	3.28473	3.62515	4.15144	3.4482	3.67536	3.95789	3.73808	3.37189	3.70532	2.91955	3.66974	3.35717	3.39508	3.84422	3.48881
Imp4	1	34439851	34445736	+	NaN	Imp4	ENSMUSG00000026127	IMP4, U3 small nucleolar ribonucleoprotein, homolog (yeast) [Source:MGI Symbol;Acc:MGI:106572]	gene	Name match	0	5.19211	6.27461	4.70862	4.55079	4.90856	4.82297	4.73131	4.46569	4.62858	4.68717	4.40089	4.52452	5.04902	4.72032	4.59556	4.95534	4.67054	4.53653	4.99726	4.12624	5.13493	5.17027	5.185	5.3715	4.78892
Ptpn18	1	34459746	34473775	+	NaN	Ptpn18	ENSMUSG00000026126	protein tyrosine phosphatase, non-receptor type 18 [Source:MGI Symbol;Acc:MGI:108410]	gene	Name match	0	4.11212	-0.72024	-4.25931	-5.1755	0.391766	-1.76684	-1.46407	-1.86888	-0.739545	-1.74555	-2.8842	-2.54109	-1.98689	-1.90921	-3.16308	0.40547	-2.60798	-2.41256	0.304358	-0.310916	-0.083875	-5.34569	-5.81499	-3.12815	-5.81214
C230030N03Rik	1	34678188	34724301	+	NaN	C230030N03Rik	ENSMUSG00000089955	RIKEN cDNA C230030N03 gene [Source:MGI Symbol;Acc:MGI:3045297]	gene	Name match	0	-6.75612	-2.12746	-5.05179	-6.04399	-2.22773	-4.14809	1.26244	0.268547	0.161287	-0.847791	-2.46916	-2.46509	-2.28115	-1.02692	-2.71285	1.47303	-2.56348	-2.86883	-4.07091	-0.741532	-5.22773	-1.19761	-1.71679	-3.01561	-0.485219
Arhgef4	1	34721924	34813309	+	NaN	Arhgef4	ENSMUSG00000037509	Rho guanine nucleotide exchange factor (GEF) 4 [Source:MGI Symbol;Acc:MGI:2442507]	gene	Name match	0	2.09911	1.21866	0.393643	1.07306	2.13924	2.18151	4.09011	3.42772	2.6609	3.11704	1.66198	2.57774	1.98584	2.57597	2.34487	3.90982	1.78121	2.27748	1.92728	2.43612	1.08075	1.61447	1.32221	0.571128	1.9685
Fam168b	1	34813219	34843065	-	NaN	Fam168b	ENSMUSG00000037503	family with sequence similarity 168, member B [Source:MGI Symbol;Acc:MGI:2448487]	gene	Name match	0	7.83194	6.58122	7.29014	7.70641	7.81454	7.77133	7.85156	8.00061	7.83086	7.81126	7.54334	7.56244	7.88551	7.71837	7.78396	8.08047	7.83302	7.29785	7.60833	7.4766	7.92161	8.22248	8.00445	7.73667	7.94844
Plekhb2	1	34849976	34879580	+	NaN	Plekhb2	ENSMUSG00000026123	pleckstrin homology domain containing, family B (evectins) member 2 [Source:MGI Symbol;Acc:MGI:2385825]	gene	Name match	0	6.15624	4.67509	6.47971	7.12121	6.42963	6.56044	6.46804	6.54318	6.50917	6.22772	6.11429	6.55849	6.63408	6.46208	6.5981	6.48652	6.25666	6.02459	6.55854	6.55097	6.18327	6.57431	6.59278	7.79231	7.11491
Hs6st1	1	36068400	36106446	+	NaN	Hs6st1	ENSMUSG00000045216	heparan sulfate 6-O-sulfotransferase 1 [Source:MGI Symbol;Acc:MGI:1354958]	gene	Name match	0	4.27282	6.70418	6.26743	5.39941	4.46389	4.52809	5.38828	5.36482	5.18044	5.3065	4.82447	5.37872	5.19107	5.21934	4.88746	4.58503	4.95209	4.00308	4.4546	5.11244	4.81155	5.43738	5.20837	5.03117	5.80191
Uggt1	1	36141530	36244305	-	NaN	Uggt1	ENSMUSG00000037470	UDP-glucose glycoprotein glucosyltransferase 1 [Source:MGI Symbol;Acc:MGI:2443162]	gene	Name match	0	6.74362	7.05757	7.68085	7.52796	7.1186	7.19166	7.60375	7.49852	7.7806	7.31966	6.71227	7.07736	7.18306	7.24439	6.91893	7.70926	7.16919	7.09547	6.98959	7.17445	6.96014	7.05968	6.92836	6.96413	7.46022
Neurl3	1	36264602	36273425	-	NaN	Neurl3	ENSMUSG00000047180	neuralized homolog 3 homolog (Drosophila) [Source:MGI Symbol;Acc:MGI:2429944]	gene	Name match	0	7.64436	-1.65874	-3.64812	1.14867	-2.97219	-2.55402	-1.16007	-1.61606	-0.115052	-0.868044	-2.25691	-1.18403	-3.00488	-0.114422	-1.8316	-2.3568	-2.60471	-2.71641	-2.45843	1.12081	-1.02824	-1.52376	-0.0675642	1.02847	-2.2085
Arid5a	1	36307733	36324029	+	NaN	Arid5a	ENSMUSG00000037447	AT rich interactive domain 5A (MRF1-like) [Source:MGI Symbol;Acc:MGI:2443039]	gene	Name match	0	5.81194	2.32022	2.26083	3.68212	2.11302	2.54114	3.72321	2.40608	2.79314	2.40513	1.66549	1.88719	1.56907	1.92187	1.19301	2.12824	2.28958	1.22404	1.26331	2.12268	1.83382	2.99119	2.75781	1.84778	1.22067
Kansl3	1	36335730	36369181	-	NaN	Kansl3	ENSMUSG00000010453	KAT8 regulatory NSL complex subunit 3 [Source:MGI Symbol;Acc:MGI:1918055]	gene	Name match	0	5.79078	5.25447	4.79981	5.92918	5.91921	5.83648	5.99803	5.81949	5.93567	5.9514	5.69771	6.02693	6.05097	5.86831	5.81782	5.93221	5.90515	5.43686	5.58958	5.57232	5.64281	6.3603	6.32731	5.54694	6.20381
Lman2l	1	36422065	36445271	-	NaN	Lman2l	ENSMUSG00000001143	lectin, mannose-binding 2-like [Source:MGI Symbol;Acc:MGI:2443010]	gene	Name match	0	4.30373	4.45749	4.45724	5.19982	2.67078	3.19652	3.69312	3.21696	3.40476	3.32399	2.26667	3.30973	3.51828	3.02984	3.04124	2.94488	2.99855	2.38778	2.64611	2.21777	2.52489	3.43674	3.2538	3.60574	3.4613
Cnnm4	1	36471620	36508764	+	NaN	Cnnm4	ENSMUSG00000037408	cyclin M4 [Source:MGI Symbol;Acc:MGI:2151060]	gene	Name match	0	5.05529	2.96933	4.22773	4.85212	3.17845	2.8978	2.57997	2.56685	2.51917	2.52297	2.43045	2.91492	2.73657	2.91055	2.58459	3.30675	2.72289	2.62909	2.99514	3.81843	2.79109	2.99734	3.23172	3.55954	3.43864
Cnnm3	1	36511867	36528237	+	NaN	Cnnm3	ENSMUSG00000001138	cyclin M3 [Source:MGI Symbol;Acc:MGI:2151055]	gene	Name match	0	4.27608	4.33046	3.17634	3.83113	3.15008	3.34573	3.76672	3.43784	3.79609	3.46739	2.78634	3.10128	3.26592	2.82082	2.78757	3.28478	3.17939	2.46721	2.7044	2.65204	2.99997	3.66835	3.51105	3.25172	3.37409
Ankrd23	1	36530534	36535729	-	NaN	Ankrd23	ENSMUSG00000067653	ankyrin repeat domain 23 [Source:MGI Symbol;Acc:MGI:1925571]	gene	Name match	0	-0.6057	-1.38448	-1.48304	-0.369787	-1.14896	-0.0146933	0.141601	0.0818261	0.621688	0.403851	-0.23087	-0.0649515	0.576739	-0.173553	0.214364	0.00433513	-0.0127103	-1.49753	-1.31543	-1.79463	-1.42201	0.452408	0.587275	-2.55685	-0.253967
Ankrd39	1	36538173	36547201	-	NaN	Ankrd39	ENSMUSG00000079610	ankyrin repeat domain 39 [Source:MGI Symbol;Acc:MGI:1914816]	gene	Name match	0	1.32389	1.2732	1.3294	1.74671	2.0554	2.30962	2.52566	2.3287	2.35932	2.37017	2.17232	2.87556	2.76489	2.37804	2.85156	2.42241	2.36096	2.14235	1.8342	1.90007	2.15046	2.37062	2.19448	2.58821	2.50224
Sema4c	1	36548642	36558349	-	NaN	Sema4c	ENSMUSG00000026121	sema domain, immunoglobulin domain (Ig), transmembrane domain (TM) and short cytoplasmic domain, (semaphorin) 4C [Source:MGI Symbol;Acc:MGI:109252]	gene	Name match	0	0.314307	3.43729	3.74432	3.78499	4.14899	3.71892	4.5618	4.9195	4.90602	4.74228	4.56595	4.75939	4.9595	4.65447	4.7816	4.58183	4.74247	3.5246	4.12209	4.53085	4.50022	4.91966	4.9342	4.28049	4.80743
D430040D24Rik	1	36558359	36565613	+	NaN	D430040D24Rik	ENSMUSG00000087589	RIKEN cDNA D430040D24 gene [Source:MGI Symbol;Acc:MGI:2442526]	gene	Name match	0	-6.68011	-6.55868	-6.36476	-6.04399	-5.77791	-6.71273	-5.01883	-6.27577	-5.46386	-6.7833	-6.74513	-5.76669	-6.39556	-6.63892	-6.48501	-6.60049	-6.07466	-6.57353	-6.38388	-6.43527	-6.4647	-4.84569	-6.68347	-6.41354	-6.68062
Fam178b	1	36562694	36683183	-	NaN	Fam178b	ENSMUSG00000046337	family with sequence similarity 178, member B [Source:MGI Symbol;Acc:MGI:3026913]	gene	Name match	0	-5.44315	3.49293	-3.89083	-5.96799	-6.27791	-4.33528	-1.51383	-4.40729	-6.53986	-5.04633	-5.80065	-4.31325	-4.52707	-5.47796	-6.40901	-4.57105	-6.57466	-5.07353	-6.30788	-6.43527	-6.4647	-6.79017	-6.68347	-6.41354	-6.68062
Cox5b	1	36691487	36693385	+	NaN	Cox5b	ENSMUSG00000061518	cytochrome c oxidase, subunit Vb [Source:MGI Symbol;Acc:MGI:88475]	gene	Name match	0	5.9947	6.665	5.85485	6.31836	6.29743	6.21311	6.53849	6.29781	6.32338	6.34562	6.008	6.36902	6.51686	6.24879	6.3473	6.40967	6.31548	6.02309	5.99829	5.82796	6.14699	6.51276	6.56929	7.10347	6.66913
Actr1b	1	36699202	36714422	-	NaN	Actr1b	ENSMUSG00000037351	ARP1 actin-related protein 1 homolog B, centractin beta (yeast) [Source:MGI Symbol;Acc:MGI:1917446]	gene	Name match	0	5.09055	6.12209	6.60083	6.76202	6.74805	6.75637	6.81152	6.92341	6.75606	6.87591	6.74158	7.22638	7.10523	7.03562	7.14654	6.92075	6.9848	6.65327	6.58503	6.72806	6.63699	6.94752	6.88489	7.02165	6.83183
Zap70	1	36761861	36782816	+	NaN	Zap70	ENSMUSG00000026117	zeta-chain (TCR) associated protein kinase [Source:MGI Symbol;Acc:MGI:99613]	gene	Name match	0	1.145	0.602993	-5.49628	-6.04399	-6.20191	-4.55176	-5.55402	-5.27577	-6.61587	-6.63129	-6.59313	-6.76669	-5.52707	-4.84644	-5.69253	-3.95985	-5.4137	-6.64953	-6.38388	-6.43527	-6.31269	-6.79017	-6.75948	-6.41354	-6.60462
Tmem131	1	36792191	36939527	-	NaN	Tmem131	ENSMUSG00000026116	transmembrane protein 131 [Source:MGI Symbol;Acc:MGI:1927110]	gene	Name match	0	6.57885	7.49703	6.19263	6.72806	5.9896	6.16416	6.62671	6.30303	6.21964	6.2027	6.20777	6.16307	6.2648	6.24362	6.32015	6.40144	6.11416	5.81414	6.08623	5.78401	6.1529	6.82868	6.86806	4.81137	6.26671
Vwa3b	1	37026596	37076996	+	NaN	Vwa3b	ENSMUSG00000050122	von Willebrand factor A domain containing 3B [Source:MGI Symbol;Acc:MGI:1918103]	gene	Name match	0	-6.75612	-5.61419	-5.42028	-6.04399	-6.35391	-6.78873	-2.80809	-6.35177	-6.53986	-4.67785	-5.80065	-3.52077	-4.36611	-4.68548	-6.48501	-5.36353	-5.70618	-6.64953	-6.30788	-6.43527	-6.4647	-6.71417	-6.75948	-6.41354	-6.68062
Vwa3b	1	37153844	37187605	+	NaN	Vwa3b	ENSMUSG00000050122	von Willebrand factor A domain containing 3B [Source:MGI Symbol;Acc:MGI:1918103]	gene	Name match	0	-6.75612	0.288345	-6.36476	-6.04399	-5.77791	-6.86473	-6.49851	-6.27577	-6.61587	-6.7073	-6.74513	-6.8427	-6.47156	-6.79092	-6.56101	-6.67649	-6.65066	-6.64953	-5.80788	-6.43527	-6.4647	-6.79017	-6.68347	-6.41354	-6.68062
Cnga3	1	37218336	37263384	+	NaN	Cnga3	ENSMUSG00000026114	cyclic nucleotide gated channel alpha 3 [Source:MGI Symbol;Acc:MGI:1341818]	gene	Name match	0	-3.29676	3.5697	-5.71276	-5.1755	-0.098861	-1.82698	-1.82567	-1.38509	-1.20208	-2.13412	-2.273	-1.71724	-1.65186	-0.340477	-3.27561	0.409437	-1.41495	-3.10685	0.237179	0.280081	-2.31552	-0.363517	-1.80381	-0.904418	-2.60274
Inpp4a	1	37299865	37410736	+	NaN	Inpp4a	ENSMUSG00000026113	inositol polyphosphate-4-phosphatase, type I [Source:MGI Symbol;Acc:MGI:1931123]	gene	Name match	0	5.40882	2.05964	2.16549	3.48315	3.366	4.19089	4.01497	3.93951	3.78367	4.15609	3.44388	4.02365	4.30409	3.82203	3.94236	3.88376	4.081	3.43246	2.90966	3.36351	3.01452	3.90307	3.61626	1.33287	3.84526
6330578E17Rik	1	37417084	37430103	-	NaN	6330578E17Rik	ENSMUSG00000026112	RIKEN cDNA 6330578E17 gene [Source:MGI Symbol;Acc:MGI:1923428]	gene	Name match	0	6.68023	6.41202	6.87105	6.15767	6.49742	6.3467	6.74965	6.59057	6.53025	6.5964	6.07944	6.94186	7.00022	6.69693	6.81499	6.69618	6.47568	6.21281	6.47869	6.41057	6.29227	6.54931	6.65564	7.22152	6.63796
Unc50	1	37430170	37439124	+	NaN	Unc50	ENSMUSG00000026111	unc-50 homolog (C. elegans) [Source:MGI Symbol;Acc:MGI:1914637]	gene	Name match	0	4.60852	4.21809	4.48796	4.1561	4.36366	4.71517	5.27038	5.08081	5.02984	5.07018	4.55209	5.32594	5.31532	4.87798	5.07597	4.86648	4.94803	4.48278	4.03787	4.24002	4.17037	4.82857	4.77109	5.05737	4.84778
Mgat4a	1	37439340	37541016	-	NaN	Mgat4a	ENSMUSG00000026110	mannoside acetylglucosaminyltransferase 4, isoenzyme A [Source:MGI Symbol;Acc:MGI:2662992]	gene	Name match	0	5.37711	3.07814	1.05	1.68495	2.52293	2.32813	2.05926	1.75142	2.34123	2.55165	1.63177	2.83353	2.80645	1.68292	1.50238	1.15799	2.7359	0.770869	4.1863	2.09923	3.26156	3.4889	3.53171	2.73514	3.19841
2010300C02Rik	1	37611677	37720085	-	NaN	2010300C02Rik	ENSMUSG00000026090	RIKEN cDNA 2010300C02 gene [Source:MGI Symbol;Acc:MGI:1919347]	gene	Name match	0	-1.27769	-0.972261	-3.07936	-5.89198	-4.47219	-4.14809	-4.15034	-4.69081	-4.9549	-5.04633	-6.66913	-3.11076	-4.73459	-4.34644	-5.24804	-6.52449	-4.54522	-5.70505	-3.64691	-6.35927	-5.15173	-2.50477	-0.635117	-0.644731	1.08607
Tsga10	1	37754572	37865298	-	NaN	Tsga10	ENSMUSG00000060771	testis specific 10 [Source:MGI Symbol;Acc:MGI:2685063]	gene	Name match	0	2.55944	1.43147	1.1769	1.00329	1.14238	1.31135	1.00095	0.587111	1.08119	1.31703	0.596156	1.02909	1.56914	0.91681	0.93293	0.856622	1.54753	-0.177179	1.53594	1.00991	1.22513	1.59	1.1803	1.11025	1.50314
Lipt1	1	37871738	37877387	+	NaN	Lipt1	ENSMUSG00000037216	lipoyltransferase 1 [Source:MGI Symbol;Acc:MGI:3645211]	gene	Name match	0	-0.569052	2.57684	2.10816	2.10751	2.23227	2.01737	1.37497	1.851	1.81076	1.9146	2.29751	2.34531	2.39982	2.03009	2.19355	2.34382	2.29706	1.89448	2.00574	1.8094	2.377	2.52663	2.41999	2.29551	2.14732
Mitd1	1	37874801	37890411	-	NaN	Mitd1	ENSMUSG00000026088	MIT, microtubule interacting and transport, domain containing 1 [Source:MGI Symbol;Acc:MGI:1916278]	gene	Name match	0	2.72748	3.80943	3.04655	4.86057	4.50759	4.66856	3.97658	3.74507	4.98034	3.86695	3.25661	3.65506	3.93107	3.58183	3.43601	4.57581	3.69204	3.04521	3.82303	3.71916	3.5593	3.75063	3.6236	5.16466	4.67674
Lyg2	1	37905921	37916493	-	NaN	Lyg2	ENSMUSG00000061584	lysozyme G-like 2 [Source:MGI Symbol;Acc:MGI:2685622]	gene	Name match	0	-6.75612	-6.55868	-6.36476	-6.04399	-4.69295	-5.78873	-4.94283	-5.69977	-4.8789	-3.1091	-5.43216	-3.00753	-3.75491	-5.05396	-5.24804	-6.60049	-5.4137	-5.70505	-5.14691	-6.43527	-5.3887	-5.05321	-5.81499	-5.46906	-3.63794
Txndc9	1	37983867	37997346	-	NaN	Txndc9	ENSMUSG00000058407	thioredoxin domain containing 9 [Source:MGI Symbol;Acc:MGI:2138153]	gene	Name match	0	5.84643	5.85003	5.65164	5.27711	6.03055	6.14955	6.38392	6.38963	6.16315	6.11102	5.99804	6.5065	6.79629	6.2391	6.64606	6.54589	6.59738	6.10611	5.9461	5.53969	5.96254	6.41011	6.2955	6.40419	6.30008
Eif5b	1	37998010	38055579	+	NaN	Eif5b	ENSMUSG00000026083	eukaryotic translation initiation factor 5B [Source:MGI Symbol;Acc:MGI:2441772]	gene	Name match	0	6.35589	7.81086	6.65957	7.14147	7.09765	6.93264	7.14992	7.05138	7.01901	7.1347	6.98084	7.25753	7.38787	7.14654	7.18594	7.34384	7.08249	6.92969	7.05454	7.24883	7.18827	7.6485	7.72409	5.49554	7.45815
Rev1	1	38052787	38129662	-	NaN	Rev1	ENSMUSG00000026082	REV1 homolog (S. cerevisiae) [Source:MGI Symbol;Acc:MGI:1929074]	gene	Name match	0	4.42713	4.95607	3.57905	4.26562	5.45199	5.80373	6.24461	6.08205	5.81376	6.06061	5.54358	5.41201	5.73865	5.67241	5.46622	6.38482	5.6202	5.04687	4.44659	5.11775	4.94704	6.08561	6.18868	4.60147	5.80932
Aff3	1	38177326	38664955	-	NaN	Aff3	ENSMUSG00000037138	AF4/FMR2 family, member 3 [Source:MGI Symbol;Acc:MGI:106927]	gene	Name match	0	3.65407	2.73191	3.9569	4.92201	3.63982	4.2917	4.00545	3.27149	2.45411	4.11716	3.21519	3.63197	3.84101	3.79815	4.10173	4.53612	4.11114	4.02775	3.70267	3.69472	3.2944	0.0408825	-0.994869	0.579573	2.31687
Lonrf2	1	38793669	38836090	-	NaN	Lonrf2	ENSMUSG00000048814	LON peptidase N-terminal domain and ring finger 2 [Source:MGI Symbol;Acc:MGI:1920209]	gene	Name match	0	-6.68011	0.754115	-0.365361	-5.1755	-5.40943	-4.33528	-1.34299	-1.67213	0.226369	-0.193035	-2.9232	-1.36876	-1.5122	-0.335256	-3.05188	-5.73201	-3.24476	-3.93289	-5.5154	-6.35927	-2.31552	-3.46824	-3.71679	-6.41354	-6.60462
Chst10	1	38863877	38898160	-	NaN	Chst10	ENSMUSG00000026080	carbohydrate sulfotransferase 10 [Source:MGI Symbol;Acc:MGI:2138283]	gene	Name match	0	1.11978	2.22753	1.25007	-0.111579	2.73364	2.82317	2.73689	3.35801	3.14445	2.74435	2.56972	3.11118	3.19624	3.01173	1.38836	2.71336	1.42777	1.92596	2.00858	2.25346	2.96549	-1.25242	-2.30196	-2.33567	-1.86316
Pdcl3	1	38987814	38997236	+	NaN	Pdcl3	ENSMUSG00000026078	phosducin-like 3 [Source:MGI Symbol;Acc:MGI:1916083]	gene	Name match	0	5.08613	5.19322	6.38969	5.04474	5.65002	5.43845	5.73621	6.01431	5.64709	5.91479	5.873	6.30649	6.57837	6.28332	6.45595	5.964	6.12522	5.67838	5.81855	5.8549	5.84885	5.7246	5.66203	5.79743	5.7166
Npas2	1	39193731	39363234	+	NaN	Npas2	ENSMUSG00000026077	neuronal PAS domain protein 2 [Source:MGI Symbol;Acc:MGI:109232]	gene	Name match	0	-3.4897	-1.68107	0.781319	0.692665	-3.15818	-4.33528	0.769183	-5.03881	-3.65651	-1.54758	-3.47872	-2.05147	-2.96243	-1.90004	-3.53156	-1.87489	-3.75274	-3.36413	-3.77843	-3.64057	-5.52021	-6.71417	-5.89099	-6.41354	-6.68062
Tbc1d8	1	39371499	39478747	-	NaN	Tbc1d8	ENSMUSG00000003134	TBC1 domain family, member 8 [Source:MGI Symbol;Acc:MGI:1927225]	gene	Name match	0	6.48555	3.2794	-1.0473	-0.814575	2.39797	1.75498	4.08121	2.90483	2.32541	2.37212	1.4997	2.05824	1.6016	1.93466	1.00793	4.38418	1.11334	1.77912	0.612741	2.08528	0.497874	2.74118	3.01617	1.59761	3.19557
D1Bwg0212e	1	39534992	39546881	+	NaN	D1Bwg0212e	ENSMUSG00000003135	DNA segment, Chr 1, Brigham & Women's Genetics 0212 expressed [Source:MGI Symbol;Acc:MGI:106580]	gene	Name match	0	4.9825	5.75821	4.81905	4.5587	5.13336	4.78884	4.83554	4.84752	4.86058	4.8626	4.74201	4.93496	4.9904	4.82254	4.88868	5.00204	4.87927	4.49576	4.84665	4.78593	5.06668	5.00786	4.99916	4.8502	4.74469
Rnf149	1	39551296	39577405	-	NaN	Rnf149	ENSMUSG00000048234	ring finger protein 149 [Source:MGI Symbol;Acc:MGI:2677438]	gene	Name match	0	7.71335	4.5423	5.18784	4.67585	4.89538	5.25663	5.66903	6.20652	5.81735	5.58358	5.30042	5.89596	5.85617	6.16044	6.06545	5.10882	5.45159	5.61163	4.11005	4.36128	4.64104	5.04661	5.23029	5.12454	4.77305
Creg2	1	39618406	39651182	-	NaN	Creg2	ENSMUSG00000050967	cellular repressor of E1A-stimulated genes 2 [Source:MGI Symbol;Acc:MGI:1928333]	gene	Name match	0	-2.0204	-3.66075	-5.42028	-4.48831	-4.61695	-5.99625	-3.35786	-1.64813	-5.3029	-3.74061	-4.02849	-4.36876	-5.23459	-3.32424	-5.61652	-6.60049	-4.4137	-5.41256	-6.38388	-6.43527	-6.4647	-6.79017	-6.75948	-6.41354	-6.68062
Rfx8	1	39665306	39720997	-	NaN	Rfx8	ENSMUSG00000057173	regulatory factor X 8 [Source:MGI Symbol;Acc:MGI:3588206]	gene	Name match	0	-6.75612	-6.55868	-5.28876	-5.89198	-6.27791	-4.75928	-3.18554	-3.18859	-3.3789	-6.7073	-3.8472	-2.29838	-3.75491	-3.61672	-2.45556	-6.10049	-6.49866	-6.57353	-6.38388	-6.43527	-6.31269	-5.4772	-6.75948	-6.41354	-6.60462
Map4k4	1	39900913	40026310	+	NaN	Map4k4	ENSMUSG00000026074	mitogen-activated protein kinase kinase kinase kinase 4 [Source:MGI Symbol;Acc:MGI:1349394]	gene	Name match	0	7.35745	6.96836	7.29991	6.6438	7.77662	8.07065	8.26181	9.03798	8.89411	8.46745	8.03339	8.35469	8.70318	8.72784	8.83929	8.57008	8.46408	8.02006	7.29216	7.74556	7.47576	8.65552	8.34639	6.98565	8.3517
Il1r2	1	40084768	40125219	+	NaN	Il1r2	ENSMUSG00000026073	interleukin 1 receptor, type II [Source:MGI Symbol;Acc:MGI:96546]	gene	Name match	0	4.40946	-5.079	-4.25931	-6.04399	-6.35391	-5.99625	-1.88856	-3.29609	-3.54742	-6.7073	-5.50816	-5.97421	-5.81956	-6.79092	-5.32404	-6.52449	-5.78218	-5.70505	-6.38388	-6.35927	-5.59621	-6.71417	-6.68347	-6.33754	-6.68062
Il1r1	1	40225080	40316198	+	NaN	Il1r1	ENSMUSG00000026072	interleukin 1 receptor, type I [Source:MGI Symbol;Acc:MGI:96545]	gene	Name match	0	0.719785	0.67688	5.64405	2.76559	4.59827	5.04023	7.02148	6.76133	6.88202	6.04561	4.83778	4.35611	5.38232	5.73299	5.15824	5.2766	5.45528	4.71596	3.00672	2.29289	3.74874	4.19298	3.88172	3.88403	4.18645
Il1rl2	1	40324627	40365471	+	NaN	Il1rl2	ENSMUSG00000070942	interleukin 1 receptor-like 2 [Source:MGI Symbol;Acc:MGI:1913107]	gene	Name match	0	0.560575	-2.78271	2.13482	-5.0995	1.55619	2.36117	4.03014	4.43858	4.14427	2.89884	2.48448	2.18092	3.27293	3.45093	3.3858	3.41202	2.93655	1.56544	1.58811	0.939365	1.43247	-4.07353	-5.02251	-6.41354	-4.94366
Il1rl1	1	40429570	40465415	+	NaN	Il1rl1	ENSMUSG00000026069	interleukin 1 receptor-like 1 [Source:MGI Symbol;Acc:MGI:98427]	gene	Name match	0	2.5966	3.57411	8.39872	8.2806	6.33263	6.69319	7.58691	9.84781	11.8639	7.12576	8.20129	4.42426	6.68598	8.02674	4.86906	5.66707	7.54844	5.98955	4.54796	5.20726	6.39213	6.61933	8.00375	-0.414144	2.05187
Il18r1	1	40465552	40500854	+	NaN	Il18r1	ENSMUSG00000026070	interleukin 18 receptor 1 [Source:MGI Symbol;Acc:MGI:105383]	gene	Name match	0	3.02312	-6.55868	-5.42028	-4.96799	-6.27791	-4.19053	-3.44282	-2.84955	-2.14193	-5.04633	-6.74513	-5.60573	-5.52707	-6.79092	-6.56101	-6.60049	-6.65066	-6.49753	-6.38388	-6.43527	-6.4647	-6.79017	-5.02251	-6.41354	-6.68062
Il18rap	1	40515362	40551705	+	NaN	Il18rap	ENSMUSG00000026068	interleukin 18 receptor accessory protein [Source:MGI Symbol;Acc:MGI:1338888]	gene	Name match	0	6.41335	-0.660746	1.84216	2.93331	4.1353	2.08582	1.70039	4.32753	4.50218	2.05785	3.46513	2.68381	3.44736	4.41487	2.74287	3.52904	4.55795	3.48627	2.76102	3.89415	3.30265	0.907053	0.631406	-5.17658	-3.06919
Slc9a4	1	40580227	40630731	+	NaN	Slc9a4	ENSMUSG00000026065	solute carrier family 9 (sodium/hydrogen exchanger), member 4 [Source:MGI Symbol;Acc:MGI:105074]	gene	Name match	0	-4.75389	-6.55868	-6.36476	-6.04399	-6.35391	-6.86473	-6.49851	-6.27577	-5.3789	-6.7833	-6.66913	-6.8427	-6.47156	-5.84644	-6.56101	-6.52449	-6.65066	-6.64953	-6.38388	-6.43527	-6.4647	-4.07353	-2.70058	-6.41354	-6.68062
Slc9a2	1	40681712	40768885	+	NaN	Slc9a2	ENSMUSG00000026062	solute carrier family 9 (sodium/hydrogen exchanger), member 2 [Source:MGI Symbol;Acc:MGI:105075]	gene	Name match	0	-1.24828	-2.22351	-3.05179	-5.96799	-6.27791	-6.86473	-6.49851	-6.35177	-6.61587	-6.7833	-6.74513	-5.97421	-6.47156	-5.47796	-6.56101	-6.60049	-6.65066	-6.64953	-6.38388	-6.43527	-5.81269	-6.79017	-6.75948	-6.41354	-6.60462
Mfsd9	1	40772038	40790687	-	NaN	Mfsd9	ENSMUSG00000041945	major facilitator superfamily domain containing 9 [Source:MGI Symbol;Acc:MGI:2443548]	gene	Name match	0	0.565255	0.783017	1.88258	1.64842	2.08109	2.40343	2.48082	2.61341	3.10917	2.21721	2.00562	2.37456	2.4905	2.25943	2.29536	2.03135	2.36017	1.86633	2.56674	2.74869	1.97711	2.06668	2.33485	3.35108	2.83316
Tmem182	1	40805601	40855944	+	NaN	Tmem182	ENSMUSG00000079588	transmembrane protein 182 [Source:MGI Symbol;Acc:MGI:1923725]	gene	Name match	0	-5.81163	-6.55868	-4.80908	-4.6755	-3.24846	-2.39805	-3.89306	-5.03881	-4.51042	-3.3774	-4.80065	-4.10573	-1.79872	-3.57428	-3.95556	-4.73201	-4.70618	-4.04408	-0.462296	-3.37959	-4.72773	-6.71417	-3.91131	-5.83754	-3.00642
Pou3f3	1	42697146	42700207	+	NaN	Pou3f3	ENSMUSG00000045515	POU domain, class 3, transcription factor 3 [Source:MGI Symbol;Acc:MGI:102564]	gene	Name match	0	-6.75612	-1.21051	-1.12779	-6.04399	-6.35391	-6.86473	-6.49851	-6.35177	-6.53986	-6.7073	-6.74513	-6.76669	-6.47156	-6.79092	-6.48501	-6.67649	-6.65066	-6.64953	-6.38388	-6.43527	-6.4647	-4.68472	-1.70058	-5.46906	-3.1715
Gpr45	1	42952872	43035449	+	NaN	Gpr45	ENSMUSG00000041907	G protein-coupled receptor 45 [Source:MGI Symbol;Acc:MGI:2135882]	gene	Name match	0	-5.18011	-5.11419	-3.92028	-6.04399	-6.35391	-6.71273	-6.4225	-6.27577	-6.61587	-6.7073	-6.74513	-6.26669	-6.39556	-6.79092	-6.56101	-6.10049	-6.65066	-6.64953	-6.38388	-6.28327	-5.02021	-6.71417	-5.89099	-6.41354	-6.68062
Tgfbrap1	1	43047269	43098622	-	NaN	Tgfbrap1	ENSMUSG00000070939	transforming growth factor, beta receptor associated protein 1 [Source:MGI Symbol;Acc:MGI:2447427]	gene	Name match	0	5.06827	3.82717	4.21135	4.24464	4.98685	5.38562	5.42647	5.17408	5.26518	5.59001	5.35884	5.78895	5.6437	5.50218	5.70046	5.11873	5.23379	4.7431	5.05167	5.08377	5.28495	5.59731	5.32124	5.47759	5.82379
8430432A02Rik	1	43092588	43093835	+	NaN	8430432A02Rik	ENSMUSG00000041878	RIKEN cDNA 8430432A02 gene [Source:MGI Symbol;Acc:MGI:1918774]	gene	Name match	0	-4.22667	-5.079	-3.83531	-5.96799	-3.31123	-2.52957	-3.78186	-2.99508	-3.82116	-2.94813	-3.78577	-2.7838	-3.33091	-5.23524	-2.3316	-3.35457	-5.09498	-5.16985	-4.57091	-3.16886	-4.90902	-2.55823	-4.94651	-5.10058	-3.21394
AI597479	1	43098710	43115947	+	NaN	AI597479	ENSMUSG00000010290	expressed sequence AI597479 [Source:MGI Symbol;Acc:MGI:2138299]	gene	Name match	0	3.83214	4.86776	4.21918	4.03643	4.1047	4.10501	4.59525	4.48529	4.6516	4.47679	4.30109	4.52837	4.63423	4.47533	4.35996	4.60739	4.51676	3.83139	4.46486	4.24671	4.00222	4.76562	4.79722	4.67109	4.71514
Fhl2	1	43123074	43163961	-	NaN	Fhl2	ENSMUSG00000008136	four and a half LIM domains 2 [Source:MGI Symbol;Acc:MGI:1338762]	gene	Name match	0	0.68584	2.89557	6.56098	5.3353	5.74067	6.05023	6.89411	7.52135	6.64266	7.46174	7.48458	7.9947	8.23179	7.53603	7.98906	7.21506	8.01488	7.16145	5.0181	6.40482	6.00343	7.03649	6.76975	6.25713	6.10595
Nck2	1	43445751	43570515	+	NaN	Nck2	ENSMUSG00000066877	non-catalytic region of tyrosine kinase adaptor protein 2 [Source:MGI Symbol;Acc:MGI:1306821]	gene	Name match	0	2.49718	3.5655	4.5433	3.73937	4.13771	3.96291	5.58931	4.99586	4.23808	4.8907	4.27548	5.03927	5.1675	4.97821	4.88804	4.89141	4.49738	4.46204	4.59029	4.67728	4.49519	4.54761	4.56108	4.48674	4.60821
1500015O10Rik	1	43730602	43742578	+	NaN	1500015O10Rik	ENSMUSG00000026051	RIKEN cDNA 1500015O10 gene [Source:MGI Symbol;Acc:MGI:1926146]	gene	Name match	0	-6.68011	-4.82171	3.21937	-5.96799	-3.31123	-0.941696	1.97442	0.339303	-3.8029	-0.553885	-5.00816	1.06344	1.02991	-2.61672	-0.502316	-0.608047	-0.29929	0.0246697	-5.5154	-6.43527	-5.52021	-6.71417	-6.68347	-6.41354	-6.68062
Uxs1	1	43746966	43827800	-	NaN	Uxs1	ENSMUSG00000057363	UDP-glucuronate decarboxylase 1 [Source:MGI Symbol;Acc:MGI:1915133]	gene	Name match	0	3.22006	4.32165	5.08733	5.14758	5.70194	5.89166	6.12882	6.01516	6.0848	6.1997	5.79193	5.91915	6.09518	5.88748	5.85692	5.8697	5.72051	5.52685	5.65556	5.77092	5.62811	6.00498	5.90822	5.6739	5.92251
Tpp2	1	43934002	44002999	+	NaN	Tpp2	ENSMUSG00000041763	tripeptidyl peptidase II [Source:MGI Symbol;Acc:MGI:102724]	gene	Name match	0	6.62226	6.46846	6.62067	6.05541	6.97564	6.80039	6.82077	6.86474	6.72075	6.86757	6.81531	6.93733	7.16441	6.99127	6.99415	7.17462	6.88853	6.82423	6.82753	6.62101	6.93093	7.48193	7.51034	7.02847	7.22475
1700029F09Rik	1	44086613	44102441	-	NaN	1700029F09Rik	ENSMUSG00000026049	RIKEN cDNA 1700029F09 gene [Source:MGI Symbol;Acc:MGI:1922873]	gene	Name match	0	3.66127	4.10524	3.31223	3.72454	3.889	3.03818	2.70018	2.66821	2.8821	2.76678	3.20274	2.68243	2.69558	3.1004	2.72906	3.60773	2.94292	2.4191	3.92174	3.85982	3.95665	4.568	4.56316	5.06407	4.28915
Kdelc1	1	44091463	44118808	-	NaN	Kdelc1	ENSMUSG00000026047	KDEL (Lys-Asp-Glu-Leu) containing 1 [Source:MGI Symbol;Acc:MGI:1919300]	gene	Name match	0	3.12094	5.09508	5.26252	4.8092	4.62505	4.85044	5.22355	5.25695	5.45988	4.76832	4.63783	4.6737	5.025	5.047	4.573	5.84481	5.00558	4.70837	4.65297	5.05057	4.62632	5.41512	5.31448	5.27071	5.33402
Bivm	1	44118957	44144770	+	NaN	Bivm	ENSMUSG00000041684	basic, immunoglobulin-like variable motif containing [Source:MGI Symbol;Acc:MGI:2179809]	gene	Name match	0	2.38579	4.25252	4.14396	4.15131	4.34092	4.34152	4.32839	4.32411	4.4793	4.43785	4.10735	4.46029	4.39949	4.23568	4.06562	4.75307	4.46549	4.18259	4.35355	4.5089	4.27601	4.75139	4.72305	4.95398	4.5378
Ercc5	1	44147847	44181260	+	NaN	Ercc5	ENSMUSG00000026048	excision repair cross-complementing rodent repair deficiency, complementation group 5 [Source:MGI Symbol;Acc:MGI:103582]	gene	Name match	0	3.06496	4.38938	4.08714	2.83805	4.98884	5.58	6.96861	6.58041	6.26957	6.43532	5.93684	6.24317	6.29941	6.16387	5.85408	6.88908	6.0866	5.80899	4.8564	5.18647	4.88011	5.69808	5.91363	3.93355	5.85818
Gulp1	1	44551511	44796833	+	NaN	Gulp1	ENSMUSG00000056870	GULP, engulfment adaptor PTB domain containing 1 [Source:MGI Symbol;Acc:MGI:1920407]	gene	Name match	0	-2.89519	2.38547	5.59247	3.78325	3.55407	3.79343	4.30875	4.41896	4.24075	4.33928	4.02607	3.89098	4.18448	4.12013	3.52527	3.34663	3.60461	3.79413	5.24004	4.33213	4.68447	5.54277	5.42678	6.33251	5.80744
Col3a1	1	45311538	45349706	+	NaN	Col3a1	ENSMUSG00000026043	collagen, type III, alpha 1 [Source:MGI Symbol;Acc:MGI:88453]	gene	Name match	0	2.11403	2.98557	11.3462	8.93614	8.40346	9.39523	10.8128	10.6478	10.4101	9.16179	7.29576	8.70208	10.0098	9.42916	8.25771	10.3654	9.65663	9.82666	7.50539	6.7994	7.03259	5.49261	6.39968	6.377	9.34672
Col5a2	1	45374321	45503282	-	NaN	Col5a2	ENSMUSG00000026042	collagen, type V, alpha 2 [Source:MGI Symbol;Acc:MGI:88458]	gene	Name match	0	2.17756	4.2505	10.2171	8.87689	8.09442	9.09243	8.86151	9.66702	9.78153	8.60448	9.05074	9.16507	10.228	9.71863	9.61754	10.6967	10.068	10.0681	8.18983	8.41723	8.34039	9.60087	8.78738	7.70688	10.4495
Wdr75	1	45795166	45823619	+	NaN	Wdr75	ENSMUSG00000025995	WD repeat domain 75 [Source:MGI Symbol;Acc:MGI:1920924]	gene	Name match	0	4.21607	6.80707	5.35104	5.57754	5.92251	5.56233	5.6374	5.88474	6.01982	5.51216	5.79468	5.59512	6.0957	5.9351	5.81797	6.34516	5.83993	5.7226	5.50957	5.5322	5.91294	6.60045	6.62799	5.92123	5.93623
Slc40a1	1	45908070	45925594	-	NaN	Slc40a1	ENSMUSG00000025993	solute carrier family 40 (iron-regulated transporter), member 1 [Source:MGI Symbol;Acc:MGI:1315204]	gene	Name match	0	7.70605	3.19019	1.3012	-0.226526	0.511288	2.15012	1.03552	1.03702	0.150848	0.37187	0.629897	1.24655	2.33181	0.466871	0.759944	1.47867	1.58112	1.01467	0.687529	-0.0673922	1.1437	4.09932	3.63172	2.31367	3.19548
Dnahc7b	1	46066738	46373550	+	NaN	Dnahc7b	ENSMUSG00000041144	dynein, axonemal, heavy chain 7B [Source:MGI Symbol;Acc:MGI:2684953]	gene	Name match	0	-6.75612	-0.418032	-1.07006	-0.0259003	-0.815341	0.625911	0.229957	0.145664	1.21658	0.49799	-1.01603	-0.750518	-0.131899	-1.89903	-1.57191	0.396684	-0.0213818	-1.87356	-1.34944	-2.90583	-2.08709	-0.680229	-0.533871	-1.12232	-1.6363
Slc39a10	1	46807544	46854046	-	NaN	Slc39a10	ENSMUSG00000025986	solute carrier family 39 (zinc transporter), member 10 [Source:MGI Symbol;Acc:MGI:1914515]	gene	Name match	0	3.0872	5.77359	5.21694	5.30193	5.3891	5.0442	5.51367	5.85458	6.1041	5.37479	5.88586	5.16727	5.55858	6.36257	5.54158	6.44975	6.32855	5.28567	5.40753	5.20161	5.47798	6.89439	7.04587	5.59845	5.48819
Tmeff2	1	50900647	51187270	+	NaN	Tmeff2	ENSMUSG00000026109	transmembrane protein with EGF-like and two follistatin-like domains 2 [Source:MGI Symbol;Acc:MGI:1861735]	gene	Name match	0	-4.28218	0.377662	4.32646	1.3731	1.60366	1.69134	3.84758	4.66348	4.17846	1.88843	2.42338	1.70721	0.717516	3.72233	1.60801	3.54771	1.54022	3.57166	3.89949	3.81699	3.00584	0.720241	1.34808	-0.39165	0.199045
Sdpr	1	51289126	51302959	+	NaN	Sdpr	ENSMUSG00000045954	serum deprivation response [Source:MGI Symbol;Acc:MGI:99513]	gene	Name match	0	-0.506427	4.58637	8.10185	6.03612	7.52356	6.28689	5.62313	6.77793	6.63141	5.62048	6.79381	5.29182	5.48925	7.14259	6.05325	7.15651	6.9565	7.21497	9.89156	8.24658	8.39253	6.76247	7.37123	7.68184	8.11032
Obfc2a	1	51469498	51478399	-	NaN	Obfc2a	ENSMUSG00000026107	oligonucleotide/oligosaccharide-binding fold containing 2A [Source:MGI Symbol;Acc:MGI:1923258]	gene	Name match	0	5.44012	5.43011	4.57863	4.8035	4.79242	4.753	4.68945	6.35692	6.31027	4.72562	4.69367	5.1392	5.70381	5.50568	5.36057	4.85516	5.37868	4.45654	4.74246	4.69372	4.57738	5.52529	5.71274	5.15865	4.69603
Myo1b	1	51749765	51916071	-	NaN	Myo1b	ENSMUSG00000018417	myosin IB [Source:MGI Symbol;Acc:MGI:107752]	gene	Name match	0	0.450149	5.56108	5.52685	-1.50624	6.74713	6.34914	6.02583	6.90906	7.13548	6.56364	6.77837	6.74531	7.06433	6.93726	7.03689	7.39358	7.08044	6.59348	6.90189	7.27693	6.85228	7.77017	7.52815	5.9568	6.51313
Stat4	1	51987148	52107188	+	NaN	Stat4	ENSMUSG00000062939	signal transducer and activator of transcription 4 [Source:MGI Symbol;Acc:MGI:103062]	gene	Name match	0	4.33787	3.29218	-6.36476	-5.96799	-5.48543	-6.78873	-6.49851	-6.27577	-5.67138	-5.54633	-6.74513	-5.97421	-6.47156	-3.65028	-6.56101	-5.43953	-6.57466	-6.64953	-3.58917	-6.43527	-6.31269	-6.79017	-6.68347	-6.41354	-6.68062
Stat1	1	52119438	52161865	+	NaN	Stat1	ENSMUSG00000026104	signal transducer and activator of transcription 1 [Source:MGI Symbol;Acc:MGI:103063]	gene	Name match	0	7.22345	4.05727	5.93208	6.72281	8.82774	6.54957	5.47431	4.82119	6.92405	5.2784	3.91496	4.01041	4.82222	4.51787	3.73605	5.72872	4.67306	4.26388	7.83474	6.9657	8.34769	3.95156	3.34145	8.10319	6.9866
Gls	1	52163448	52233232	-	NaN	Gls	ENSMUSG00000026103	glutaminase [Source:MGI Symbol;Acc:MGI:95752]	gene	Name match	0	6.17494	4.93711	6.20856	6.44823	7.03511	7.02931	6.77039	7.32141	7.37935	6.88185	7.2812	6.91142	7.27115	7.81961	7.47603	7.4211	7.33366	7.19219	6.69218	7.22537	7.21166	7.86068	7.92916	7.42289	7.16537
Nab1	1	52457294	52500679	-	NaN	Nab1	ENSMUSG00000002881	Ngfi-A binding protein 1 [Source:MGI Symbol;Acc:MGI:107564]	gene	Name match	0	6.70524	3.90702	5.84928	5.63651	6.0697	6.05774	5.76628	5.9936	6.07134	5.50152	5.65505	5.63259	5.57544	5.87868	5.99415	6.02253	5.90727	5.70487	5.5182	6.14649	5.65625	6.32781	5.95335	5.33941	5.49867
Tmem194b	1	52630705	52651919	+	NaN	Tmem194b	ENSMUSG00000043015	transmembrane protein 194B [Source:MGI Symbol;Acc:MGI:2444113]	gene	Name match	0	3.31771	2.93593	1.39136	1.28624	2.09712	2.15744	2.42243	1.84321	2.46694	2.39798	1.29115	0.991443	1.41304	0.818388	0.544815	2.24391	1.75623	0.387701	1.57546	1.78273	1.84084	2.63671	2.11592	2.0486	2.31992
Mfsd6	1	52656286	52727462	-	NaN	Mfsd6	ENSMUSG00000041439	major facilitator superfamily domain containing 6 [Source:MGI Symbol;Acc:MGI:1922925]	gene	Name match	0	5.18951	0.935263	1.25836	-0.695825	0.709475	3.09137	1.31084	1.98744	1.8424	1.90974	1.92227	2.59121	1.92308	0.783701	1.59302	1.79301	1.00835	1.00809	2.70632	1.76394	2.24572	-0.544802	0.817913	-1.48809	-0.800698
Inpp1	1	52789413	52817688	-	NaN	Inpp1	ENSMUSG00000026102	inositol polyphosphate-1-phosphatase [Source:MGI Symbol;Acc:MGI:104848]	gene	Name match	0	3.33978	0.768866	2.72747	2.24869	3.85654	4.06395	4.18127	4.01028	4.07713	4.05543	3.21453	4.01809	3.77093	4.06254	3.84033	4.47197	3.88554	4.00227	4.10126	3.55678	3.41883	3.43509	3.04621	3.78253	3.97415
Hibch	1	52845013	52920986	+	NaN	Hibch	ENSMUSG00000041426	3-hydroxyisobutyryl-Coenzyme A hydrolase [Source:MGI Symbol;Acc:MGI:1923792]	gene	Name match	0	3.32683	3.92359	3.49405	3.2946	3.87232	4.121	4.19728	4.05338	4.00234	4.00668	3.6954	3.91198	4.31024	4.08523	4.04444	4.11631	3.90606	3.9908	4.53134	3.84718	3.87698	4.02949	3.80733	4.2065	3.80956
1700019D03Rik	1	52922324	52963260	-	NaN	1700019D03Rik	ENSMUSG00000043629	RIKEN cDNA 1700019D03 gene [Source:MGI Symbol;Acc:MGI:1914330]	gene	Name match	0	-1.11619	5.59901	-4.80908	-5.0995	-4.47219	-5.92025	-6.49851	-6.35177	-6.61587	-6.7073	-6.74513	-5.89821	-6.47156	-6.63892	-6.48501	-5.73201	-6.57466	-5.09385	-2.54871	-6.35927	-6.3887	-6.79017	-6.68347	-6.41354	-6.68062
Mstn	1	53061663	53068079	+	NaN	Mstn	ENSMUSG00000026100	myostatin [Source:MGI Symbol;Acc:MGI:95691]	gene	Name match	0	-6.75612	-6.55868	-5.12779	-6.04399	-6.35391	-6.86473	-6.49851	-6.35177	-6.61587	-6.7833	-6.74513	-6.8427	-6.47156	-6.79092	-6.56101	-6.52449	-6.65066	-6.64953	-6.38388	-6.43527	-6.4647	-6.79017	-6.75948	-6.41354	-6.68062
1700019A02Rik	1	53158577	53187617	-	NaN	1700019A02Rik	ENSMUSG00000060715	RIKEN cDNA 1700019A02 gene [Source:MGI Symbol;Acc:MGI:1916647]	gene	Name match	0	-6.75612	-1.06255	-6.36476	-6.04399	-6.35391	-6.86473	-6.49851	-6.35177	-5.74738	-6.7833	-6.74513	-6.8427	-6.47156	-6.79092	-6.56101	-6.67649	-6.65066	-6.64953	-6.30788	-6.43527	-6.4647	-6.79017	-6.68347	-6.41354	-6.68062
Pms1	1	53189187	53297018	-	NaN	Pms1	ENSMUSG00000026098	postmeiotic segregation increased 1 (S. cerevisiae) [Source:MGI Symbol;Acc:MGI:1202302]	gene	Name match	0	2.24882	4.0656	2.12263	2.43248	2.89488	3.21458	3.14495	2.60753	2.97632	2.79613	2.53638	2.26334	2.4285	2.53552	1.97298	3.64508	2.55658	2.44977	3.35625	3.00557	3.25144	4.1812	3.95047	3.7142	3.96157
Ormdl1	1	53297095	53310309	+	NaN	Ormdl1	ENSMUSG00000026097	ORM1-like 1 (S. cerevisiae) [Source:MGI Symbol;Acc:MGI:2181669]	gene	Name match	0	4.74756	4.16614	3.41751	3.30116	3.4461	3.87094	3.83357	3.57113	3.62729	3.47164	3.26182	3.70971	3.50848	3.39833	3.3401	3.54605	3.2433	2.64824	3.92414	3.48421	3.79816	4.57383	4.52903	4.89881	4.56138
Osgepl1	1	53313624	53326343	+	NaN	Osgepl1	ENSMUSG00000026096	O-sialoglycoprotein endopeptidase-like 1 [Source:MGI Symbol;Acc:MGI:1919335]	gene	Name match	0	1.79877	2.81006	1.8264	2.53105	2.27914	2.49212	2.51843	1.95755	2.36021	2.19106	1.68813	2.04692	1.98649	1.89906	1.32164	2.80978	2.07339	1.87964	2.36597	1.93195	2.35073	3.31512	2.96356	3.57466	3.06176
Asnsd1	1	53325507	53352752	-	NaN	Asnsd1	ENSMUSG00000026095	asparagine synthetase domain containing 1 [Source:MGI Symbol;Acc:MGI:1917646]	gene	Name match	0	6.06138	6.29697	5.6947	5.24771	5.48084	5.51153	5.57814	5.3178	5.32922	5.19421	4.69777	5.13987	5.49534	5.19136	4.82228	5.71085	5.53498	4.94541	5.73322	5.55958	5.45948	5.90367	5.68249	6.05753	5.56628
Dnahc7a	1	53397002	53706784	-	NaN	Dnahc7a	ENSMUSG00000096141	dynein, axonemal, heavy chain 7A [Source:MGI Symbol;Acc:MGI:2685838]	gene	Name match	0	-3.15067	-5.19019	-6.36476	-6.04399	-4.24846	-5.12777	-5.26154	-6.35177	-5.67138	-6.7073	-6.74513	-6.76669	-6.39556	-5.84644	-6.56101	-6.67649	-6.65066	-6.64953	-6.30788	-6.43527	-6.3887	-6.79017	-5.81499	-6.33754	-6.68062
Stk17b	1	53755506	53785224	-	NaN	Stk17b	ENSMUSG00000026094	serine/threonine kinase 17b (apoptosis-inducing) [Source:MGI Symbol;Acc:MGI:2138162]	gene	Name match	0	7.73119	4.17206	5.71113	4.39381	4.97622	4.98085	4.97984	4.07184	4.41335	4.48842	3.85265	3.58541	4.38814	4.44666	4.03182	5.06583	4.55316	4.07655	4.46221	4.44169	4.50524	4.64373	4.4291	5.51538	5.01552
Hecw2	1	53806882	54195168	-	NaN	Hecw2	ENSMUSG00000042807	HECT, C2 and WW domain containing E3 ubiquitin protein ligase 2 [Source:MGI Symbol;Acc:MGI:2685817]	gene	Name match	0	-2.34233	1.12057	1.43904	-1.58647	0.32945	1.74602	2.64275	2.20108	1.97028	1.74602	1.38397	1.90093	1.04089	2.32342	1.30553	2.65642	2.9588	2.35688	0.495788	-0.450382	1.43525	1.24427	1.89436	-1.59608	-1.86316
Ccdc150	1	54250683	54368727	+	NaN	Ccdc150	ENSMUSG00000025983	coiled-coil domain containing 150 [Source:MGI Symbol;Acc:MGI:1925266]	gene	Name match	0	-5.88763	-3.34203	-6.36476	-5.1755	-3.67971	-2.04503	-1.92533	-2.12236	-1.6695	-2.75052	-2.3779	-2.40576	-2.19086	-2.18548	-3.15511	-1.73201	-2.16245	-4.54408	-3.27843	-5.49079	-3.72773	-2.78105	-2.67229	-5.17658	-5.52862
Gtf3c3	1	54397581	54438971	-	NaN	Gtf3c3	ENSMUSG00000041303	general transcription factor IIIC, polypeptide 3 [Source:MGI Symbol;Acc:MGI:2138383]	gene	Name match	0	3.06309	5.42076	4.21401	4.18557	4.92316	5.17831	5.17207	5.13307	5.21755	5.3253	4.95275	5.11553	5.18558	5.19658	5.12086	5.44439	5.18474	4.90025	4.85902	5.19043	4.88613	5.26194	5.37442	4.99144	5.28182
Pgap1	1	54473000	54557684	-	NaN	Pgap1	ENSMUSG00000073678	post-GPI attachment to proteins 1 [Source:MGI Symbol;Acc:MGI:2443342]	gene	Name match	0	3.39288	4.98128	3.31074	0.938905	1.94504	2.65666	3.06845	2.84051	2.58313	3.03766	1.91466	2.13259	2.59143	2.84995	2.10177	2.66479	2.35303	1.90711	2.40382	1.90016	1.72072	3.52381	3.90668	2.82399	3.24692
Ankrd44	1	54645340	54926387	-	NaN	Ankrd44	ENSMUSG00000052331	ankyrin repeat domain 44 [Source:MGI Symbol;Acc:MGI:3045243]	gene	Name match	0	5.97199	1.96205	4.19254	1.08502	4.53387	5.27688	6.42905	6.28119	5.68347	6.30957	4.59666	4.91285	5.29401	5.48359	4.67718	6.38706	5.18813	5.54213	3.22978	4.54469	3.8152	4.76853	4.66288	4.7841	5.31276
Sf3b1	1	54985169	55027478	-	NaN	Sf3b1	ENSMUSG00000025982	splicing factor 3b, subunit 1 [Source:MGI Symbol;Acc:MGI:1932339]	gene	Name match	0	8.47611	8.24078	7.38096	7.64403	8.16356	7.91115	7.98135	8.01481	7.88489	7.98585	7.93815	7.85007	8.19684	8.00098	8.10366	8.23532	8.01901	7.68955	8.07491	7.97061	8.14352	8.69351	8.72861	8.1868	8.65042
Coq10b	1	55052770	55072701	+	NaN	Coq10b	ENSMUSG00000025981	coenzyme Q10 homolog B (S. cerevisiae) [Source:MGI Symbol;Acc:MGI:1915126]	gene	Name match	0	4.88321	3.91426	5.54738	4.49801	5.02209	5.04061	4.54923	5.14252	4.71694	4.62565	5.14909	5.49281	5.46689	5.20235	5.36981	5.05997	5.34587	4.88478	4.7262	4.71863	4.8019	5.66088	5.66412	5.73811	5.40857
Hspd1	1	55077835	55088243	-	NaN	Hspd1	ENSMUSG00000025980	heat shock protein 1 (chaperonin) [Source:MGI Symbol;Acc:MGI:96242]	gene	Name match	0	6.41791	9.78238	8.52624	8.78346	8.79328	8.42422	8.20985	8.39957	8.33901	8.13638	8.42526	8.39376	8.78999	8.60539	8.51183	8.9957	8.51214	8.52361	8.67097	8.47247	8.87102	9.0487	9.2871	8.53053	8.44247
Hspe1	1	55088132	55091307	+	NaN	Hspe1	ENSMUSG00000073676	heat shock protein 1 (chaperonin 10) [Source:MGI Symbol;Acc:MGI:104680]	gene	Name match	0	4.61843	7.66186	6.56135	6.10437	6.37516	6.3702	6.43104	6.39817	6.27722	6.25198	6.36865	6.42748	6.85629	6.58193	6.48328	6.90989	6.47002	6.45289	6.15378	5.74569	6.48092	6.66546	7.11737	6.52811	6.4736
Mob4	1	55131231	55154899	+	NaN	Mob4	ENSMUSG00000025979	MOB family member 4, phocein [Source:MGI Symbol;Acc:MGI:104899]	gene	Name match	0	5.32952	5.34684	5.95898	5.27321	5.61546	5.41254	5.64243	5.88641	5.53542	5.93686	5.70535	6.08705	6.12206	5.88781	5.95904	5.75555	5.81088	5.48332	5.43955	5.10319	5.61878	6.16653	6.24054	6.12634	5.85871
Rftn2	1	55170159	55226782	-	NaN	Rftn2	ENSMUSG00000025978	raftlin family member 2 [Source:MGI Symbol;Acc:MGI:1921263]	gene	Name match	0	0.106919	0.109006	3.21754	3.10901	3.01715	3.834	3.95006	3.92773	3.5569	4.20116	4.1165	4.68786	4.97207	4.50666	4.63185	3.98407	4.2117	4.21162	2.528	2.48631	2.331	-1.4105	0.0754146	-6.33754	-3.27472
Mars2	1	55237177	55240058	+	NaN	Mars2	ENSMUSG00000046994	methionine-tRNA synthetase 2 (mitochondrial) [Source:MGI Symbol;Acc:MGI:2444136]	gene	Name match	0	2.40335	3.67951	2.96371	1.52377	2.84906	2.5613	2.28639	2.67728	2.27834	2.21553	2.4136	2.31063	2.53813	2.78173	2.71373	3.11446	2.41897	2.43386	2.65836	2.35049	2.65107	3.11843	2.84048	2.90854	2.65516
Boll	1	55248658	55363469	-	NaN	Boll	ENSMUSG00000025977	bol, boule-like (Drosophila) [Source:MGI Symbol;Acc:MGI:1922638]	gene	Name match	0	-3.59293	0.0733286	-6.28876	-6.04399	-6.27791	-6.86473	-6.49851	-6.35177	-6.61587	-6.7833	-6.74513	-6.8427	-6.47156	-6.79092	-6.56101	-6.67649	-6.57466	-6.64953	-6.38388	-6.43527	-6.4647	-6.79017	-6.75948	-6.41354	-6.68062
Plcl1	1	55406388	55751802	+	NaN	Plcl1	ENSMUSG00000038349	phospholipase C-like 1 [Source:MGI Symbol;Acc:MGI:3036262]	gene	Name match	0	-0.385237	-0.909496	3.17517	-1.72429	-0.588403	1.28546	1.05005	-0.520721	-3.4096	-1.2551	-2.01572	1.46745	0.561792	-0.404991	-0.552957	-0.056909	-0.186036	-0.622383	-1.5104	-5.56679	-1.8212	-6.63817	-3.71679	-6.41354	-6.68062
Satb2	1	56793986	56978650	-	NaN	Satb2	ENSMUSG00000038331	special AT-rich sequence binding protein 2 [Source:MGI Symbol;Acc:MGI:2679336]	gene	Name match	0	-0.371075	3.03474	2.56107	3.91312	3.10754	2.37185	2.48834	2.63545	3.05135	2.96517	2.6155	2.65356	3.29061	2.85714	2.69847	3.09427	2.95116	2.22076	2.42774	2.39461	2.92451	3.28913	3.29304	1.45564	2.75321
9130024F11Rik	1	56971491	56975197	+	NaN	9130024F11Rik	ENSMUSG00000087022	RIKEN cDNA 9130024F11 gene [Source:MGI Symbol;Acc:MGI:1926150]	gene	Name match	0	-6.75612	-3.29226	-2.06315	-1.0995	-0.686922	-1.01336	-2.2038	-0.412475	-1.58893	-0.988592	-1.04378	-0.637411	0.234708	-0.353993	-0.11676	-1.004	-1.57279	-1.43289	-2.85443	-1.03734	-1.13778	-0.597926	-0.854816	-1.15438	-1.59808
1700066M21Rik	1	57377620	57385423	+	NaN	1700066M21Rik	ENSMUSG00000038323	RIKEN cDNA 1700066M21 gene [Source:MGI Symbol;Acc:MGI:1920717]	gene	Name match	0	2.54675	2.88441	3.33663	3.28267	3.53177	3.47371	3.26998	3.46114	3.7485	3.63493	3.14784	2.92166	3.11762	3.46683	2.99545	3.32521	3.2866	2.78195	3.40286	3.62553	3.58354	4.2883	4.07975	4.9365	4.27498
1110034B05Rik	1	57388237	57407101	-	NaN	1110034B05Rik	ENSMUSG00000048495	RIKEN cDNA 1110034B05 gene [Source:MGI Symbol;Acc:MGI:1915986]	gene	Name match	0	1.95467	3.10311	2.9163	2.88809	3.22679	3.33588	3.48603	3.53362	3.50903	3.55039	3.24508	3.54904	3.8294	3.59379	3.64316	3.6873	3.54025	3.18552	3.00509	2.99838	3.14451	3.39044	3.30043	3.18438	3.13137
9430016H08Rik	1	57406328	57417953	+	NaN	9430016H08Rik	ENSMUSG00000025971	RIKEN cDNA 9430016H08 gene [Source:MGI Symbol;Acc:MGI:1915365]	gene	Name match	0	3.42207	4.30054	3.57929	3.03721	3.85259	3.93333	4.05438	4.025	4.18026	4.02938	3.90056	4.03525	4.16988	3.88837	3.91058	4.18805	4.05222	3.57812	3.90528	3.59537	3.79111	3.78791	3.8844	4.51579	4.10334
Spats2l	1	57774162	57948394	+	NaN	Spats2l	ENSMUSG00000038305	spermatogenesis associated, serine-rich 2-like [Source:MGI Symbol;Acc:MGI:1914448]	gene	Name match	0	-3.61547	1.08022	3.86919	0.959751	2.59412	1.83855	4.6668	3.8179	4.27735	4.11614	2.89104	3.39743	3.75557	3.89606	3.26027	3.44724	2.62882	1.15753	2.56572	2.80191	3.18008	-0.254697	2.21723	2.14006	3.83058
Kctd18	1	57955101	58018956	-	NaN	Kctd18	ENSMUSG00000054770	potassium channel tetramerisation domain containing 18 [Source:MGI Symbol;Acc:MGI:3603813]	gene	Name match	0	3.18624	3.02017	2.88659	2.35725	2.93773	3.18749	3.68775	3.59247	3.77616	3.73331	3.12812	3.57748	3.83498	3.47426	3.42091	3.52379	3.38778	3.02761	2.89556	2.98999	2.84677	3.53304	3.63001	3.38856	3.60828
Sgol2	1	57995971	58025899	+	NaN	Sgol2	ENSMUSG00000026039	shugoshin-like 2 (S. pombe) [Source:MGI Symbol;Acc:MGI:1098767]	gene	Name match	0	4.46675	6.14856	4.74315	5.26959	5.72415	4.93089	4.76441	3.92042	4.9449	5.1437	4.98236	3.58558	4.21875	4.7113	3.54807	5.7234	5.02794	4.33214	5.00606	5.36845	5.59659	6.04366	6.06714	5.20424	5.69471
Aox1	1	58029931	58106413	+	NaN	Aox1	ENSMUSG00000063558	aldehyde oxidase 1 [Source:MGI Symbol;Acc:MGI:88035]	gene	Name match	0	-2.5657	0.604381	1.21502	2.91247	1.57646	3.46352	4.26542	3.57183	3.43087	3.91549	2.59749	3.6361	3.93663	3.49663	3.63084	3.44988	3.18446	3.32329	0.0890373	0.768167	1.03105	2.74598	3.35521	1.10454	3.45877
Aox3	1	58113130	58200698	+	NaN	Aox3	ENSMUSG00000064294	aldehyde oxidase 3 [Source:MGI Symbol;Acc:MGI:1918974]	gene	Name match	0	-6.75612	1.95242	-2.21558	-6.04399	-5.48543	-3.98301	-1.82842	-1.78333	-2.2807	-2.52413	-6.66913	-2.6685	-1.92724	-2.83526	-5.32404	-5.19682	-3.32874	-5.70505	-6.38388	-6.43527	-5.59621	-6.79017	-5.81499	-6.41354	-6.68062
Aox4	1	58210397	58268597	+	NaN	Aox4	ENSMUSG00000038242	aldehyde oxidase 4 [Source:MGI Symbol;Acc:MGI:1919122]	gene	Name match	0	-6.60411	-2.41518	-6.21276	-3.93854	-3.29823	-4.07003	-2.49282	-2.67758	-3.25917	-2.4636	-4.18945	-3.70205	-3.33091	-2.15028	-3.84436	-1.07444	-3.06348	-2.74363	-6.30788	-6.28327	-4.72773	-2.89224	-2.40703	-6.26154	-5.23614
Aox3l1	1	58278326	58379264	+	NaN	Aox3l1	ENSMUSG00000079554	aldehyde oxidase 3-like 1 [Source:MGI Symbol;Acc:MGI:3529596]	gene	Name match	0	-5.88763	-4.45323	-6.21276	-6.04399	-6.27791	-6.86473	-6.49851	-6.35177	-6.53986	-6.7833	-6.66913	-6.76669	-4.73459	-5.34644	-6.40901	-6.60049	-4.9137	-6.49753	-6.38388	-6.43527	-6.4647	-6.79017	-6.75948	-6.41354	-6.68062
Bzw1	1	58393136	58406548	+	NaN	Bzw1	ENSMUSG00000051223	basic leucine zipper and W2 domains 1 [Source:MGI Symbol;Acc:MGI:1914132]	gene	Name match	0	7.7739	8.77233	8.39844	7.63651	8.78868	8.48407	8.46046	8.74377	8.38936	8.75248	8.68673	9.06322	9.08105	8.80751	8.99027	8.80614	8.8027	8.52621	8.15319	8.18716	8.78144	9.05128	9.1071	8.96429	8.56716
Clk1	1	58410189	58424066	-	NaN	Clk1	ENSMUSG00000026034	CDC-like kinase 1 [Source:MGI Symbol;Acc:MGI:107403]	gene	Name match	0	6.42613	5.2832	4.29217	4.35467	4.58899	4.83827	5.55859	5.30622	5.35061	5.50165	4.90778	5.24315	5.46491	5.13004	5.02841	5.46928	5.16268	4.29331	4.37675	4.54093	4.23563	5.22741	5.41199	4.12816	4.9119
Ppil3	1	58430994	58445486	-	NaN	Ppil3	ENSMUSG00000026035	peptidylprolyl isomerase (cyclophilin)-like 3 [Source:MGI Symbol;Acc:MGI:1917475]	gene	Name match	0	3.53416	4.38563	4.00284	3.58897	4.14105	4.07301	4.49843	4.45735	4.37596	4.46809	4.41213	4.7185	4.73574	4.34594	4.75357	4.97166	4.61635	3.967	4.09174	4.0773	4.32049	4.86423	4.92709	4.96277	4.59106
Nif3l1	1	58445151	58481816	+	NaN	Nif3l1	ENSMUSG00000026036	Ngg1 interacting factor 3-like 1 (S. pombe) [Source:MGI Symbol;Acc:MGI:1929485]	gene	Name match	0	3.11269	5.35833	4.31571	3.72163	5.12722	4.43962	4.49586	4.64577	4.50715	4.55203	4.79658	5.02345	5.24212	4.98471	5.23385	5.26739	5.03463	4.61041	5.62241	5.54062	5.31373	5.34622	5.34613	5.67583	4.98313
Orc2	1	58462771	58505109	-	NaN	Orc2	ENSMUSG00000026037	origin recognition complex, subunit 2 [Source:MGI Symbol;Acc:MGI:1328306]	gene	Name match	0	4.35916	6.7752	4.69137	4.95961	5.86148	5.57504	5.38323	5.54845	5.66601	5.59555	5.62045	5.43676	5.63905	5.59989	5.31561	6.10979	5.67798	5.18394	5.87498	5.89425	5.96062	6.72253	6.40327	6.29466	6.05856
Fam126b	1	58522806	58586323	-	NaN	Fam126b	ENSMUSG00000038174	family with sequence similarity 126, member B [Source:MGI Symbol;Acc:MGI:1098784]	gene	Name match	0	3.52631	3.34766	2.90743	2.88659	2.91397	3.35626	3.49899	3.97939	3.65501	3.86116	3.26816	3.86724	4.03112	4.12288	4.43122	3.42875	4.04005	3.17574	3.42293	3.19508	2.93046	3.71481	3.46477	2.96844	3.50275
Ndufb3	1	58586384	58595964	+	NaN	Ndufb3	ENSMUSG00000026032	NADH dehydrogenase (ubiquinone) 1 beta subcomplex 3 [Source:MGI Symbol;Acc:MGI:1913745]	gene	Name match	0	4.07997	4.52334	3.93431	3.78935	4.43332	4.71342	4.93383	4.81909	4.76833	4.62998	4.4492	4.87768	5.08564	4.4578	4.78561	4.99215	4.95482	4.38789	4.22817	3.87587	4.26931	4.62563	4.53484	4.46002	4.45841
Als2cr12	1	58658117	58695989	-	NaN	Als2cr12	ENSMUSG00000047528	amyotrophic lateral sclerosis 2 (juvenile) chromosome region, candidate 12 (human) [Source:MGI Symbol;Acc:MGI:1918359]	gene	Name match	0	-6.75612	-5.69019	-3.92028	-1.77757	-1.65553	-2.50803	-3.10058	-0.960893	-1.51645	-0.736527	0.101621	0.0211935	-0.753626	-0.0290344	0.370264	-2.67775	-0.556577	-3.33656	-0.533841	-0.886064	-1.8356	-1.02617	-0.619907	-3.10058	-3.73614
Cflar	1	58711508	58758884	+	NaN	Cflar	ENSMUSG00000026031	CASP8 and FADD-like apoptosis regulator [Source:MGI Symbol;Acc:MGI:1336166]	gene	Name match	0	6.70008	3.79292	5.34931	5.3671	6.35395	6.49007	6.53529	6.86982	6.8265	6.97148	6.55721	6.97099	7.30275	7.12346	7.29139	6.33423	7.01762	6.2669	6.30253	5.94891	5.98434	6.44939	6.32558	5.24723	5.82121
Casp8	1	58795374	58847503	+	NaN	Casp8	ENSMUSG00000026029	caspase 8 [Source:MGI Symbol;Acc:MGI:1261423]	gene	Name match	0	5.14047	1.62524	4.76757	4.49278	4.70348	4.66874	5.03096	5.02263	5.03728	5.62617	4.93567	5.48365	5.60459	5.01861	5.10552	4.96983	5.1259	4.39064	4.51126	4.79467	4.7725	5.39647	5.28055	5.41377	5.06839
Trak2	1	58900449	58973430	-	NaN	Trak2	ENSMUSG00000026028	trafficking protein, kinesin binding 2 [Source:MGI Symbol;Acc:MGI:1918077]	gene	Name match	0	6.10392	4.9631	5.53851	5.12277	5.28907	5.80413	5.5182	5.7456	5.67513	5.57801	5.11569	5.90818	6.08693	5.90455	5.88459	5.94083	5.84234	5.55707	4.97099	4.89018	5.09633	6.02919	5.75595	5.21104	6.09332
Stradb	1	58973522	58995715	+	NaN	Stradb	ENSMUSG00000026027	STE20-related kinase adaptor beta [Source:MGI Symbol;Acc:MGI:2144047]	gene	Name match	0	4.27973	2.92145	3.22275	2.92856	2.83655	3.19481	3.42571	3.21097	3.37876	3.6168	2.95608	3.72286	3.75385	3.14682	3.54193	2.77275	3.26409	2.92174	3.81916	3.68466	3.29485	3.55954	2.97833	3.91158	3.88064
Als2cr11	1	59050506	59094900	-	NaN	Als2cr11	ENSMUSG00000047383	amyotrophic lateral sclerosis 2 (juvenile) chromosome region, candidate 11 (human) [Source:MGI Symbol;Acc:MGI:1920713]	gene	Name match	0	-6.75612	-6.48267	-6.36476	-6.04399	-6.35391	-6.78873	-6.4225	-6.19977	-6.61587	-4.67785	-6.66913	-6.8427	-6.39556	-5.47796	-6.40901	-6.52449	-6.57466	-6.64953	-6.38388	-6.35927	-6.4647	-5.23449	-3.91131	-6.41354	-6.68062
Tmem237	1	59100594	59120096	-	NaN	Tmem237	ENSMUSG00000038079	transmembrane protein 237 [Source:MGI Symbol;Acc:MGI:2138365]	gene	Name match	0	1.53239	3.64013	3.96839	3.76181	4.12193	3.92649	4.38392	3.78723	3.83045	4.03402	3.50558	3.97405	4.00274	3.76554	3.6489	4.10517	3.94366	3.73983	4.26918	3.9807	4.01566	4.7051	4.31991	4.33867	3.81109
Mpp4	1	59120936	59163389	-	NaN	Mpp4	ENSMUSG00000079550	membrane protein, palmitoylated 4 (MAGUK p55 subfamily member 4) [Source:MGI Symbol;Acc:MGI:2386681]	gene	Name match	0	1.02442	2.22555	-0.144422	0.189841	1.09898	0.996659	1.14401	0.291279	0.441223	1.31103	0.721038	1.00627	1.28034	0.64657	0.939478	1.15497	1.29526	0.899071	0.491924	0.157668	0.79991	1.29686	0.892351	0.253103	0.662423
Als2	1	59162926	59237231	-	NaN	Als2	ENSMUSG00000026024	amyotrophic lateral sclerosis 2 (juvenile) homolog (human) [Source:MGI Symbol;Acc:MGI:1921268]	gene	Name match	0	5.00788	5.9682	4.00563	4.2153	5.12199	5.55984	5.42059	4.84909	4.82995	5.55678	4.94726	5.02896	5.36234	5.1737	5.25742	5.61083	5.39834	5.30389	4.80103	4.51108	4.87837	5.65162	5.4516	4.96699	5.51599
Cdk15	1	59256906	59352993	+	NaN	Cdk15	ENSMUSG00000026023	cyclin-dependent kinase 15 [Source:MGI Symbol;Acc:MGI:3583944]	gene	Name match	0	-6.68011	-3.66075	-4.62779	-5.96799	-2.03422	-0.315723	-0.464067	-1.7786	-2.52868	-0.935135	-2.736	0.0971951	0.772922	-0.974023	-0.722573	-1.48076	-0.468652	-0.972603	-4.93939	-6.35927	-3.72773	-5.92169	-6.68347	-6.41354	-3.94366
Fzd7	1	59482147	59486947	+	NaN	Fzd7	ENSMUSG00000041075	frizzled homolog 7 (Drosophila) [Source:MGI Symbol;Acc:MGI:108570]	gene	Name match	0	2.54499	6.71585	7.14079	6.16586	5.88998	5.8324	6.8981	6.59859	6.08521	7.04	6.12893	7.31672	7.68294	7.29209	7.14117	6.56429	6.67054	6.68226	4.94456	5.55942	5.94079	5.78854	6.03859	6.44245	5.89192
Sumo1	1	59639434	59670834	-	NaN	Sumo1	ENSMUSG00000026021	SMT3 suppressor of mif two 3 homolog 1 (yeast) [Source:MGI Symbol;Acc:MGI:1197010]	gene	Name match	0	6.24545	6.88827	5.9572	5.63502	6.40038	6.18944	6.53271	6.41419	6.2874	6.40564	6.22614	6.69482	6.67552	6.41887	6.66824	6.56129	6.53404	6.04162	6.04809	6.13984	6.34373	6.51839	6.59715	6.78009	6.54472
Nop58	1	59685006	59711510	+	NaN	Nop58	ENSMUSG00000026020	NOP58 ribonucleoprotein homolog (yeast) [Source:MGI Symbol;Acc:MGI:1933184]	gene	Name match	0	5.40547	7.97377	6.32237	6.60302	7.26498	6.80518	6.52696	6.49389	6.59144	6.4483	6.8934	6.39261	6.8758	6.72273	6.41262	7.27655	6.97947	6.50613	6.95611	6.66159	7.23814	7.97629	7.97648	7.09804	7.27135
Bmpr2	1	59764279	59870549	+	NaN	Bmpr2	ENSMUSG00000067336	bone morphogenic protein receptor, type II (serine/threonine kinase) [Source:MGI Symbol;Acc:MGI:1095407]	gene	Name match	0	3.75061	2.53941	4.82781	3.61659	3.91569	4.93544	5.33592	5.2108	5.22918	5.31088	4.55367	4.37866	5.08274	5.42883	4.81665	5.73394	4.89936	5.07108	4.33167	4.00507	3.64476	5.5381	5.38459	3.73555	5.30427
Fam117b	1	59913006	59985346	+	NaN	Fam117b	ENSMUSG00000041040	family with sequence similarity 117, member B [Source:MGI Symbol;Acc:MGI:1920000]	gene	Name match	0	5.29896	4.53545	5.07082	4.1513	5.00203	4.90957	5.19942	4.99557	5.00494	5.16864	4.83406	5.01556	5.01275	5.28642	5.09472	4.99727	5.06912	4.76303	6.02752	6.05484	5.04836	5.0603	5.40698	5.35628	5.21509
Ica1l	1	59989070	60043087	-	NaN	Ica1l	ENSMUSG00000026018	islet cell autoantigen 1-like [Source:MGI Symbol;Acc:MGI:1917625]	gene	Name match	0	-3.85819	-2.4095	1.0056	-5.1755	1.20746	1.39491	1.43413	2.23831	-0.490043	2.24837	2.08463	3.93044	4.01576	3.45575	4.01998	0.829188	2.98107	1.75618	0.598289	0.423278	1.70185	-0.383281	-0.215769	-0.722465	-0.59036
Wdr12	1	60076868	60098645	-	NaN	Wdr12	ENSMUSG00000026019	WD repeat domain 12 [Source:MGI Symbol;Acc:MGI:1927241]	gene	Name match	0	3.51498	6.25589	4.44534	4.62047	5.54246	5.2208	4.90048	4.57437	4.39302	4.70953	4.6691	4.69017	5.04094	4.90565	4.81949	5.4506	4.88695	4.96953	4.9836	4.59328	5.32208	5.6589	5.73093	5.9173	5.26559
Carf	1	60098247	60151032	+	NaN	Carf	ENSMUSG00000026017	calcium response factor [Source:MGI Symbol;Acc:MGI:2182269]	gene	Name match	0	0.925433	0.296961	0.604988	-0.431808	0.387267	1.57717	1.78264	1.75385	1.9699	1.87598	1.05028	1.19446	1.53794	1.52711	1.44024	1.73755	1.17524	1.06439	0.907929	0.757387	0.441204	1.90432	1.79112	0.371853	1.54969
Nbeal1	1	60180599	60338328	+	NaN	Nbeal1	ENSMUSG00000073664	neurobeachin like 1 [Source:MGI Symbol;Acc:MGI:2444343]	gene	Name match	0	4.21253	4.29255	4.61093	3.83251	4.17089	4.94416	5.39656	5.47996	5.56244	5.93498	4.72523	5.35383	5.5956	5.50807	5.48929	5.13862	5.05126	4.64175	4.74129	4.82241	4.05159	5.59381	5.71435	4.40744	5.31212
Cyp20a1	1	60343323	60388060	+	NaN	Cyp20a1	ENSMUSG00000049439	cytochrome P450, family 20, subfamily a, polypeptide 1 [Source:MGI Symbol;Acc:MGI:1925201]	gene	Name match	0	3.21121	3.74071	5.64115	4.36068	4.94212	4.98699	5.24221	5.11525	5.1159	5.47496	5.09675	5.35031	5.66978	5.3788	5.50445	4.96701	5.36886	5.16655	4.92384	4.75242	5.16555	5.28704	5.26281	5.49108	5.12092
Abi2	1	60409619	60481162	+	NaN	Abi2	ENSMUSG00000026782	abl-interactor 2 [Source:MGI Symbol;Acc:MGI:106913]	gene	Name match	0	3.00369	4.89366	4.84093	5.15016	5.27389	5.09354	5.09941	5.17038	5.28943	4.97066	4.92065	4.69353	4.90687	4.90983	4.92527	5.37052	5.13267	4.83409	5.15555	5.45082	5.15724	5.49415	5.36733	5.60242	5.28219
Raph1	1	60483236	60567104	-	NaN	Raph1	ENSMUSG00000026014	Ras association (RalGDS/AF-6) and pleckstrin homology domains 1 [Source:MGI Symbol;Acc:MGI:1924550]	gene	Name match	0	1.82031	3.41467	3.17695	3.18873	3.94845	5.14687	5.40124	5.76162	5.21853	5.64196	4.77112	6.38634	6.46479	6.31291	6.38965	5.48385	5.22025	5.52765	3.58574	4.2781	3.49017	3.69507	3.84734	1.74154	2.99556
Cd28	1	60716800	60773359	+	NaN	Cd28	ENSMUSG00000026012	CD28 antigen [Source:MGI Symbol;Acc:MGI:88327]	gene	Name match	0	4.00732	-2.29951	-4.0166	-3.51454	-3.19073	-2.90906	-3.82431	-3.45385	-5.67138	-3.3774	-2.40997	0.10425	0.877911	-0.772625	-0.509365	-1.69717	-1.83097	-2.32983	-2.58917	-4.32983	-5.22773	-6.63817	-6.60747	-6.33754	-6.60462
Ctla4	1	60887000	60915832	+	NaN	Ctla4	ENSMUSG00000026011	cytotoxic T-lymphocyte-associated protein 4 [Source:MGI Symbol;Acc:MGI:88556]	gene	Name match	0	0.300972	-6.55868	-6.36476	-5.96799	-6.35391	-6.86473	-6.49851	-6.35177	-6.61587	-6.7833	-6.74513	-5.89821	-6.39556	-6.71492	-6.48501	-6.67649	-6.65066	-6.64953	-6.38388	-6.43527	-6.4647	-6.79017	-6.68347	-6.33754	-6.68062
Icos	1	60977927	61000320	+	NaN	Icos	ENSMUSG00000026009	inducible T cell co-stimulator [Source:MGI Symbol;Acc:MGI:1858745]	gene	Name match	0	2.01987	-2.72351	-3.83531	-6.04399	-4.61695	-5.55176	-3.21311	-3.39242	-3.47522	-5.41481	-5.50816	-3.88334	-5.52707	-2.03909	-3.60165	-2.14206	-2.68398	-2.38553	-6.38388	-6.35927	-6.3887	-5.92169	-3.61883	-6.33754	-6.60462
Pard3b	1	61638824	62642284	+	NaN	Pard3b	ENSMUSG00000052062	par-3 partitioning defective 3 homolog B (C. elegans) [Source:MGI Symbol;Acc:MGI:1919301]	gene	Name match	0	-1.11119	-0.106484	1.91524	-3.69583	1.66226	3.56732	3.63011	0.6455	1.91918	2.41227	1.64942	2.39343	1.78554	1.2146	-1.32404	0.753282	2.09523	1.77462	1.28582	0.338762	2.09564	1.58257	0.24965	1.25798	3.15437
Nrp2	1	62703285	62818695	+	NaN	Nrp2	ENSMUSG00000025969	neuropilin 2 [Source:MGI Symbol;Acc:MGI:1100492]	gene	Name match	0	4.47178	4.64766	6.19589	6.56964	6.79827	7.52234	6.7275	5.75335	6.318	7.01998	4.53398	5.78749	6.9106	5.21384	6.40916	4.82416	6.01507	4.5782	1.84327	2.8813	4.01763	6.95267	5.48633	4.71365	3.9394
Ino80d	1	62958418	63114667	-	NaN	Ino80d	ENSMUSG00000040865	INO80 complex subunit D [Source:MGI Symbol;Acc:MGI:3027003]	gene	Name match	0	6.14065	6.0247	4.3422	4.03785	4.68987	4.82163	5.00923	4.83769	5.277	5.06561	4.42552	4.38152	4.81087	4.99332	4.65284	5.11212	4.45201	4.33077	4.4053	4.33775	4.23652	5.5008	5.43004	4.41559	5.24217
Ndufs1	1	63143596	63176822	-	NaN	Ndufs1	ENSMUSG00000025968	NADH dehydrogenase (ubiquinone) Fe-S protein 1 [Source:MGI Symbol;Acc:MGI:2443241]	gene	Name match	0	5.66796	6.49913	5.76657	5.54406	5.91542	6.01766	6.40857	6.07604	6.23005	6.25344	5.98293	6.05948	6.31315	6.16276	6.10139	6.39895	6.06538	5.71788	5.8074	5.82046	6.0263	6.73977	6.53957	6.34395	6.28382
Eef1b2	1	63176825	63180486	+	NaN	Eef1b2	ENSMUSG00000025967	eukaryotic translation elongation factor 1 beta 2 [Source:MGI Symbol;Acc:MGI:1929520]	gene	Name match	0	8.15815	9.28632	8.42337	8.15452	8.21488	8.00492	8.50718	8.20631	8.05708	8.13217	8.34514	8.3147	8.55765	8.33463	8.44486	8.56044	8.37694	8.2985	8.44155	8.44392	8.8835	8.31023	8.59732	8.63974	8.07153
Gpr1	1	63182691	63214543	-	NaN	Gpr1	ENSMUSG00000046856	G protein-coupled receptor 1 [Source:MGI Symbol;Acc:MGI:2385324]	gene	Name match	0	-6.75612	-0.216983	-0.744438	-6.04399	-5.48543	-6.78873	-6.4225	-6.35177	-6.61587	-6.7833	-6.66913	-5.18173	-6.47156	-5.55396	-6.48501	-6.67649	-6.57466	-6.57353	-6.38388	-6.43527	-6.4647	-6.79017	-6.75948	-6.41354	-6.68062
Zdbf2	1	63273265	63314576	+	NaN	Zdbf2	ENSMUSG00000027520	zinc finger, DBF-type containing 2 [Source:MGI Symbol;Acc:MGI:1921134]	gene	Name match	0	-4.65067	6.02714	3.43754	-5.96799	-4.69295	-5.62777	-5.18554	-6.27577	-6.53986	-5.22762	-6.74513	-5.52973	-5.23459	-3.99622	-6.48501	-4.14705	-5.78218	-5.41256	-6.38388	-6.28327	-3.0588	-5.05321	-6.68347	-6.41354	-6.60462
Adam23	1	63445891	63596515	+	NaN	Adam23	ENSMUSG00000025964	a disintegrin and metallopeptidase domain 23 [Source:MGI Symbol;Acc:MGI:1345162]	gene	Name match	0	-0.6057	3.9748	4.83787	-5.89198	5.8318	6.89238	8.00259	8.03052	7.58949	8.31488	6.22802	7.31537	7.88782	7.39279	7.81364	5.40568	6.50395	5.99405	4.31211	4.79463	4.91287	1.68748	0.447442	-0.262951	2.14011
Mdh1b	1	63698819	63730318	-	NaN	Mdh1b	ENSMUSG00000025963	malate dehydrogenase 1B, NAD (soluble) [Source:MGI Symbol;Acc:MGI:1923918]	gene	Name match	0	-6.75612	-1.32926	-6.36476	-5.89198	-6.27791	-5.92025	-6.4225	-6.27577	-6.53986	-6.7073	-6.66913	-6.8427	-4.91588	-6.63892	-6.48501	-3.13381	-6.57466	-6.64953	-5.14691	-6.43527	-6.3887	-6.79017	-5.81499	-6.41354	-6.68062
Fastkd2	1	63730614	63754655	+	NaN	Fastkd2	ENSMUSG00000025962	FAST kinase domains 2 [Source:MGI Symbol;Acc:MGI:1922869]	gene	Name match	0	3.06088	5.36301	3.52511	3.80357	3.737	3.58009	3.74538	3.59055	3.76056	3.96135	3.5677	3.44085	3.8319	3.46388	3.33812	3.75951	3.61828	2.63689	3.60249	3.1791	3.83049	4.64083	4.70171	4.67644	4.17492
Klf7	1	64029447	64122282	-	NaN	Klf7	ENSMUSG00000025959	Kruppel-like factor 7 (ubiquitous) [Source:MGI Symbol;Acc:MGI:1935151]	gene	Name match	0	4.73535	2.85025	5.24719	4.93992	4.65986	4.30683	5.11825	4.85994	4.74081	5.19403	4.45703	4.61293	5.37468	4.88494	4.61309	5.09602	4.95952	4.51188	4.9863	4.93418	4.62812	5.2151	5.11787	4.18587	4.85359
Creb1	1	64532804	64604547	+	NaN	Creb1	ENSMUSG00000025958	cAMP responsive element binding protein 1 [Source:MGI Symbol;Acc:MGI:88494]	gene	Name match	0	6.00814	5.19988	5.1448	4.89547	4.94679	4.55035	4.9944	4.93615	5.12256	5.04745	4.90441	4.43176	4.69311	4.85945	4.43162	5.05433	4.91279	4.48564	5.15664	5.1082	5.27707	6.01794	5.87205	5.88885	5.6219
Mettl21a	1	64606473	64617242	-	NaN	Mettl21a	ENSMUSG00000025956	methyltransferase like 21A [Source:MGI Symbol;Acc:MGI:1914349]	gene	Name match	0	1.61696	3.06683	3.85982	3.69485	4.2827	4.71356	5.27746	4.83458	4.6575	4.96097	4.05955	4.87579	5.14248	4.49138	4.72307	4.75653	4.79871	4.59934	3.91396	3.44712	4.02748	4.31094	4.41447	4.88683	4.59492
2810408I11Rik	1	64679871	64690659	-	NaN	2810408I11Rik	ENSMUSG00000087213	RIKEN cDNA 2810408I11 gene [Source:MGI Symbol;Acc:MGI:1917191]	gene	Name match	0	0.539996	1.51199	1.80961	2.75239	1.69136	1.84147	1.28484	1.1808	1.49868	0.966354	0.69712	0.960288	1.34513	1.16399	0.796352	1.38014	1.52868	0.899681	2.01837	1.2379	1.51272	1.66144	1.55318	1.93492	1.52744
Ccnyl1	1	64690455	64725644	+	NaN	Ccnyl1	ENSMUSG00000070871	cyclin Y-like 1 [Source:MGI Symbol;Acc:MGI:2138614]	gene	Name match	0	3.43105	4.16442	5.87941	4.18637	4.75177	5.16673	5.35039	5.38274	5.42343	5.17492	4.7903	5.67202	5.7676	5.78494	5.80514	5.50268	5.69595	5.51871	4.82052	4.4942	5.08254	5.10189	4.98545	4.52629	4.7202
Fzd5	1	64730560	64737750	-	NaN	Fzd5	ENSMUSG00000045005	frizzled homolog 5 (Drosophila) [Source:MGI Symbol;Acc:MGI:108571]	gene	Name match	0	3.78137	6.60422	5.02584	3.38891	2.81071	3.26701	4.2998	4.8551	4.44303	3.59819	3.53909	3.87508	4.19366	4.32525	4.04076	4.53774	3.63495	4.22753	3.28934	3.76248	2.97116	3.58626	4.33866	3.68348	4.06841
Plekhm3	1	64785983	64956824	-	NaN	Plekhm3	ENSMUSG00000051344	pleckstrin homology domain containing, family M, member 3 [Source:MGI Symbol;Acc:MGI:2443627]	gene	Name match	0	4.82693	4.13926	3.38972	2.9082	3.42638	3.79162	4.14247	4.28139	4.63702	4.1483	4.01779	4.21442	4.1411	4.24375	4.04899	4.08765	3.96336	3.79233	3.60905	3.71008	3.12999	3.18958	3.72163	2.65587	3.21553
Akr1cl	1	65012689	65032759	-	NaN	Akr1cl	ENSMUSG00000025955	aldo-keto reductase family 1, member C-like [Source:MGI Symbol;Acc:MGI:1918111]	gene	Name match	0	-6.75612	-4.82171	-6.36476	-6.04399	-4.61695	-6.86473	-4.76154	-6.19977	-5.96386	-2.96584	-5.87665	-4.73725	-6.47156	-5.05396	-6.40901	-6.10049	-5.70618	-5.33656	-5.5154	-6.43527	-6.3887	-6.79017	-6.68347	-6.33754	-6.68062
Crygc	1	65071525	65073689	-	NaN	Crygc	ENSMUSG00000025952	crystallin, gamma C [Source:MGI Symbol;Acc:MGI:88523]	gene	Name match	0	-6.75612	-2.57046	-6.36476	-6.04399	-6.35391	-6.86473	-6.49851	-6.35177	-6.61587	-6.7833	-6.74513	-6.8427	-6.47156	-6.79092	-6.56101	-6.67649	-6.65066	-6.64953	-6.38388	-6.43527	-6.4647	-6.79017	-6.75948	-6.41354	-6.68062
Cryga	1	65100389	65103373	-	NaN	Cryga	ENSMUSG00000044429	crystallin, gamma A [Source:MGI Symbol;Acc:MGI:88521]	gene	Name match	0	-6.75612	-2.97149	-6.36476	-6.04399	-6.27791	-6.86473	-6.49851	-6.35177	-6.61587	-6.7833	-6.74513	-6.76669	-6.47156	-6.79092	-6.56101	-6.60049	-6.57466	-6.64953	-6.38388	-6.43527	-6.4647	-6.79017	-6.75948	-6.41354	-6.68062
D630023F18Rik	1	65100619	65123214	-	NaN	D630023F18Rik	ENSMUSG00000044816	RIKEN cDNA D630023F18 gene [Source:MGI Symbol;Acc:MGI:2138198]	gene	Name match	0	-2.35619	2.39573	-6.28876	-6.04399	-3.55921	-3.07003	-4.05402	-4.00361	-2.45268	-4.72762	-5.08417	-4.39821	-5.60307	-4.47796	-6.40901	-2.79478	-3.9137	-5.99753	-6.30788	-5.49079	-6.4647	-5.13817	-6.68347	-6.33754	-6.68062
Idh1	1	65158616	65186479	-	NaN	Idh1	ENSMUSG00000025950	isocitrate dehydrogenase 1 (NADP+), soluble [Source:MGI Symbol;Acc:MGI:96413]	gene	Name match	0	5.87462	6.11984	6.37629	4.72043	5.63159	6.6263	7.37862	7.145	6.81885	7.19845	6.45199	6.59076	6.90827	6.66986	6.88044	5.94453	6.45609	6.33749	5.91569	6.52097	5.73501	6.37961	6.77356	6.87799	7.25258
Pikfyve	1	65186750	65274012	+	NaN	Pikfyve	ENSMUSG00000025949	phosphoinositide kinase, FYVE finger containing [Source:MGI Symbol;Acc:MGI:1335106]	gene	Name match	0	4.55994	4.29234	3.45697	3.11365	3.82459	4.70063	4.6703	4.54533	4.73095	4.88875	3.84578	3.79433	4.57642	4.51268	4.29738	4.55552	4.16596	3.99401	3.65178	3.7351	3.49839	4.78395	4.82263	3.58407	4.86955
Pth2r	1	65282056	65389244	+	NaN	Pth2r	ENSMUSG00000025946	parathyroid hormone 2 receptor [Source:MGI Symbol;Acc:MGI:2180917]	gene	Name match	0	-6.75612	-4.21051	-6.28876	-5.96799	-5.40943	-5.99625	-6.49851	-6.27577	-5.67138	-6.7073	-6.66913	-4.89821	-5.15859	-6.79092	-5.98501	-5.30801	-5.28218	-6.64953	-6.30788	-6.43527	-6.4647	-6.63817	-4.94651	-6.41354	-5.81214
Mtap2	1	66175273	66442583	+	NaN	Mtap2	ENSMUSG00000015222	microtubule-associated protein 2 [Source:MGI Symbol;Acc:MGI:97175]	gene	Name match	0	-2.51665	2.58049	5.03234	-2.63809	2.1751	3.0684	1.84346	-0.283327	-0.54801	1.68747	-0.00926149	0.221588	-0.0926621	0.145413	-0.30672	2.30734	1.0286	-0.0175264	2.41515	-0.352147	1.03405	1.31178	-0.880324	0.91806	3.14245
Unc80	1	66468367	66699866	+	NaN	Unc80	ENSMUSG00000055567	unc-80 homolog (C. elegans) [Source:MGI Symbol;Acc:MGI:2652882]	gene	Name match	0	-5.01915	-0.625313	-6.36476	-6.04399	-2.88723	-5.99625	-6.49851	-6.19977	-6.46386	-6.7073	-6.66913	-5.60573	-5.60307	-6.63892	-5.08133	-6.60049	-5.78218	-6.57353	-6.30788	-6.43527	-6.3887	-6.79017	-5.89099	-6.41354	-5.52862
Rpe	1	66700831	66719805	+	NaN	Rpe	ENSMUSG00000026005	ribulose-5-phosphate-3-epimerase [Source:MGI Symbol;Acc:MGI:1913896]	gene	Name match	0	5.91397	6.46843	5.44166	5.14239	4.9642	4.96023	5.16128	5.3419	5.18953	5.11309	4.75337	5.0642	5.43358	5.19924	5.20926	5.308	5.07368	4.88972	4.8724	4.99437	4.82839	5.49271	5.51405	5.59799	5.33295
Kansl1l	1	66719248	66817562	-	NaN	Kansl1l	ENSMUSG00000026004	KAT8 regulatory NSL complex subunit 1-like [Source:MGI Symbol;Acc:MGI:1915941]	gene	Name match	0	5.56198	1.19276	2.67799	3.0814	3.5637	3.72627	3.85517	3.64235	3.78786	4.03869	3.08711	2.62104	3.18442	2.97094	2.65704	3.49296	3.64963	2.40333	2.59528	2.70025	2.90499	4.17046	3.45954	2.89188	3.90996
Acadl	1	66830839	66863277	-	NaN	Acadl	ENSMUSG00000026003	acyl-Coenzyme A dehydrogenase, long-chain [Source:MGI Symbol;Acc:MGI:87866]	gene	Name match	0	5.58115	4.70009	5.2666	5.10778	6.52257	6.74664	6.50656	6.10713	6.16562	6.52269	6.11236	6.51686	6.57801	5.91845	6.60056	5.79165	6.4509	5.97284	6.69772	6.40146	6.41202	6.8314	6.70751	7.17004	6.96134
Lancl1	1	67000517	67038872	-	NaN	Lancl1	ENSMUSG00000026000	LanC (bacterial lantibiotic synthetase component C)-like 1 [Source:MGI Symbol;Acc:MGI:1336997]	gene	Name match	0	2.33687	5.1649	3.93878	4.23009	4.33136	4.8449	5.65743	4.96191	4.65085	5.02129	4.15868	5.18728	4.97716	4.67911	4.53303	4.84132	4.62054	4.32406	4.66445	4.27536	4.15488	4.43134	4.14338	4.76104	4.55345
Cps1	1	67123026	67231259	+	NaN	Cps1	ENSMUSG00000025991	carbamoyl-phosphate synthetase 1 [Source:MGI Symbol;Acc:MGI:891996]	gene	Name match	0	-6.75612	-3.09199	-6.28876	-6.04399	-6.20191	-6.86473	-6.4225	-6.19977	-6.53986	-6.7833	-6.74513	-4.12605	-6.31956	-5.84644	-6.40901	-6.52449	-6.49866	-6.57353	-6.30788	-6.43527	-6.4647	-6.63817	-5.81499	-6.33754	-6.68062
Erbb4	1	68032186	69108059	-	NaN	Erbb4	ENSMUSG00000062209	v-erb-a erythroblastic leukemia viral oncogene homolog 4 (avian) [Source:MGI Symbol;Acc:MGI:104771]	gene	Name match	0	-6.75612	-3.66075	-5.42028	-6.04399	-6.20191	-6.86473	-6.49851	-5.48329	-6.61587	-6.7833	-6.66913	-5.10573	-6.47156	-4.07428	-6.48501	-6.60049	-6.65066	-6.64953	-1.3282	-6.43527	-6.3887	-6.71417	-6.68347	-6.41354	-6.68062
Ikzf2	1	69531214	69685960	-	NaN	Ikzf2	ENSMUSG00000025997	IKAROS family zinc finger 2 [Source:MGI Symbol;Acc:MGI:1342541]	gene	Name match	0	2.63059	0.375879	2.88784	2.61968	2.23181	1.3388	2.31798	2.44584	2.09455	2.01549	2.66003	2.71843	2.93665	3.04828	2.57932	3.49301	3.21351	2.431	2.91891	3.21919	2.8622	3.07575	2.8721	2.38051	2.69745
Spag16	1	69826988	70725132	+	NaN	Spag16	ENSMUSG00000053153	sperm associated antigen 16 [Source:MGI Symbol;Acc:MGI:1913972]	gene	Name match	0	-6.75612	-1.19564	-4.80908	-6.04399	-4.5482	-4.19053	-2.30012	-0.773898	-3.20996	-2.10773	-3.78577	-2.87601	-2.78115	-2.59519	-4.45556	-0.50332	-2.4137	-2.45912	-4.27843	-5.56679	-6.3887	-6.79017	-5.81499	-6.41354	-6.68062
Bard1	1	71027498	71103146	-	NaN	Bard1	ENSMUSG00000026196	BRCA1 associated RING domain 1 [Source:MGI Symbol;Acc:MGI:1328361]	gene	Name match	0	3.56525	5.19241	2.62937	4.21998	3.95161	2.96825	2.78512	1.97012	2.88302	2.88732	2.49013	1.63135	1.94009	2.25073	0.918312	3.3901	2.46523	1.98088	4.4341	3.84576	3.83895	4.11828	4.08021	3.7571	3.59517
Abca12	1	71243090	71414910	-	NaN	Abca12	ENSMUSG00000050296	ATP-binding cassette, sub-family A (ABC1), member 12 [Source:MGI Symbol;Acc:MGI:2676312]	gene	Name match	0	-6.75612	-2.36029	-6.21276	-6.04399	-3.21327	-2.35561	-3.60058	-2.76459	-4.17138	-5.04633	-5.00816	-3.49453	-2.69086	-3.01496	-3.45556	-1.74051	-5.09498	-1.86413	-5.5154	-6.35927	-5.59621	-6.71417	-6.68347	-6.41354	-6.68062
Atic	1	71557150	71579631	+	NaN	Atic	ENSMUSG00000026192	5-aminoimidazole-4-carboxamide ribonucleotide formyltransferase/IMP cyclohydrolase [Source:MGI Symbol;Acc:MGI:1351352]	gene	Name match	0	4.71782	7.53125	6.84115	6.91118	7.02752	6.86901	6.44132	6.50672	6.58159	6.38984	6.51646	6.37718	6.8289	6.62199	6.42695	7.00844	6.59325	6.70186	6.43235	6.54953	6.92179	7.33216	7.24063	7.38922	6.58466
Fn1	1	71585523	71653171	-	NaN	Fn1	ENSMUSG00000026193	fibronectin 1 [Source:MGI Symbol;Acc:MGI:95566]	gene	Name match	0	8.67785	10.731	12.6641	11.7626	11.4791	11.9674	12.119	11.6499	11.8285	11.8793	11.5388	12.9053	12.8514	12.0848	12.9893	12.3981	12.2407	13.0502	10.6849	11.2648	11.2788	11.4379	11.9218	9.70473	12.0849
Apol7d	1	71652837	71662843	+	NaN	Apol7d	ENSMUSG00000073652	apolipoprotein L 7d [Source:MGI Symbol;Acc:MGI:3723449]	gene	Name match	0	-4.22667	-2.04955	-2.80908	-2.98831	-1.77604	-1.42025	-1.30476	-1.22851	-1.61974	-1.85785	-1.54148	-0.859136	-1.06269	-1.60655	-1.42611	-1.42343	-1.12624	-1.76986	-0.24431	-0.929592	-0.95686	-1.43083	-2.25379	-1.24345	-1.57743
Mreg	1	72159233	72212307	-	NaN	Mreg	ENSMUSG00000039395	melanoregulin [Source:MGI Symbol;Acc:MGI:2151839]	gene	Name match	0	6.15843	7.01479	-0.330944	0.91422	3.61184	3.97991	4.01194	4.26778	4.28245	1.95725	2.82679	2.29357	2.72343	2.82242	1.92908	4.28777	2.36784	3.59912	2.08547	3.08822	2.2062	2.05527	2.10049	3.13621	2.62869
Pecr	1	72259167	72284314	-	NaN	Pecr	ENSMUSG00000026189	peroxisomal trans-2-enoyl-CoA reductase [Source:MGI Symbol;Acc:MGI:2148199]	gene	Name match	0	0.0677576	3.42918	1.69346	2.39511	2.97305	2.73768	2.84206	2.94246	2.76207	2.8723	2.70051	3.01705	3.39581	2.40896	2.7782	2.73652	2.84048	2.84005	2.58331	2.36328	2.88447	3.495	3.66826	4.11389	3.74447
Tmem169	1	72284369	72303104	+	NaN	Tmem169	ENSMUSG00000026188	transmembrane protein 169 [Source:MGI Symbol;Acc:MGI:2442781]	gene	Name match	0	-4.51915	-3.15278	-2.43164	-2.31205	-0.700503	-1.6919	-2.49976	-1.05017	-1.59144	-2.51688	-2.28946	-1.26482	-2.26791	-3.11128	-2.70008	0.139495	-2.25073	-3.05012	-0.548715	-1.34809	-2.73276	-1.29931	-2.36758	-1.63285	-1.23896
Xrcc5	1	72307421	72394952	+	NaN	Xrcc5	ENSMUSG00000026187	X-ray repair complementing defective repair in Chinese hamster cells 5 [Source:MGI Symbol;Acc:MGI:104517]	gene	Name match	0	3.11821	7.19761	4.13997	4.42291	4.56943	4.75659	4.70006	4.9385	4.90783	4.92656	4.80083	4.67932	5.09889	4.23422	4.40571	4.71705	4.75575	4.38318	4.73571	3.62755	4.75537	5.86704	5.97185	4.34226	4.93593
March4	1	72427112	72536930	-	NaN	March4	ENSMUSG00000039372	membrane-associated ring finger (C3HC4) 4 [Source:MGI Symbol;Acc:MGI:2683550]	gene	Name match	0	-6.75612	-5.98267	-6.28876	-5.89198	-5.04095	-4.75928	-5.55402	-5.19977	-4.08642	-5.91481	-5.00816	-3.88334	-5.15859	-4.26148	-4.55879	-6.60049	-4.70618	-5.78105	-6.23188	-6.43527	-6.3887	-5.12921	-2.85358	-6.41354	-4.65118
Smarcal1	1	72583251	72633134	+	NaN	Smarcal1	ENSMUSG00000039354	SWI/SNF related matrix associated, actin dependent regulator of chromatin, subfamily a-like 1 [Source:MGI Symbol;Acc:MGI:1859183]	gene	Name match	0	4.4316	4.73005	3.7106	3.61869	3.383	3.49598	3.85071	3.36764	3.78106	3.67926	3.15344	3.50135	3.57702	3.33408	3.10331	3.67388	3.61672	2.89109	3.3462	3.20234	3.39745	4.183	4.14317	3.43083	3.95687
Igfbp2	1	72824503	72852474	+	NaN	Igfbp2	ENSMUSG00000039323	insulin-like growth factor binding protein 2 [Source:MGI Symbol;Acc:MGI:96437]	gene	Name match	0	-5.88763	6.12507	5.78283	-0.807022	-5.04095	-5.99625	-6.4225	-4.24633	-3.94166	-6.7073	-6.66913	-6.8427	-6.39556	-6.79092	-6.56101	-5.36353	-3.97646	-6.57353	-5.43939	-6.35927	-5.59621	-6.79017	-6.75948	-6.33754	-2.7475
Igfbp5	1	72857932	72874884	-	NaN	Igfbp5	ENSMUSG00000026185	insulin-like growth factor binding protein 5 [Source:MGI Symbol;Acc:MGI:96440]	gene	Name match	0	-1.23845	-0.946496	5.71707	-5.89198	-4.00575	-3.9668	-0.593845	-1.48455	-1.73826	-5.30362	-3.70245	-0.0410887	-1.60433	-2.2887	-2.63556	-5.80801	-3.32874	1.56514	-5.5154	-6.43527	-2.20069	-5.84569	-5.44651	-6.41354	-4.94366
Tns1	1	73910231	74124447	-	NaN	Tns1	ENSMUSG00000055322	tensin 1 [Source:MGI Symbol;Acc:MGI:104552]	gene	Name match	0	4.67052	4.68454	7.73742	5.43518	4.34079	5.42838	6.47325	4.51184	4.82005	5.32618	4.01618	5.31642	5.32452	5.93059	4.81684	5.6953	5.71941	6.21179	6.1391	4.11812	4.3049	3.96431	4.51827	7.48587	8.71653
Rufy4	1	74125541	74148223	+	NaN	Rufy4	ENSMUSG00000061815	RUN and FYVE domain containing 4 [Source:MGI Symbol;Acc:MGI:3588214]	gene	Name match	0	0.609805	-2.89549	-5.12779	-1.54176	-4.54095	-2.4278	-2.1209	-6.35177	-5.74738	-4.63129	-6.66913	-5.02973	-6.39556	-5.92244	-6.56101	-6.52449	-3.85596	-4.1756	-4.03572	-6.43527	-5.52021	-6.79017	-6.68347	-3.91132	-0.774722
Cxcr2	1	74153989	74161238	+	NaN	Cxcr2	ENSMUSG00000026180	chemokine (C-X-C motif) receptor 2 [Source:MGI Symbol;Acc:MGI:105303]	gene	Name match	0	8.00352	-2.63323	-6.36476	-5.96799	-6.35391	-3.39805	-4.76154	-4.79609	-3.65651	-4.67785	-3.95043	-2.91725	-3.5122	-2.16474	-3.84436	-5.80801	-3.93402	-3.97533	-6.38388	-6.43527	-6.4647	-4.07353	-3.29279	-6.41354	-4.20669
Cxcr1	1	74191785	74194631	-	NaN	Cxcr1	ENSMUSG00000048480	chemokine (C-X-C motif) receptor 1 [Source:MGI Symbol;Acc:MGI:2448715]	gene	Name match	0	-0.945407	-6.55868	-6.36476	-6.04399	-6.27791	-6.78873	-6.49851	-6.27577	-6.61587	-6.7073	-6.66913	-5.97421	-6.47156	-6.79092	-6.48501	-6.60049	-6.65066	-6.64953	-6.38388	-6.43527	-6.4647	-6.79017	-6.75948	-6.41354	-6.68062
Arpc2	1	74236497	74268209	+	NaN	Arpc2	ENSMUSG00000006304	actin related protein 2/3 complex, subunit 2 [Source:MGI Symbol;Acc:MGI:1923959]	gene	Name match	0	8.83619	7.14344	8.14609	6.84743	8.24028	8.14526	8.33278	8.55795	8.03266	8.40114	8.17452	8.82651	8.95228	8.46009	8.83682	8.49163	8.70842	8.11746	8.04515	8.20633	8.12279	8.28186	8.21012	8.35779	8.03363
Gpbar1	1	74278550	74279624	+	NaN	Gpbar1	ENSMUSG00000064272	G protein-coupled bile acid receptor 1 [Source:MGI Symbol;Acc:MGI:2653863]	gene	Name match	0	-6.68011	-5.24571	-1.62905	-6.04399	-5.40943	-6.86473	-6.4225	-6.35177	-6.61587	-6.7833	-6.74513	-6.76669	-6.47156	-6.63892	-5.61652	-6.60049	-6.57466	-6.64953	-6.30788	-6.43527	-5.59621	-6.71417	-6.75948	-6.41354	-6.52862
Aamp	1	74279840	74284738	-	NaN	Aamp	ENSMUSG00000006299	angio-associated migratory protein [Source:MGI Symbol;Acc:MGI:107809]	gene	Name match	0	6.44906	6.87544	6.33714	6.15485	6.36248	6.65362	7.12387	7.13344	6.85521	6.86785	6.48597	7.26042	7.26697	6.93943	7.23318	6.86556	6.75146	6.52905	6.01323	6.20349	6.08712	6.36978	6.35942	6.20363	6.30222
Pnkd	1	74284930	74353694	+	NaN	Pnkd	ENSMUSG00000026179	paroxysmal nonkinesiogenic dyskinesia [Source:MGI Symbol;Acc:MGI:1930773]	gene	Name match	0	2.61368	4.40822	3.35403	3.04933	3.8834	4.07481	4.43489	4.53148	4.36168	4.42848	3.70277	4.21387	4.22556	4.05827	4.19137	4.09729	3.56558	2.94348	3.21718	3.34968	3.41998	4.15327	3.66224	2.97555	3.56195
Tmbim1	1	74288247	74305622	-	NaN	Tmbim1	ENSMUSG00000006301	transmembrane BAX inhibitor motif containing 1 [Source:MGI Symbol;Acc:MGI:1916910]	gene	Name match	0	5.88427	5.05154	6.83825	5.56362	6.02991	6.48149	7.25301	6.74868	6.30125	6.41435	5.93277	7.03703	7.17584	6.58197	6.72222	6.82964	6.71631	6.85912	5.47063	5.60931	5.58382	6.13316	6.14027	6.9114	6.75099
Slc11a1	1	74375203	74386062	+	NaN	Slc11a1	ENSMUSG00000026177	solute carrier family 11 (proton-coupled divalent metal ion transporters), member 1 [Source:MGI Symbol;Acc:MGI:1345275]	gene	Name match	0	6.81135	0.498011	-2.43164	-3.93854	-4.00575	-1.4278	-1.95418	-2.57108	-3.71794	-3.05136	-4.07093	-2.523	-4.1234	-2.18098	-2.01669	-4.14705	-3.48748	-2.26986	-6.38388	-6.35927	-4.35925	-3.39224	-3.28554	-3.6969	-5.23614
Ctdsp1	1	74391509	74397285	+	NaN	Ctdsp1	ENSMUSG00000026176	CTD (carboxy-terminal domain, RNA polymerase II, polypeptide A) small phosphatase 1 [Source:MGI Symbol;Acc:MGI:2654470]	gene	Name match	0	7.12326	5.48751	6.58317	6.39008	6.41687	6.4453	6.78612	6.19515	6.50501	6.39375	5.96075	6.09553	6.1473	5.92492	5.8421	6.21391	6.34388	5.71038	5.64063	5.64333	6.21637	6.47138	6.32689	6.49414	6.38118
Vil1	1	74409376	74435559	+	NaN	Vil1	ENSMUSG00000026175	villin 1 [Source:MGI Symbol;Acc:MGI:98930]	gene	Name match	0	-3.61547	-1.12555	-6.28876	-6.04399	-5.48543	-6.78873	-5.26154	-6.27577	-6.46386	-6.63129	-5.87665	-5.52973	-6.47156	-6.79092	-6.40901	-6.60049	-4.54522	-6.64953	-6.38388	-6.43527	-6.4647	-6.63817	-6.10747	-6.41354	-6.68062
Usp37	1	74435510	74544286	-	NaN	Usp37	ENSMUSG00000033364	ubiquitin specific peptidase 37 [Source:MGI Symbol;Acc:MGI:2442483]	gene	Name match	0	5.13835	5.81747	4.17413	4.39182	4.76748	4.59116	4.71471	4.4177	4.76408	4.59222	4.09265	3.7162	4.01859	4.16813	3.63305	4.8833	4.25293	3.41639	4.67903	4.78489	4.57783	5.3345	5.06672	4.66071	4.8976
Rqcd1	1	74506058	74530844	+	NaN	Rqcd1	ENSMUSG00000026174	rcd1 (required for cell differentiation) homolog 1 (S. pombe) [Source:MGI Symbol;Acc:MGI:1928902]	gene	Name match	0	5.44945	6.51782	5.61402	5.62181	6.67035	6.47916	6.19871	6.0288	6.28218	6.326	6.13244	5.94275	6.06781	6.13456	6.03611	6.63409	6.26831	5.65129	6.26014	6.39611	6.41224	6.73189	6.66909	7.0527	6.60794
Plcd4	1	74542888	74567794	+	NaN	Plcd4	ENSMUSG00000026173	phospholipase C, delta 4 [Source:MGI Symbol;Acc:MGI:107469]	gene	Name match	0	-6.68011	-1.55993	-4.25931	-6.04399	-4.79823	-3.9668	1.18029	-2.44587	-2.2677	-3.72762	-3.78577	-3.15229	-3.20515	-2.74497	-5.69253	-1.1874	-3.85596	-4.30137	-6.38388	-6.28327	-6.3887	-3.74749	-4.44651	-4.93386	-5.44366
Zfp142	1	74565127	74588246	-	NaN	Zfp142	ENSMUSG00000026135	zinc finger protein 142 [Source:MGI Symbol;Acc:MGI:1924514]	gene	Name match	0	4.59762	4.61174	4.32237	3.94959	4.69261	4.80664	4.51592	4.65723	4.84973	4.57333	4.46974	4.19918	4.31705	4.64148	4.50659	4.7656	4.39684	4.01617	4.46697	4.04387	4.51736	5.07749	4.93768	3.27316	4.93049
Bcs1l	1	74588289	74592443	+	NaN	Bcs1l	ENSMUSG00000026172	BCS1-like (yeast) [Source:MGI Symbol;Acc:MGI:1914071]	gene	Name match	0	2.27224	3.8862	3.36246	3.33165	2.84071	2.93583	3.06117	2.2348	2.65967	2.48273	2.09382	2.3988	2.70174	2.2599	2.07476	3.17866	2.72395	2.45503	2.96323	2.58471	2.94109	3.15671	2.77522	3.64521	2.92671
Rnf25	1	74593748	74601397	-	NaN	Rnf25	ENSMUSG00000026171	ring finger protein 25 [Source:MGI Symbol;Acc:MGI:1890215]	gene	Name match	0	4.26488	4.45457	3.36887	3.71831	3.85939	4.42425	4.74327	4.38377	4.60546	4.42001	3.93304	4.41832	4.59914	4.17823	4.42858	4.44205	4.32067	3.78991	4.07128	3.78862	3.82832	4.15609	3.93379	3.84725	4.05521
Stk36	1	74601445	74636894	+	NaN	Stk36	ENSMUSG00000033276	serine/threonine kinase 36 (fused homolog, Drosophila) [Source:MGI Symbol;Acc:MGI:1920831]	gene	Name match	0	-0.562373	2.82094	1.95159	1.39199	1.90354	2.17655	2.52411	2.65508	2.72007	2.64194	1.91646	2.85398	2.4879	2.20138	2.54644	1.97517	2.37014	1.67471	2.16404	2.277	1.61599	2.75269	2.46257	1.81774	2.34714
Ttll4	1	74661745	74701832	+	NaN	Ttll4	ENSMUSG00000033257	tubulin tyrosine ligase-like family, member 4 [Source:MGI Symbol;Acc:MGI:1914784]	gene	Name match	0	4.18883	5.96669	3.85426	4.76195	5.05045	5.09342	4.89125	4.99277	5.42018	5.0486	5.04035	4.53052	4.83238	4.95012	4.72625	5.65889	4.90172	4.4667	5.00491	5.02209	5.19115	6.45963	6.44045	5.02482	5.79893
Cyp27a1	1	74713574	74737890	+	NaN	Cyp27a1	ENSMUSG00000026170	cytochrome P450, family 27, subfamily a, polypeptide 1 [Source:MGI Symbol;Acc:MGI:88594]	gene	Name match	0	-0.159741	-1.12174	-2.06315	-4.46799	-5.11695	-5.71273	-2.71311	-6.27577	-5.67138	-5.54633	-4.43216	-5.97421	-3.73459	-5.55396	-6.48501	-6.60049	-5.07466	-4.54408	-2.02718	-6.35927	-4.98502	-6.63817	-3.86155	-4.06538	-3.94366
Prkag3	1	74739499	74749221	-	NaN	Prkag3	ENSMUSG00000006542	protein kinase, AMP-activated, gamma 3 non-catatlytic subunit [Source:MGI Symbol;Acc:MGI:1891343]	gene	Name match	0	-6.75612	-4.82171	-3.89083	-4.96799	-3.82447	-3.02957	-1.1816	-4.00361	-4.08642	-1.83227	-2.3779	-2.486	-1.82806	-2.1662	-3.21285	-3.95985	-2.14154	-4.91256	-0.243236	-3.53735	-2.22274	-5.13817	-5.60747	-6.41354	-5.23614
Wnt6	1	74771892	74785319	+	NaN	Wnt6	ENSMUSG00000033227	wingless-related MMTV integration site 6 [Source:MGI Symbol;Acc:MGI:98960]	gene	Name match	0	-5.81163	1.95718	-2.40909	-3.14606	-6.20191	-6.78873	-3.17658	-6.35177	-6.61587	-5.54633	-5.50816	-5.97421	-6.47156	-6.63892	-6.48501	-6.67649	-6.65066	-5.41256	-6.38388	-6.43527	-6.4647	-6.79017	-6.75948	-5.54506	-6.60462
Wnt10a	1	74791516	74804179	+	NaN	Wnt10a	ENSMUSG00000026167	wingless related MMTV integration site 10a [Source:MGI Symbol;Acc:MGI:108071]	gene	Name match	0	0.731105	0.367377	0.923849	-1.61854	-6.35391	-6.21273	-2.99628	-6.35177	-6.53986	-6.7073	-6.74513	-5.52973	-6.47156	-6.71492	-6.56101	-6.52449	-6.65066	-5.78105	-5.5154	-6.43527	-6.4647	-6.71417	-6.68347	-6.33754	-6.60462
Cdk5r2	1	74855029	74857732	+	NaN	Cdk5r2	ENSMUSG00000090071	cyclin-dependent kinase 5, regulatory subunit 2 (p39) [Source:MGI Symbol;Acc:MGI:1330828]	gene	Name match	0	-6.75612	1.72411	-3.64812	-5.96799	-6.35391	-6.86473	-6.49851	-6.27577	-6.53986	-6.7833	-6.66913	-6.76669	-6.47156	-6.63892	-6.56101	-6.60049	-6.65066	-6.64953	-6.38388	-6.43527	-6.4647	-6.79017	-6.68347	-6.41354	-6.68062
Ihh	1	74945319	74951651	-	NaN	Ihh	ENSMUSG00000006538	Indian hedgehog [Source:MGI Symbol;Acc:MGI:96533]	gene	Name match	0	-2.35619	-4.45323	-5.49628	-4.80702	-5.40943	-4.42025	-6.4225	-5.03881	-6.53986	-5.91481	-4.63968	-6.8427	-6.39556	-6.63892	-6.48501	-5.73201	-4.9137	-5.41256	-6.30788	-6.35927	-5.52021	-4.31624	-3.91131	-6.26154	-6.02862
Nhej1	1	74967139	75046639	-	NaN	Nhej1	ENSMUSG00000026162	nonhomologous end-joining factor 1 [Source:MGI Symbol;Acc:MGI:1922820]	gene	Name match	0	1.93879	1.27967	0.657555	0.460184	0.834072	1.10349	1.0141	0.748583	1.08854	0.795386	0.365932	0.70055	1.2026	0.188677	0.568274	1.22112	1.07716	0.331802	-0.0822718	-1.10011	0.439157	1.39773	0.970726	0.935423	0.42553
Slc23a3	1	75125544	75133890	-	NaN	Slc23a3	ENSMUSG00000026205	solute carrier family 23 (nucleobase transporters), member 3 [Source:MGI Symbol;Acc:MGI:104516]	gene	Name match	0	-1.19642	-4.003	-5.21276	-5.96799	-4.00575	-2.39261	-2.71781	-3.13513	-2.75917	-2.43513	-3.1337	-4.23725	-2.27318	-3.74824	-4.45556	-3.27856	-2.93402	-4.54408	-5.43939	-5.35927	-5.81269	-4.34569	-3.28555	-6.41354	-4.57517
1810031K17Rik	1	75134554	75142368	-	NaN	1810031K17Rik	ENSMUSG00000033159	RIKEN cDNA 1810031K17 gene [Source:MGI Symbol;Acc:MGI:1916421]	gene	Name match	0	7.33945	4.50814	4.44789	4.4146	4.99657	5.36443	5.62688	5.21593	5.22041	5.29766	4.74732	5.63863	5.73165	4.62558	5.33511	5.08287	5.13801	4.83319	4.67614	4.56984	4.65262	5.38794	5.13998	6.23469	5.76109
Fam134a	1	75142786	75147909	+	NaN	Fam134a	ENSMUSG00000049339	family with sequence similarity 134, member A [Source:MGI Symbol;Acc:MGI:2388278]	gene	Name match	0	6.86026	4.70389	4.94526	5.19759	6.04408	6.40288	6.25983	5.54784	5.85872	6.03199	5.26176	5.87091	5.77719	4.99687	5.5602	5.72542	5.61832	4.97647	5.57014	5.52086	5.4677	5.75802	5.42871	6.37917	5.79082
Zfand2b	1	75168646	75171629	+	NaN	Zfand2b	ENSMUSG00000026197	zinc finger, AN1 type domain 2B [Source:MGI Symbol;Acc:MGI:1916068]	gene	Name match	0	4.72697	3.00249	2.18904	1.94028	3.19703	3.4972	3.27752	2.78567	3.06309	3.13594	2.62989	2.82924	3.05172	2.15719	2.85224	2.74835	3.21907	2.35252	2.90759	2.64753	2.7507	3.3296	3.15333	4.03659	3.60432
Abcb6	1	75171717	75180392	-	NaN	Abcb6	ENSMUSG00000026198	ATP-binding cassette, sub-family B (MDR/TAP), member 6 [Source:MGI Symbol;Acc:MGI:1921354]	gene	Name match	0	3.32102	3.46821	2.51493	2.58283	1.29518	2.06578	3.50916	2.39387	2.79816	2.52386	2.15651	1.89882	2.63638	2.65522	2.07452	2.73994	2.05141	2.03314	2.51987	2.61146	2.69286	2.97273	2.85191	4.58228	3.68475
Atg9a	1	75180866	75191923	-	NaN	Atg9a	ENSMUSG00000033124	autophagy-related 9A (yeast) [Source:MGI Symbol;Acc:MGI:2138446]	gene	Name match	0	6.21023	4.30647	5.4535	5.06329	5.23063	5.43246	5.65057	5.35208	5.67608	5.30613	5.02594	5.25215	5.23415	5.01312	5.31765	5.19677	5.24393	5.16779	5.41463	5.39238	5.09281	5.18219	4.89726	5.341	5.37186
Ankzf1	1	75192151	75199387	+	NaN	Ankzf1	ENSMUSG00000026199	ankyrin repeat and zinc finger domain containing 1 [Source:MGI Symbol;Acc:MGI:1098746]	gene	Name match	0	3.40854	3.77128	2.41381	2.57666	2.45442	2.37697	2.95964	2.49584	3.0461	2.27722	2.12209	2.69267	2.8089	2.0632	2.09683	2.55217	2.65902	1.90193	3.10937	2.74956	2.44717	2.85258	3.0029	2.82554	2.97907
Glb1l	1	75198243	75210778	-	NaN	Glb1l	ENSMUSG00000026200	galactosidase, beta 1-like [Source:MGI Symbol;Acc:MGI:1921827]	gene	Name match	0	1.25582	1.07265	2.89676	2.26672	2.18672	3.84348	3.97605	3.66671	3.86764	4.02656	2.72997	3.68111	3.71767	2.86142	3.68395	3.52553	3.38494	3.0758	0.502691	1.41993	1.54335	2.93828	2.72933	1.44855	2.55485
Stk16	1	75210838	75215606	+	NaN	Stk16	ENSMUSG00000026201	serine/threonine kinase 16 [Source:MGI Symbol;Acc:MGI:1313271]	gene	Name match	0	4.73067	4.89049	5.09412	4.87667	4.49494	4.68328	4.63973	4.50532	4.64872	4.44582	4.45742	4.62386	4.716	4.08671	4.60881	4.81174	4.75836	4.33607	4.1215	4.12725	4.3543	4.22939	4.36301	4.3818	4.17283
Tuba4a	1	75214974	75219253	-	NaN	Tuba4a	ENSMUSG00000026202	tubulin, alpha 4A [Source:MGI Symbol;Acc:MGI:1095410]	gene	Name match	0	7.34115	6.74777	4.1532	4.66753	1.60521	2.50495	4.79886	4.49692	4.70916	5.24465	4.44878	5.11056	6.02708	4.52863	5.99553	3.77122	4.94116	4.91885	5.03286	4.70324	4.53555	5.31173	5.73523	6.8956	5.68616
Dnajb2	1	75236465	75244804	+	NaN	Dnajb2	ENSMUSG00000026203	DnaJ (Hsp40) homolog, subfamily B, member 2 [Source:MGI Symbol;Acc:MGI:1928739]	gene	Name match	0	1.589	2.5726	3.04751	3.62669	2.6392	3.14732	3.56781	3.35789	3.59369	3.37511	3.15638	3.71628	3.524	2.79354	3.41973	2.88477	3.3914	2.79133	2.75009	2.61624	2.74849	3.38064	3.52853	3.46988	3.79475
Ptprn	1	75247041	75264208	-	NaN	Ptprn	ENSMUSG00000026204	protein tyrosine phosphatase, receptor type, N [Source:MGI Symbol;Acc:MGI:102765]	gene	Name match	0	-0.0379434	3.78952	5.92968	5.85923	4.26961	3.29024	3.50824	5.01029	5.01509	2.41139	3.70571	4.83055	4.94621	4.30457	4.0562	5.22303	5.09511	4.43262	2.86001	2.90415	3.89855	5.05985	5.47118	1.73231	1.95975
Dnpep	1	75307896	75317637	-	NaN	Dnpep	ENSMUSG00000026209	aspartyl aminopeptidase [Source:MGI Symbol;Acc:MGI:1278328]	gene	Name match	0	4.83228	5.7032	6.1021	5.14902	5.37406	5.37042	5.91064	5.89284	5.86755	5.82124	5.4862	5.91606	6.00844	5.6319	5.99188	5.74285	5.92335	5.39352	5.88898	5.9302	5.5666	5.92449	5.56974	6.58829	5.92717
Des	1	75360329	75368579	+	NaN	Des	ENSMUSG00000026208	desmin [Source:MGI Symbol;Acc:MGI:94885]	gene	Name match	0	-6.60411	4.26499	2.79311	-3.69583	0.74956	1.20005	2.89374	-0.159363	-2.7807	1.49784	-1.20245	0.808955	1.03466	0.968163	0.548373	0.560471	0.00695193	0.438522	0.0690096	-0.687125	-2.23528	-1.35705	-1.67229	-0.488576	0.103896
Speg	1	75375297	75432320	+	NaN	Speg	ENSMUSG00000026207	SPEG complex locus [Source:MGI Symbol;Acc:MGI:109282]	gene	Name match	0	-2.71016	2.77305	5.07021	4.66716	4.1644	4.77073	4.51169	4.54799	4.29671	4.71629	4.02706	5.00824	5.12371	4.74476	5.13165	4.67578	4.88764	4.17464	3.02774	3.3327	3.19308	4.63164	4.14443	2.76279	4.40302
Gmppa	1	75435930	75443179	+	NaN	Gmppa	ENSMUSG00000033021	GDP-mannose pyrophosphorylase A [Source:MGI Symbol;Acc:MGI:1916330]	gene	Name match	0	3.41214	4.56455	5.26032	5.33839	4.22689	4.66933	5.19768	4.67066	4.9147	4.68138	3.98493	4.80605	4.91949	4.47735	4.43723	4.68861	4.64	4.35814	4.00815	3.67217	3.68514	4.17736	3.93679	5.04077	4.68468
Chpf	1	75474569	75479471	-	NaN	Chpf	ENSMUSG00000032997	chondroitin polymerizing factor [Source:MGI Symbol;Acc:MGI:106576]	gene	Name match	0	2.47114	5.99835	6.99697	6.46771	7.35668	7.32951	6.99102	7.35592	7.13711	7.56495	6.84189	8.06646	8.02751	7.50674	7.57732	7.05051	7.45096	7.47243	5.94568	6.2938	6.49134	6.38902	6.44534	6.72882	6.49578
Obsl1	1	75479310	75506452	-	NaN	Obsl1	ENSMUSG00000026211	obscurin-like 1 [Source:MGI Symbol;Acc:MGI:2138628]	gene	Name match	0	-1.00428	5.25902	6.00356	5.64717	5.90517	5.46456	5.72806	5.24082	5.78721	5.51568	5.35584	5.31798	4.97526	4.91681	4.56816	5.84566	5.57159	5.44646	4.60133	5.28133	5.92018	6.24946	6.00557	5.83864	6.2619
Tmem198	1	75479532	75485705	+	NaN	Tmem198	ENSMUSG00000051703	transmembrane protein 198 [Source:MGI Symbol;Acc:MGI:2443133]	gene	Name match	0	-2.5657	-0.0420746	-1.27757	-1.25859	-0.33795	-0.021281	-0.163341	-0.269811	-0.355792	-0.114668	-0.538538	0.061965	-0.0168149	-0.389871	-0.267462	-0.552135	-0.243774	-0.962467	-1.7347	-1.5079	-0.418742	-0.0912946	0.193064	-0.324818	-0.609805
Inha	1	75507077	75510366	+	NaN	Inha	ENSMUSG00000032968	inhibin alpha [Source:MGI Symbol;Acc:MGI:96569]	gene	Name match	0	-6.75612	-2.51599	-0.585243	-0.453726	0.8462	0.95343	1.5731	1.57259	1.56115	1.39374	1.06076	1.50617	1.45654	1.1337	0.796352	0.562581	1.15273	0.270596	0.0786923	1.28977	0.719678	1.6408	1.73136	1.47759	1.82212
Stk11ip	1	75521529	75537335	+	NaN	Stk11ip	ENSMUSG00000026213	serine/threonine kinase 11 interacting protein [Source:MGI Symbol;Acc:MGI:1918978]	gene	Name match	0	4.90656	4.72898	2.62639	2.30921	3.86657	4.30509	4.05471	3.41776	4.02653	3.86851	3.13893	3.57123	3.9339	3.32379	3.52193	3.61047	3.65581	2.96584	3.43094	2.73587	3.78985	4.0764	4.13088	4.18642	4.35091
Slc4a3	1	75546266	75562172	+	NaN	Slc4a3	ENSMUSG00000006576	solute carrier family 4 (anion exchanger), member 3 [Source:MGI Symbol;Acc:MGI:109350]	gene	Name match	0	-4.65067	2.37733	2.39186	1.87038	2.36033	3.45384	4.26176	3.71499	3.83197	3.52544	2.64735	3.56308	3.28677	2.96504	3.00872	3.50027	3.18233	2.45669	1.57131	1.61682	1.8845	3.84167	3.78216	1.95782	3.70922
Epha4	1	77367185	77515088	-	NaN	Epha4	ENSMUSG00000026235	Eph receptor A4 [Source:MGI Symbol;Acc:MGI:98277]	gene	Name match	0	-1.3744	3.45265	4.68317	-0.695825	2.63162	3.99885	4.99488	5.23609	3.41239	4.83208	4.7545	5.84275	6.16612	5.86224	6.14062	6.40602	5.55121	6.39708	2.66998	3.28193	4.47315	4.26139	5.30235	4.35541	6.30199
Pax3	1	78101267	78197134	-	NaN	Pax3	ENSMUSG00000004872	paired box gene 3 [Source:MGI Symbol;Acc:MGI:97487]	gene	Name match	0	-6.75612	-2.24121	-5.49628	-6.04399	-6.35391	-6.78873	-6.4225	-6.35177	-6.61587	-6.7833	-6.66913	-5.97421	-6.47156	-6.71492	-6.56101	-5.73201	-6.57466	-6.57353	-5.5154	-6.43527	-4.35925	-1.30196	-3.02754	-4.76154	-2.28873
Sgpp2	1	78310346	78420286	+	NaN	Sgpp2	ENSMUSG00000032908	sphingosine-1-phosphate phosphotase 2 [Source:MGI Symbol;Acc:MGI:3589109]	gene	Name match	0	-1.15519	-1.62174	-6.36476	-5.96799	-3.87998	-4.51657	-5.63002	-6.19977	-4.56018	-6.7833	-6.74513	-3.94477	-4.73459	-5.47796	-6.48501	-6.52449	-4.17673	-4.1756	-6.23188	-6.35927	-6.3887	-5.4772	-6.68347	-6.41354	-6.68062
Farsb	1	78417958	78488859	-	NaN	Farsb	ENSMUSG00000026245	phenylalanyl-tRNA synthetase, beta subunit [Source:MGI Symbol;Acc:MGI:1346035]	gene	Name match	0	4.47069	7.16909	5.72551	5.86248	5.79774	5.35153	5.30704	5.23495	5.47384	5.34123	5.46594	5.39393	5.67313	5.5642	5.50882	5.99213	5.56852	5.52967	6.04375	5.89606	5.89839	6.28478	6.17768	6.42674	6.08
BC035947	1	78497806	78511963	-	NaN	BC035947	ENSMUSG00000090486	cDNA sequence BC035947 [Source:MGI Symbol;Acc:MGI:2652858]	gene	Name match	0	-6.75612	-3.24571	-6.36476	-6.04399	-5.11695	-6.71273	-6.49851	-6.27577	-6.61587	-6.7833	-6.74513	-5.60573	-6.39556	-6.79092	-6.56101	-6.67649	-5.4137	-6.64953	-6.38388	-6.43527	-6.3887	-6.71417	-6.75948	-6.41354	-6.68062
Acsl3	1	78657825	78706987	+	NaN	Acsl3	ENSMUSG00000032883	acyl-CoA synthetase long-chain family member 3 [Source:MGI Symbol;Acc:MGI:1921455]	gene	Name match	0	3.1386	4.66366	4.74905	4.89296	4.1985	4.62463	4.39003	4.30909	4.65951	4.70274	4.56731	4.26028	4.19892	4.38725	4.54918	4.33093	4.12036	4.06411	4.16345	4.96848	4.36585	5.25508	5.25934	4.87275	5.4472
Utp14b	1	78658038	78667588	+	NaN	Utp14b	ENSMUSG00000079470	UTP14, U3 small nucleolar ribonucleoprotein, homolog B (yeast) [Source:MGI Symbol;Acc:MGI:2445092]	gene	Name match	0	1.89518	3.47781	1.75731	0.653899	1.70603	2.46965	2.06387	1.32757	2.10597	1.87783	1.54952	1.10967	1.29469	1.59079	1.76449	2.17844	1.73871	0.977386	1.65552	1.53357	1.22258	2.31166	2.22052	0.664627	2.5332
Kcne4	1	78816949	78820024	+	NaN	Kcne4	ENSMUSG00000047330	potassium voltage-gated channel, Isk-related subfamily, gene 4 [Source:MGI Symbol;Acc:MGI:1891125]	gene	Name match	0	-5.51915	-4.45323	1.60141	1.19914	-2.39825	-0.309755	2.4747	2.38111	1.50973	1.35641	-1.25603	1.48671	2.35243	1.95657	0.90322	-1.57708	1.72528	1.06064	-6.23188	-6.28327	-2.30151	-5.92169	-5.52251	-6.41354	-5.44366
Scg2	1	79434669	79440090	-	NaN	Scg2	ENSMUSG00000050711	secretogranin II [Source:MGI Symbol;Acc:MGI:103033]	gene	Name match	0	-6.68011	-6.40667	-5.49628	2.57872	-5.48543	-5.55176	-3.82431	-6.27577	-6.53986	-6.7073	-5.87665	-3.6685	-5.15859	-4.68548	-6.56101	-5.80801	-3.93402	-3.93289	-6.38388	-6.43527	-6.3887	-6.79017	-6.75948	-6.33754	-6.60462
Ap1s3	1	79606876	79671972	-	NaN	Ap1s3	ENSMUSG00000054702	adaptor-related protein complex AP-1, sigma 3 [Source:MGI Symbol;Acc:MGI:1891304]	gene	Name match	0	2.58275	3.25509	-0.284156	2.33443	1.96631	1.52753	0.921621	0.514474	1.35814	0.997069	0.903054	0.547427	0.491814	0.382507	0.239022	1.14877	-0.59418	0.114624	1.22246	1.04628	1.13177	-0.0500818	0.342016	0.123379	0.212281
Wdfy1	1	79702262	79776143	-	NaN	Wdfy1	ENSMUSG00000073643	WD repeat and FYVE domain containing 1 [Source:MGI Symbol;Acc:MGI:1916618]	gene	Name match	0	3.52311	2.74443	6.21035	4.86469	4.68014	4.93257	4.64158	4.41686	4.37369	4.62817	4.23031	4.46191	4.65357	4.64672	4.68505	4.8609	4.95665	4.60022	4.44017	4.74481	4.06827	4.47575	4.27374	5.03058	5.03574
Serpine2	1	79794197	79858696	-	NaN	Serpine2	ENSMUSG00000026249	serine (or cysteine) peptidase inhibitor, clade E, member 2 [Source:MGI Symbol;Acc:MGI:101780]	gene	Name match	0	3.68821	7.03614	7.77757	6.45777	7.97307	8.91897	9.60696	9.79558	9.00233	8.96918	6.57352	8.2525	7.7672	8.61436	7.86935	9.10473	7.8899	8.83612	1.60674	6.83603	4.84796	3.60018	3.99433	2.29335	2.55126
Fam124b	1	80198706	80218473	-	NaN	Fam124b	ENSMUSG00000043230	family with sequence similarity 124, member B [Source:MGI Symbol;Acc:MGI:3026880]	gene	Name match	0	-5.44315	-3.82171	-6.21276	-6.04399	-6.35391	-6.86473	-6.4225	-6.27577	-6.53986	-6.7833	-6.74513	-5.89821	-6.47156	-6.71492	-6.48501	-6.60049	-6.57466	-4.91256	-6.30788	-6.35927	-6.4647	-6.79017	-6.75948	-6.41354	-6.68062
Cul3	1	80264923	80340480	-	NaN	Cul3	ENSMUSG00000004364	cullin 3 [Source:MGI Symbol;Acc:MGI:1347360]	gene	Name match	0	7.36838	6.82241	6.58216	6.39836	7.1849	7.1525	7.32561	7.32982	7.17738	7.38095	7.08138	7.35122	7.48533	7.31086	7.45354	7.45931	7.34714	6.78245	7.15281	7.22267	7.01314	7.79833	7.57875	7.098	7.32683
Dock10	1	80501073	80758553	-	NaN	Dock10	ENSMUSG00000038608	dedicator of cytokinesis 10 [Source:MGI Symbol;Acc:MGI:2146320]	gene	Name match	0	6.98273	-0.0383657	0.47869	0.493761	1.45729	1.78938	3.48162	3.55858	3.10608	3.93217	1.05776	3.52971	4.019	3.24316	3.27228	1.85678	2.73978	-2.09385	-1.58227	2.07322	0.789821	-2.95501	-2.21516	-0.986167	0.201481
9430031J16Rik	1	81076950	81341764	+	NaN	9430031J16Rik	ENSMUSG00000054976	RIKEN cDNA 9430031J16 gene [Source:MGI Symbol;Acc:MGI:2443135]	gene	Name match	0	-6.75612	-5.61419	-1.58406	-6.04399	-3.63727	-6.78873	-6.49851	-5.48329	-6.53986	-6.7833	-6.74513	-5.52973	-6.47156	-5.84644	-6.56101	-6.60049	-6.57466	-6.57353	0.0391565	-6.35927	-3.99077	-6.79017	-5.81499	-6.41354	-6.68062
Irs1	1	82233101	82291416	-	NaN	Irs1	ENSMUSG00000055980	insulin receptor substrate 1 [Source:MGI Symbol;Acc:MGI:99454]	gene	Name match	0	-1.17824	2.9356	6.01148	2.96813	4.92253	4.37931	5.16945	5.15983	4.95177	4.76476	4.22299	4.59986	4.93443	4.89203	4.87282	5.3228	4.85167	4.15201	4.54607	4.49196	4.66565	5.13473	5.07996	4.18622	5.19216
Rhbdd1	1	82316452	82445366	+	NaN	Rhbdd1	ENSMUSG00000026142	rhomboid domain containing 1 [Source:MGI Symbol;Acc:MGI:1924117]	gene	Name match	0	5.3671	4.27255	4.92692	5.18461	5.15891	5.45834	5.70896	5.40245	5.38774	4.98241	4.65621	5.61529	5.76459	5.36429	5.32172	5.62615	5.34704	5.46826	5.64288	5.35298	4.59899	4.82201	4.8614	5.85584	5.78258
Col4a4	1	82452558	82586849	-	NaN	Col4a4	ENSMUSG00000067158	collagen, type IV, alpha 4 [Source:MGI Symbol;Acc:MGI:104687]	gene	Name match	0	-6.75612	-6.48267	-6.28876	-5.0995	-6.27791	-4.51657	-4.15034	-5.19977	-6.46386	-5.33881	-6.66913	-2.40957	-2.65859	-4.34644	-4.11652	-2.3911	-5.3377	-3.60685	-5.5154	-6.43527	-6.3887	-6.79017	-5.81499	-6.41354	-6.68062
Col4a3	1	82586921	82722059	+	NaN	Col4a3	ENSMUSG00000079465	collagen, type IV, alpha 3 [Source:MGI Symbol;Acc:MGI:104688]	gene	Name match	0	-6.75612	-6.48267	-4.0166	-6.04399	-5.48543	-4.55176	-5.55402	-3.30909	-3.57318	-6.63129	-5.08417	-3.94477	-4.36611	-4.18548	-5.32404	-5.80801	-4.9137	-5.70505	-6.30788	-6.35927	-5.52021	-6.79017	-5.89099	-6.41354	-6.60462
Mff	1	82724890	82752394	+	NaN	Mff	ENSMUSG00000026150	mitochondrial fission factor [Source:MGI Symbol;Acc:MGI:1922984]	gene	Name match	0	6.29502	5.40213	5.42946	5.02177	5.82221	6.10606	6.16773	6.25509	5.95667	6.22816	5.95822	6.53361	6.53619	6.26957	6.57041	6.12397	6.21042	5.77851	5.74069	5.72413	5.691	6.12436	6.11402	6.24964	6.1786
Agfg1	1	82839483	82896275	+	NaN	Agfg1	ENSMUSG00000026159	ArfGAP with FG repeats 1 [Source:MGI Symbol;Acc:MGI:1333754]	gene	Name match	0	6.33583	6.53702	6.04359	5.52082	6.06321	6.02309	5.90841	6.21449	5.80061	6.08214	5.43662	6.13056	6.17	6.00929	6.06926	6.03975	5.88989	5.5253	6.2852	6.13751	5.93816	6.44823	6.41677	6.67075	6.10259
Slc19a3	1	83012523	83038448	-	NaN	Slc19a3	ENSMUSG00000038496	solute carrier family 19, member 3 [Source:MGI Symbol;Acc:MGI:1931307]	gene	Name match	0	-6.75612	-0.959264	-5.05179	-5.89198	-6.27791	-6.71273	-4.94283	-5.11481	-4.51042	-6.7073	-5.80065	-6.69069	-3.18616	-3.89299	-5.69253	-4.23201	-6.57466	-3.93289	-4.8282	-6.43527	-6.4647	-6.79017	-6.75948	-6.33754	-6.68062
Ccl20	1	83116766	83119167	+	NaN	Ccl20	ENSMUSG00000026166	chemokine (C-C motif) ligand 20 [Source:MGI Symbol;Acc:MGI:1329031]	gene	Name match	0	-6.75612	-5.003	-1.20157	-2.75859	-3.63727	-4.51657	-6.4225	-3.82233	-6.61587	-6.7073	-6.74513	-5.28702	-5.23459	-5.84644	-5.69253	-6.67649	-4.3025	-5.41256	-6.23188	-6.43527	-6.4647	-6.79017	-6.68347	-6.33754	-6.60462
Sphkap	1	83254139	83408200	-	NaN	Sphkap	ENSMUSG00000026163	SPHK1 interactor, AKAP domain containing [Source:MGI Symbol;Acc:MGI:1924879]	gene	Name match	0	-6.75612	-2.82674	-4.25931	-6.04399	-6.27791	-6.86473	-6.4225	-6.35177	-6.61587	-6.7833	-6.74513	-6.8427	-6.31956	-6.79092	-6.48501	-6.60049	-6.49866	-6.64953	-6.38388	-6.43527	-6.3887	-6.79017	-6.75948	-6.41354	-6.68062
Pid1	1	84036296	84364180	-	NaN	Pid1	ENSMUSG00000045658	phosphotyrosine interaction domain containing 1 [Source:MGI Symbol;Acc:MGI:2138391]	gene	Name match	0	6.76116	3.91055	4.38783	1.33491	4.54592	5.01876	6.05335	5.40059	4.16809	5.39703	4.18295	5.28559	5.23151	5.03112	4.5176	6.16594	4.72946	5.40503	4.66747	5.05218	3.13893	2.64901	2.86129	2.06935	2.51463
Dner	1	84369841	84696221	-	NaN	Dner	ENSMUSG00000036766	delta/notch-like EGF-related receptor [Source:MGI Symbol;Acc:MGI:2152889]	gene	Name match	0	-0.292629	-1.16075	1.95351	-5.1755	-0.880884	-1.82205	-3.78186	-3.02985	-6.46386	-2.85785	-3.28577	-0.832926	-0.578655	-1.47346	-3.20431	-0.788146	-2.07279	-0.0465283	-1.37475	-3.14988	-2.77429	-2.92924	-2.34569	-4.06538	-4.6784
Trip12	1	84721189	84839304	-	NaN	Trip12	ENSMUSG00000026219	thyroid hormone receptor interactor 12 [Source:MGI Symbol;Acc:MGI:1309481]	gene	Name match	0	8.0424	9.18446	7.87887	7.54483	8.06592	8.28084	8.34027	8.47515	8.46961	8.55229	8.06306	8.27041	8.56098	8.49013	8.43517	8.19334	8.31041	8.03141	8.21043	8.17942	7.97011	8.67594	8.69975	7.91027	8.61723
Fbxo36	1	84839841	84900487	+	NaN	Fbxo36	ENSMUSG00000073633	F-box protein 36 [Source:MGI Symbol;Acc:MGI:1289192]	gene	Name match	0	-0.484015	1.08112	1.01856	0.925762	0.93706	1.47717	3.13626	1.23399	1.41819	1.04111	0.276447	0.478014	1.30222	0.850188	0.562251	0.52879	0.53008	0.222778	2.77384	0.964968	1.24791	0.456744	0.0674438	0.830936	0.689737
Slc16a14	1	84905898	84935125	-	NaN	Slc16a14	ENSMUSG00000026220	solute carrier family 16 (monocarboxylic acid transporters), member 14 [Source:MGI Symbol;Acc:MGI:1919031]	gene	Name match	0	-5.31163	-0.852084	-5.49628	-5.39198	-6.27791	-4.75928	-2.49628	-3.82233	-5.67138	-2.90158	-4.93941	-4.23725	-5.60307	-2.80271	-6.48501	-3.95985	-6.57466	-3.93289	-4.07091	-5.49079	-6.4647	-6.79017	-6.75948	-6.41354	-6.68062
C130026I21Rik	1	84992690	85270566	-	NaN	C130026I21Rik	ENSMUSG00000052477	RIKEN cDNA C130026I21 gene [Source:MGI Symbol;Acc:MGI:3612702]	gene	Name match	0	3.83254	-5.69019	-6.36476	-5.0995	2.421	0.336617	-1.91596	0.30811	2.30402	-0.290894	-1.249	-0.94803	-2.25491	1.32676	-2.24355	0.602432	1.17401	-0.542206	3.64211	0.880856	1.64434	-2.53833	-3.77126	1.90807	1.01891
A530032D15Rik	1	85083069	85109853	-	NaN	A530032D15Rik	ENSMUSG00000089844	RIKEN cDNA A530032D15Rik gene [Source:MGI Symbol;Acc:MGI:3037746]	gene	Name match	0	3.39345	-6.55868	-6.36476	-6.04399	-3.06852	-4.55176	-6.4225	-5.48329	-0.686327	-4.04633	-4.43216	-6.69069	-6.31956	-5.42244	-5.24804	-3.36353	-5.78218	-6.57353	0.304107	-2.05356	-2.87751	-5.4772	-6.68347	-1.50764	-2.51743
A530040E14Rik	1	85105946	85114035	+	NaN	A530040E14Rik	ENSMUSG00000072109	RIKEN cDNA A530040E14 gene [Source:MGI Symbol;Acc:MGI:3612703]	gene	Name match	0	0.942699	-5.98267	-6.36476	-6.04399	-4.04095	-4.51657	-6.49851	-5.11481	-3.8789	-6.7073	-6.74513	-6.8427	-6.47156	-6.71492	-6.56101	-5.80801	-6.57466	-6.57353	-1.29669	-4.99079	-5.22773	-6.21417	-6.75948	-1.83255	-6.02862
Sp110	1	85576899	85598817	-	NaN	Sp110	ENSMUSG00000070034	Sp110 nuclear body protein [Source:MGI Symbol;Acc:MGI:1923364]	gene	Name match	0	5.46885	-5.11419	-3.00806	0.26247	4.20854	2.25028	0.223273	-0.790481	3.43243	-1.00172	-1.1285	-2.0573	-1.46588	0.0976146	-2.72584	2.13161	0.331893	-0.184217	4.5727	3.37434	3.54647	-2.67576	-4.06374	4.00231	1.07443
Sp140	1	85600378	85645037	+	NaN	Sp140	ENSMUSG00000070031	Sp140 nuclear body protein [Source:MGI Symbol;Acc:MGI:3702467]	gene	Name match	0	7.33498	-1.66075	-2.58406	0.705164	4.40104	2.67632	1.73382	1.92951	4.00895	1.19166	0.761738	0.185498	0.213826	1.88259	0.0410501	2.4839	2.39812	1.92225	4.9997	4.06045	3.97577	0.367183	-0.17965	4.31699	2.85595
Sp100	1	85649988	85709998	+	NaN	Sp100	ENSMUSG00000026222	nuclear antigen Sp100 [Source:MGI Symbol;Acc:MGI:109561]	gene	Name match	0	5.93017	-3.59932	0.540644	3.72684	5.87933	5.43867	4.03113	3.97771	5.87319	4.18733	2.6423	3.07187	3.95697	3.65236	2.73859	4.32002	3.53623	2.90095	5.49002	4.84422	5.32381	2.89903	1.78444	6.58197	5.73254
A630001G21Rik	1	85717083	85778643	-	NaN	A630001G21Rik	ENSMUSG00000052760	RIKEN cDNA A630001G21 gene [Source:MGI Symbol;Acc:MGI:2443131]	gene	Name match	0	3.58868	-1.21698	-2.21558	-2.43255	1.21453	0.341657	-0.233899	0.267811	1.16902	-0.355439	-0.489163	-0.0540863	1.264	0.178428	0.277223	0.867187	1.09748	0.372627	0.212496	-0.944412	-0.315517	-2.78795	-4.81499	-0.0702284	-0.0732976
Cab39	1	85793441	85851576	+	NaN	Cab39	ENSMUSG00000036707	calcium binding protein 39 [Source:MGI Symbol;Acc:MGI:107438]	gene	Name match	0	7.72759	6.4782	6.45099	6.03867	6.99608	6.80812	6.85742	7.15576	6.88263	6.90294	6.8128	7.12665	7.22777	7.07734	7.17139	6.67569	7.09295	6.61204	6.77189	7.09025	6.87772	7.36117	7.32599	7.09902	7.04727
Itm2c	1	85894281	85908675	+	NaN	Itm2c	ENSMUSG00000026223	integral membrane protein 2C [Source:MGI Symbol;Acc:MGI:1927594]	gene	Name match	0	5.67793	5.86066	7.68897	6.56105	6.87785	7.18386	8.17307	8.10601	7.60204	7.55886	7.11251	8.55816	8.37856	7.83214	7.94866	7.38646	7.52535	7.74817	6.576	6.91386	6.37807	6.51962	6.7307	7.49611	7.27645
Gpr55	1	85939537	85961055	-	NaN	Gpr55	ENSMUSG00000049608	G protein-coupled receptor 55 [Source:MGI Symbol;Acc:MGI:2685064]	gene	Name match	0	1.08828	-6.40667	-6.36476	-5.96799	-5.40943	-6.78873	-5.26154	-5.11481	-6.53986	-6.7833	-5.87665	-5.89821	-6.39556	-4.97796	-6.56101	-5.73201	-6.57466	-6.57353	-5.5154	-6.43527	-6.4647	-6.79017	-5.81499	-6.33754	-6.60462
2810459M11Rik	1	86045863	86055456	+	NaN	2810459M11Rik	ENSMUSG00000026227	RIKEN cDNA 2810459M11 gene [Source:MGI Symbol;Acc:MGI:1920042]	gene	Name match	0	-2.92095	-2.65278	-6.36476	-6.04399	-6.27791	-5.99625	-5.8465	-6.35177	-6.53986	-6.7833	-5.87665	-5.97421	-6.47156	-6.79092	-6.56101	-5.73201	-6.57466	-6.64953	-6.30788	-6.43527	-6.4647	-6.79017	-5.89099	-6.33754	-6.60462
Psmd1	1	86064387	86139151	+	NaN	Psmd1	ENSMUSG00000026229	proteasome (prosome, macropain) 26S subunit, non-ATPase, 1 [Source:MGI Symbol;Acc:MGI:1917497]	gene	Name match	0	6.89905	7.67669	7.27803	7.32353	8.34867	7.94158	7.69423	7.85532	8.00927	7.80891	8.00516	8.0411	8.21277	7.91484	8.10276	7.71715	8.1952	7.82736	7.86973	7.83917	8.41417	8.46576	8.41152	8.19022	7.94683
Htr2b	1	86099026	86111970	-	NaN	Htr2b	ENSMUSG00000026228	5-hydroxytryptamine (serotonin) receptor 2B [Source:MGI Symbol;Acc:MGI:109323]	gene	Name match	0	-5.81163	-3.41803	-6.28876	-5.89198	-5.04095	-6.78873	-6.49851	-4.24633	-6.53986	-6.7833	-5.80065	-5.89821	-4.99188	-6.71492	-4.21285	-6.60049	-5.3377	-6.64953	-6.38388	-6.43527	-6.4647	-5.92169	-6.75948	-6.41354	-6.68062
RP24-308M3.1	1	86133637	86162788	+	NaN	RP24-308M3.1	ENSMUSG00000094638	No description	gene	Name match	0	3.95027	4.75113	4.18551	4.29751	5.39148	4.75964	4.58421	4.67648	4.86223	4.67544	4.93666	4.99698	5.13225	4.7258	4.98852	4.52553	5.07184	4.68728	4.83118	4.89942	5.40283	5.29971	5.24124	5.25403	4.7814
Armc9	1	86154780	86278284	+	NaN	Armc9	ENSMUSG00000062590	armadillo repeat containing 9 [Source:MGI Symbol;Acc:MGI:1926045]	gene	Name match	0	0.899357	3.97863	3.14581	3.00562	3.17297	3.59629	3.67094	3.40018	3.61953	3.53375	2.65078	3.32089	3.55801	3.17155	3.21845	2.85658	3.28183	2.80053	2.98951	2.35335	3.07677	4.21757	3.78698	3.52371	3.50618
B3gnt7	1	86303221	86307303	+	NaN	B3gnt7	ENSMUSG00000079445	UDP-GlcNAc:betaGal beta-1,3-N-acetylglucosaminyltransferase 7 [Source:MGI Symbol;Acc:MGI:2384394]	gene	Name match	0	1.80395	6.07228	-4.55904	-5.89198	-4.00575	-3.39805	-6.4225	-4.24633	-3.82116	-2.73734	-3.70245	-3.96098	-5.15859	-5.92244	-6.48501	-4.93953	-3.36527	-3.36413	-3.66723	-2.70334	-3.0588	-6.79017	-5.02251	-6.26154	-6.68062
Ncl	1	86344719	86359455	-	NaN	Ncl	ENSMUSG00000026234	nucleolin [Source:MGI Symbol;Acc:MGI:97286]	gene	Name match	0	8.70826	10.5702	8.32875	9.14143	9.8065	9.50318	9.46702	9.51372	9.44109	9.50769	9.6	9.52552	9.93346	9.87371	9.58487	9.79024	9.68935	9.56355	9.56924	9.34953	9.88237	10.5394	10.6417	8.77104	9.80313
C130036L24Rik	1	86359574	86373791	+	NaN	C130036L24Rik	ENSMUSG00000073627	RIKEN cDNA C130036L24 gene [Source:MGI Symbol;Acc:MGI:2441877]	gene	Name match	0	-0.702249	0.242932	-0.446092	0.266157	-0.182279	-1.0263	-0.793548	-1.09261	-0.351258	-0.78455	-1.4662	-0.40719	-0.337384	-0.602687	-1.14722	-0.0561725	-0.711365	-1.14385	-1.18023	-1.30617	-0.647235	-0.130461	-0.157417	-1.09608	-1.12736
Nmur1	1	86386242	86388162	-	NaN	Nmur1	ENSMUSG00000026237	neuromedin U receptor 1 [Source:MGI Symbol;Acc:MGI:1341898]	gene	Name match	0	-6.68011	-5.98267	-6.36476	-6.04399	-3.87998	-3.90537	-2.31886	-2.24633	-4.81015	-1.71012	-2.95973	-1.7617	-1.26138	-0.510964	-0.468067	-4.12081	-1.67224	-3.24363	-6.38388	-5.49079	-2.16999	-5.84569	-5.81499	-6.33754	-6.60462
1700019O17Rik	1	86426329	86428049	+	NaN	1700019O17Rik	ENSMUSG00000036574	RIKEN cDNA 1700019O17 gene [Source:MGI Symbol;Acc:MGI:1919113]	gene	Name match	0	-6.75612	-4.11419	-6.36476	-6.04399	-6.35391	-6.78873	-6.49851	-6.35177	-6.61587	-6.7833	-6.74513	-6.76669	-6.47156	-6.71492	-6.56101	-6.67649	-6.65066	-6.64953	-6.38388	-6.43527	-6.4647	-6.79017	-6.75948	-6.41354	-6.68062
Ptma	1	86526736	86530698	+	NaN	Ptma	ENSMUSG00000026238	prothymosin alpha [Source:MGI Symbol;Acc:MGI:97803]	gene	Name match	0	8.83495	10.0116	9.41193	9.02117	9.50381	8.81192	9.30302	9.31714	9.27871	9.20168	9.07267	8.74828	8.85998	8.97899	8.9685	9.15591	8.99039	8.38298	8.87139	9.06475	9.54053	9.75316	9.79005	9.51762	9.24456
Pde6d	1	86542994	86582629	-	NaN	Pde6d	ENSMUSG00000026239	phosphodiesterase 6D, cGMP-specific, rod, delta [Source:MGI Symbol;Acc:MGI:1270843]	gene	Name match	0	4.58674	3.64035	4.57628	4.06134	4.42881	4.77018	4.88372	4.47299	4.74692	4.83416	4.12354	4.64834	4.53595	4.22574	4.29521	4.04254	4.64105	3.77208	4.67642	4.79495	4.32023	5.0682	4.77945	5.32841	4.90945
Cops7b	1	86582904	86606978	+	NaN	Cops7b	ENSMUSG00000026240	COP9 (constitutive photomorphogenic) homolog, subunit 7b (Arabidopsis thaliana) [Source:MGI Symbol;Acc:MGI:1349388]	gene	Name match	0	3.53449	4.28592	4.18009	3.74599	5.21159	4.96472	5.26318	5.22915	5.0514	4.8909	4.86943	5.05908	5.10725	4.91971	5.12182	5.20462	5.16784	4.75261	4.82371	4.97934	4.92705	5.39066	5.24372	5.30989	5.11013
Nppc	1	86666293	86670573	-	NaN	Nppc	ENSMUSG00000026241	natriuretic peptide type C [Source:MGI Symbol;Acc:MGI:97369]	gene	Name match	0	-4.65067	-2.55299	-4.0166	-5.0995	-5.11695	-2.13532	1.70293	2.39759	4.57313	0.600022	-1.41987	-1.46098	-1.32238	-0.327552	-2.97382	-5.43953	-3.06348	-5.41256	-5.5154	-6.35927	-3.32405	-5.92169	-6.68347	-6.41354	-4.57517
Dis3l2	1	86703804	87050097	+	NaN	Dis3l2	ENSMUSG00000053333	DIS3 mitotic control homolog (S. cerevisiae)-like 2 [Source:MGI Symbol;Acc:MGI:2442555]	gene	Name match	0	2.73345	4.08201	1.96336	2.46521	3.6478	3.58918	3.47217	2.93872	3.69864	3.5538	3.12273	2.79486	3.49824	3.03703	2.76689	2.72921	3.31967	2.58055	4.45602	4.05083	4.07686	4.80765	4.48373	4.9828	4.74181
Alpi	1	87098002	87101606	-	NaN	Alpi	ENSMUSG00000079440	alkaline phosphatase, intestinal [Source:MGI Symbol;Acc:MGI:1924018]	gene	Name match	0	-6.75612	-6.55868	-6.36476	-6.04399	-6.27791	-4.51657	-5.55402	-6.35177	-6.61587	-6.7833	-6.74513	-6.69069	-6.47156	-6.71492	-6.48501	-6.67649	-6.57466	-6.64953	-6.30788	-6.43527	-6.4647	-6.79017	-6.68347	-1.05261	-6.60462
Ecel1	1	87147655	87156521	-	NaN	Ecel1	ENSMUSG00000026247	endothelin converting enzyme-like 1 [Source:MGI Symbol;Acc:MGI:1343461]	gene	Name match	0	-6.75612	0.53689	-5.05179	-1.34561	-3.06852	-1.72409	1.03235	-3.45385	-2.15835	0.0740647	-2.40997	0.476165	-0.860123	-3.15028	-2.48313	-5.12081	-3.51002	-6.49753	-5.43939	-5.56679	-2.145	-0.734491	0.420337	-1.36922	-3.78269
Prss56	1	87183493	87188404	+	NaN	Prss56	ENSMUSG00000036480	protease, serine 56 [Source:MGI Symbol;Acc:MGI:1916703]	gene	Name match	0	-6.75612	-1.86029	-6.21276	-3.73102	-2.62197	-2.72409	-0.0814211	-0.501737	0.125315	-0.255103	-0.974224	-2.30001	-1.56864	-1.61536	-2.00212	-0.509848	-2.64498	-4.20505	-4.43939	-1.42615	-4.15173	-5.4772	-3.16006	-6.33754	-5.73614
Chrnd	1	87190652	87200069	+	NaN	Chrnd	ENSMUSG00000026251	cholinergic receptor, nicotinic, delta polypeptide [Source:MGI Symbol;Acc:MGI:87893]	gene	Name match	0	-6.75612	-2.63323	-6.36476	-6.04399	-6.35391	-6.86473	-6.49851	-6.35177	-6.61587	-6.7833	-6.74513	-6.8427	-6.47156	-6.79092	-6.56101	-6.67649	-6.65066	-6.64953	-6.38388	-6.43527	-6.4647	-6.79017	-6.75948	-6.41354	-6.68062
Chrng	1	87205811	87211835	+	NaN	Chrng	ENSMUSG00000026253	cholinergic receptor, nicotinic, gamma polypeptide [Source:MGI Symbol;Acc:MGI:87895]	gene	Name match	0	-6.75612	-5.079	-6.36476	-6.04399	-6.35391	-6.86473	-6.49851	-6.35177	-6.53986	-6.7833	-6.74513	-6.8427	-6.47156	-6.71492	-6.56101	-6.60049	-6.65066	-6.64953	-6.38388	-6.43527	-6.4647	-6.79017	-6.75948	-6.41354	-6.68062
Eif4e2	1	87213914	87240488	+	NaN	Eif4e2	ENSMUSG00000026254	eukaryotic translation initiation factor 4E member 2 [Source:MGI Symbol;Acc:MGI:1914440]	gene	Name match	0	5.96676	6.90726	6.24542	5.33214	6.32551	6.42226	6.50681	6.71816	6.43462	6.23356	6.16498	6.33754	6.8094	6.48126	6.65393	6.23845	6.63881	6.41591	5.99188	5.85143	6.29186	6.48986	6.40984	6.5931	6.37938
Efhd1	1	87264363	87310839	+	NaN	Efhd1	ENSMUSG00000026255	EF hand domain containing 1 [Source:MGI Symbol;Acc:MGI:1921607]	gene	Name match	0	-3.7679	0.535794	-0.698114	-0.724289	-2.7545	-3.30905	-1.21781	-5.40729	-5.3029	-2.31117	-3.78577	-3.70205	-3.33091	-4.07428	-4.03156	-6.67649	-6.49866	-3.05012	-1.61987	-3.32983	-2.95557	-4.11597	-3.44651	-3.71781	-6.52862
Gigyf2	1	87326998	87450796	+	NaN	Gigyf2	ENSMUSG00000048000	GRB10 interacting GYF protein 2 [Source:MGI Symbol;Acc:MGI:2138584]	gene	Name match	0	5.81177	6.2077	5.38669	5.30135	5.73742	5.92384	6.49571	6.23888	6.23443	6.37663	5.6028	5.47459	6.20399	6.10355	5.95222	5.74771	5.74506	5.72713	5.68636	5.71419	5.60008	6.30305	6.2378	4.76446	6.22892
Ngef	1	87476834	87573870	-	NaN	Ngef	ENSMUSG00000026259	neuronal guanine nucleotide exchange factor [Source:MGI Symbol;Acc:MGI:1858414]	gene	Name match	0	-3.79676	-0.179909	0.230758	4.49361	-1.81617	-1.36164	0.554301	-1.82233	-1.25705	0.624706	0.799803	0.307721	-1.46243	-0.263986	-0.42144	-4.32833	-1.29397	-2.91759	0.312518	-4.9556	0.871696	1.00046	2.02913	-1.87086	-4.94366
Inpp5d	1	87620312	87720507	+	NaN	Inpp5d	ENSMUSG00000026288	inositol polyphosphate-5-phosphatase D [Source:MGI Symbol;Acc:MGI:107357]	gene	Name match	0	8.01234	6.08012	-2.21558	-4.73102	0.863817	1.24699	1.20923	1.01741	0.648742	0.130855	-0.385785	-0.866065	-1.33738	0.669755	-1.95556	0.725929	-0.369673	-0.117687	-1.16723	-0.768283	-2.14724	-1.57482	-1.76335	-5.46906	-2.53712
Atg16l1	1	87755870	87792428	+	NaN	Atg16l1	ENSMUSG00000026289	autophagy-related 16-like 1 (yeast) [Source:MGI Symbol;Acc:MGI:1924290]	gene	Name match	0	4.18302	5.0818	3.99444	3.9226	4.49759	4.71317	4.66546	4.84023	4.58028	4.73443	4.44865	4.44179	4.93268	4.78767	4.92463	4.52377	4.71776	4.37082	3.95709	4.25314	4.09462	4.88458	4.91063	4.35794	4.70643
Sag	1	87803680	87845158	+	NaN	Sag	ENSMUSG00000056055	retinal S-antigen [Source:MGI Symbol;Acc:MGI:98227]	gene	Name match	0	-0.331631	-3.24571	-5.28876	-3.16227	-1.68382	-2.17432	-1.39306	-1.13384	-2.15835	-2.51688	-2.66725	-2.40957	-2.46243	-2.03176	-3.39782	-0.775815	-2.07749	-2.74363	-2.47798	-4.62231	-3.32405	-4.55321	-3.37776	-5.54506	-3.12494
Dgkd	1	87853287	87944489	+	NaN	Dgkd	ENSMUSG00000070738	diacylglycerol kinase, delta [Source:MGI Symbol;Acc:MGI:2138334]	gene	Name match	0	7.33445	5.69023	4.48224	4.74584	5.70058	5.49692	5.48686	5.38543	5.45981	5.28009	5.25779	4.56537	5.37963	5.14332	5.16679	5.35498	5.51659	5.12862	5.73537	5.77795	5.62335	6.50668	6.45514	5.83155	6.28846
Usp40	1	87945121	88008551	-	NaN	Usp40	ENSMUSG00000005501	ubiquitin specific peptidase 40 [Source:MGI Symbol;Acc:MGI:2443184]	gene	Name match	0	2.94788	3.80792	5.06042	4.55758	4.44413	4.84656	5.256	5.3733	5.57725	5.40013	4.8166	4.50776	5.2294	5.15215	5.14781	5.10189	5.0424	4.66047	4.43547	4.29428	4.3968	5.26718	4.99892	4.8124	5.14402
Ugt1a10	1	88055388	88219004	+	NaN	Ugt1a10	ENSMUSG00000090165	UDP glycosyltransferase 1 family, polypeptide A10 [Source:MGI Symbol;Acc:MGI:3580642]	gene	Name match	0	6.06733	2.29075	2.94694	4.4382	5.43392	6.61883	7.71856	7.80266	7.60504	7.04556	5.71297	6.59734	7.11339	7.0115	6.25507	5.5503	6.81076	6.74836	1.70719	3.45166	3.70026	3.40715	3.09082	4.45007	4.2103
Ugt1a9	1	88070800	88218997	+	NaN	Ugt1a9	ENSMUSG00000090175	UDP glucuronosyltransferase 1 family, polypeptide A9 [Source:MGI Symbol;Acc:MGI:3576092]	gene	Name match	0	6.06733	2.29075	2.94694	4.4382	5.43369	6.61883	7.71855	7.80262	7.60496	7.04563	5.71319	6.59727	7.11334	7.01139	6.25517	5.55012	6.81076	6.74836	1.70719	3.45166	3.70026	3.40715	3.09082	4.45007	4.2103
Ugt1a8	1	88087813	88219004	+	NaN	Ugt1a8	ENSMUSG00000089675	UDP glucuronosyltransferase 1 family, polypeptide A8 [Source:MGI Symbol;Acc:MGI:3576090]	gene	Name match	0	6.06754	2.29075	2.94694	4.4382	5.43392	6.61883	7.71906	7.80266	7.60624	7.04556	5.71297	6.59734	7.11351	7.01196	6.25507	5.5503	6.81082	6.74836	1.70719	3.45166	3.70026	3.40715	3.09082	4.45007	4.2103
Ugt1a7c	1	88095062	88220002	+	NaN	Ugt1a7c	ENSMUSG00000090124	UDP glucuronosyltransferase 1 family, polypeptide A7C [Source:MGI Symbol;Acc:MGI:3032636]	gene	Name match	0	6.693	2.6817	3.28003	4.9307	5.67683	6.99398	8.11576	8.36545	8.18445	7.30215	5.95322	6.78462	7.38701	7.43613	6.51078	5.82156	7.03285	7.10481	1.75448	3.68813	3.8963	3.51286	3.29896	4.56742	4.26821
Ugt1a6b	1	88103252	88219003	+	NaN	Ugt1a6b	ENSMUSG00000090145	UDP glucuronosyltransferase 1 family, polypeptide A6B [Source:MGI Symbol;Acc:MGI:3580629]	gene	Name match	0	6.07653	2.31668	2.95591	4.46254	5.50294	6.6592	7.77394	7.84939	7.64824	7.10896	5.78552	6.64304	7.15989	7.06571	6.30141	5.62842	6.86362	6.80015	1.7466	3.53574	3.73427	3.5391	3.2035	4.57535	4.33859
Ugt1a6a	1	88103252	88220002	+	NaN	Ugt1a6a	ENSMUSG00000054545	UDP glucuronosyltransferase 1 family, polypeptide A6A [Source:MGI Symbol;Acc:MGI:2137698]	gene	Name match	0	6.09782	2.54874	3.22377	4.59641	5.77668	6.91106	7.97274	7.97645	7.77242	7.4263	6.0869	6.9744	7.45249	7.27611	6.60903	5.90715	7.17215	7.07718	2.18696	3.85821	4.06973	3.85647	3.41606	4.85957	4.61539
Ugt1a5	1	88166012	88218997	+	NaN	Ugt1a5	ENSMUSG00000089943	UDP glucuronosyltransferase 1 family, polypeptide A5 [Source:MGI Symbol;Acc:MGI:3032634]	gene	Name match	0	6.06855	2.29075	2.94694	4.4382	5.43415	6.61912	7.71866	7.80288	7.60496	7.04577	5.7131	6.5977	7.11366	7.01157	6.25529	5.55012	6.81082	6.74852	1.70719	3.45349	3.70026	3.40715	3.09082	4.45007	4.21115
Ugt1a2	1	88200601	88218997	+	NaN	Ugt1a2	ENSMUSG00000090171	UDP glucuronosyltransferase 1 family, polypeptide A2 [Source:MGI Symbol;Acc:MGI:3576049]	gene	Name match	0	6.06832	2.29075	2.94694	4.4382	5.43369	6.61917	7.71856	7.8027	7.60526	7.04563	5.71285	6.59749	7.11345	7.01178	6.25507	5.55132	6.81076	6.74866	1.70719	3.45349	3.70026	3.40715	3.09274	4.45007	4.21157
Dnajb3	1	88204732	88205748	-	NaN	Dnajb3	ENSMUSG00000081984	DnaJ (Hsp40) homolog, subfamily B, member 3 [Source:MGI Symbol;Acc:MGI:1306822]	gene	Name match	0	-4.03947	-0.271525	0.770495	-6.04399	-6.35391	-6.86473	-5.63002	-6.27577	-5.74738	-6.7073	-6.74513	-6.8427	-6.47156	-4.07428	-6.56101	-6.67649	-6.65066	-6.64953	-6.38388	-6.43527	-6.31269	-6.79017	-6.75948	-6.41354	-6.68062
Ugt1a1	1	88211959	88218997	+	NaN	Ugt1a1	ENSMUSG00000089960	UDP glucuronosyltransferase 1 family, polypeptide A1 [Source:MGI Symbol;Acc:MGI:98898]	gene	Name match	0	6.07063	2.29437	2.94957	4.4382	5.43572	6.62074	7.72004	7.80429	7.60677	7.04697	5.71417	6.59794	7.11475	7.01304	6.25608	5.55253	6.81174	6.75036	1.70719	3.45166	3.70097	3.41064	3.09082	4.45144	4.21283
Heatr7b1	1	88226986	88262289	+	NaN	Heatr7b1	ENSMUSG00000079429	HEAT repeat containing 7B1 [Source:MGI Symbol;Acc:MGI:3705228]	gene	Name match	0	-1.56038	-6.55868	-6.28876	-3.32734	-3.54095	-1.14744	0.376199	0.547656	0.239374	-0.837405	-2.93216	-2.04684	-1.68033	-0.577184	-2.28504	-2.00093	-2.18398	-0.810279	-6.38388	-6.43527	-6.3887	-5.4772	-4.41131	-6.33754	-5.60462
Hjurp	1	88262471	88277633	-	NaN	Hjurp	ENSMUSG00000044783	Holliday junction recognition protein [Source:MGI Symbol;Acc:MGI:2685821]	gene	Name match	0	6.97815	6.76459	6.4976	7.44359	7.42483	6.90182	7.18885	6.52716	7.12295	6.9036	6.51824	5.9434	6.21088	6.51348	5.96594	7.42866	6.70147	6.18615	7.15894	6.88195	7.31513	7.6205	7.31682	7.60847	7.56095
Trpm8	1	88277661	88389293	+	NaN	Trpm8	ENSMUSG00000036251	transient receptor potential cation channel, subfamily M, member 8 [Source:MGI Symbol;Acc:MGI:2181435]	gene	Name match	0	-5.88763	-6.48267	-5.49628	-3.80702	-3.37998	-5.92025	-6.49851	-6.35177	-3.2677	-6.7073	-5.43216	-4.78702	-6.31956	-3.74824	-6.48501	-4.14705	-5.78218	-5.20505	-6.38388	-6.28327	-6.4647	-6.79017	-6.75948	-6.41354	-6.68062
Glrp1	1	88501123	88509886	-	NaN	Glrp1	ENSMUSG00000062310	glutamine repeat protein 1 [Source:MGI Symbol;Acc:MGI:108038]	gene	Name match	0	-0.560713	-5.48267	-6.28876	-3.48831	-4.11695	-3.59832	-5.9225	-5.48329	-6.53986	-5.47033	-6.16913	-6.69069	-5.39556	-5.47796	-6.48501	-3.07105	-6.57466	-6.57353	-4.43939	-6.43527	-6.4647	-5.31049	-2.98351	-3.56538	-3.83246
Arl4c	1	88673125	88702221	-	NaN	Arl4c	ENSMUSG00000049866	ADP-ribosylation factor-like 4C [Source:MGI Symbol;Acc:MGI:2445172]	gene	Name match	0	6.87151	5.21476	5.98175	5.64341	6.20067	5.15438	5.36872	5.80304	5.66752	5.73047	5.5765	5.44214	6.07347	5.90137	5.65736	6.20099	5.85899	4.79819	5.13108	5.2441	5.5169	6.72619	6.72238	6.03257	6.45388
Sh3bp4	1	89070415	89155068	+	NaN	Sh3bp4	ENSMUSG00000036206	SH3-domain binding protein 4 [Source:MGI Symbol;Acc:MGI:2138297]	gene	Name match	0	1.94563	6.74811	5.99141	5.90468	5.47904	5.20876	5.53868	5.64664	5.08222	5.81691	5.60425	5.52098	6.44946	5.80553	6.05594	5.90214	6.20249	5.61982	5.44212	5.5668	6.12668	5.86515	5.27201	5.86942	6.3276
Agap1	1	89454811	89895282	+	NaN	Agap1	ENSMUSG00000055013	ArfGAP with GTPase domain, ankyrin repeat and PH domain 1 [Source:MGI Symbol;Acc:MGI:2653690]	gene	Name match	0	3.81947	5.06211	4.60616	4.80676	4.6929	4.58626	5.89094	5.35596	5.45208	5.45107	4.53074	4.44543	5.0606	5.28621	4.41974	4.92425	4.74986	4.38238	5.0892	5.39158	4.49546	5.48759	5.50571	5.31647	6.18121
Gbx2	1	89927962	89933290	-	NaN	Gbx2	ENSMUSG00000034486	gastrulation brain homeobox 2 [Source:MGI Symbol;Acc:MGI:95668]	gene	Name match	0	-5.88763	5.10557	-2.76535	-6.04399	-4.00575	-6.86473	-6.4225	-6.27577	-3.14918	-6.63129	-5.87665	-6.8427	-5.52707	-4.26148	-6.56101	-6.67649	-6.65066	-6.57353	-5.5154	-2.13367	-3.42201	-6.71417	-6.75948	-6.41354	-6.60462
D130058E05Rik	1	89930234	89931862	+	NaN	D130058E05Rik	ENSMUSG00000092627	RIKEN cDNA D130058E05 gene [Source:MGI Symbol;Acc:MGI:2444614]	gene	Name match	0	-3.81163	1.32067	-3.20157	-6.04399	-2.2545	-4.25928	-6.49851	-6.19977	-1.91748	-6.63129	-4.2712	-6.8427	-4.73459	-3.74824	-5.61652	-5.73201	-5.4137	-4.04408	-6.23188	-2.46859	-2.43525	-5.12921	-6.75948	-6.41354	-6.60462
Cxcr7	1	90203980	90216751	+	NaN	Cxcr7	ENSMUSG00000044337	chemokine (C-X-C motif) receptor 7 [Source:MGI Symbol;Acc:MGI:109562]	gene	Name match	0	-1.78218	2.75495	4.42679	5.23137	1.86057	1.32458	4.79623	4.4714	5.85129	3.31364	0.046678	0.0879195	2.02992	1.99859	1.00635	1.87861	2.07212	2.37091	2.21405	2.18229	1.91515	2.31453	0.282694	6.26469	0.932534
Cops8	1	90603425	90613341	+	NaN	Cops8	ENSMUSG00000034432	COP9 (constitutive photomorphogenic) homolog, subunit 8 (Arabidopsis thaliana) [Source:MGI Symbol;Acc:MGI:1915363]	gene	Name match	0	5.36437	6.24489	6.13145	5.6188	6.13363	5.75981	6.01888	5.97229	5.84842	5.8505	5.75287	5.76936	6.20364	5.97402	6.19919	5.54998	5.97375	5.53544	5.96836	5.77638	6.09071	6.03882	5.96819	6.418	6.06185
Col6a3	1	90765923	90843971	-	NaN	Col6a3	ENSMUSG00000048126	collagen, type VI, alpha 3 [Source:MGI Symbol;Acc:MGI:88461]	gene	Name match	0	-2.35619	5.15759	9.81738	7.97005	2.70961	4.33766	7.78496	3.83956	4.50912	5.24599	0.390801	0.898134	5.15081	4.51173	3.14345	-0.38672	2.19476	0.916987	3.34494	1.82506	3.67386	3.19145	-0.575102	-1.08939	2.19697
Mlph	1	90915085	90951142	+	NaN	Mlph	ENSMUSG00000026303	melanophilin [Source:MGI Symbol;Acc:MGI:2176380]	gene	Name match	0	-4.40795	-0.7049	-3.89083	-5.1755	-6.27791	-5.30905	-4.39306	-6.27577	-6.46386	-4.43513	-5.87665	-6.69069	-2.92888	-4.11672	-5.24804	-6.67649	-5.09498	-5.78105	-5.5154	-6.43527	-3.74805	-5.12921	-3.61883	-6.41354	-6.60462
Rab17	1	90958133	90969661	-	NaN	Rab17	ENSMUSG00000026304	RAB17, member RAS oncogene family [Source:MGI Symbol;Acc:MGI:104640]	gene	Name match	0	-2.85819	1.16478	-6.36476	-5.1755	-5.40943	-5.12777	-3.45582	-5.11481	-6.61587	-5.47033	-6.74513	-5.97421	-6.47156	-5.92244	-6.56101	-5.36353	-6.65066	-5.78105	-6.38388	-6.43527	-6.4647	-6.79017	-6.75948	-5.54506	-6.60462
Lrrfip1	1	90998727	91128944	+	NaN	Lrrfip1	ENSMUSG00000026305	leucine rich repeat (in FLII) interacting protein 1 [Source:MGI Symbol;Acc:MGI:1342770]	gene	Name match	0	7.97549	5.29626	7.43072	5.96239	7.23773	7.25073	7.1249	7.46184	6.79474	7.16368	7.30579	7.30087	7.84714	7.69071	8.09168	7.08044	7.68071	7.03063	7.698	7.61159	7.50798	8.02663	7.905	6.50217	7.48449
Rbm44	1	91145103	91170795	+	NaN	Rbm44	ENSMUSG00000070732	RNA binding motif protein 44 [Source:MGI Symbol;Acc:MGI:2685663]	gene	Name match	0	-0.826579	1.42011	-5.05179	-6.04399	-6.27791	-4.75928	-5.63002	-4.00361	-4.2677	-5.47033	-5.87665	-5.36302	-4.46934	-3.74824	-5.08133	-5.73201	-4.3025	-5.33656	-6.23188	-6.35927	-6.3887	-6.79017	-5.44651	-6.41354	-6.68062
Ramp1	1	91179822	91225196	+	NaN	Ramp1	ENSMUSG00000034353	receptor (calcitonin) activity modifying protein 1 [Source:MGI Symbol;Acc:MGI:1858418]	gene	Name match	0	4.37704	-6.40667	0.910242	-3.08463	-6.20191	-5.38505	-1.96076	-4.79609	-4.8789	-1.04758	-5.00816	-3.37601	-1.08984	-3.65028	-2.92611	-3.51331	-2.86997	-5.70505	-5.07091	-6.43527	-4.53848	-5.05321	-6.68347	-4.93386	-2.22311
Ube2f	1	91250311	91288877	+	NaN	Ube2f	ENSMUSG00000034343	ubiquitin-conjugating enzyme E2F (putative) [Source:MGI Symbol;Acc:MGI:1915171]	gene	Name match	0	5.67147	4.87828	5.1946	4.66606	4.93865	4.89392	4.89289	5.1568	4.81255	4.89408	4.86999	5.01655	5.63285	5.11016	5.51475	4.67119	5.31413	4.69221	4.65774	4.56607	4.69293	4.85903	4.94659	5.19891	5.0961
Scly	1	91298338	91321075	+	NaN	Scly	ENSMUSG00000026307	selenocysteine lyase [Source:MGI Symbol;Acc:MGI:1355310]	gene	Name match	0	3.81198	3.13331	2.0789	2.2415	2.81141	3.25022	3.44991	2.81682	2.86513	3.1796	1.7281	2.21168	3.18407	2.65891	2.98652	1.77236	2.76643	2.37793	3.48551	2.55183	2.97373	2.87682	2.41996	3.97567	3.49136
Espnl	1	91322075	91348306	+	NaN	Espnl	ENSMUSG00000049515	espin-like [Source:MGI Symbol;Acc:MGI:2685402]	gene	Name match	0	-2.18767	-3.51599	-5.42028	-3.93854	-5.04095	-5.99625	-6.4225	-6.35177	-6.46386	-5.91481	-6.66913	-6.76669	-5.52707	-6.79092	-6.56101	-5.12081	-5.70618	-6.57353	-6.38388	-6.43527	-6.4647	-6.79017	-6.68347	-6.41354	-6.68062
Klhl30	1	91351016	91362416	+	NaN	Klhl30	ENSMUSG00000026308	kelch-like 30 (Drosophila) [Source:MGI Symbol;Acc:MGI:1918038]	gene	Name match	0	-1.5204	-3.41803	-0.931636	-4.38302	-3.45598	-1.69053	-2.66334	-4.24633	-4.51042	-3.31662	-3.27845	-2.023	-1.1463	-2.42369	-3.39782	-3.62081	-3.05125	-1.6774	-1.11747	-6.28327	-0.531573	-3.32349	-6.68347	-4.30809	-2.89993
Fam132b	1	91366430	91374216	+	NaN	Fam132b	ENSMUSG00000047443	family with sequence similarity 132, member B [Source:MGI Symbol;Acc:MGI:3606476]	gene	Name match	0	-2.51665	1.55267	3.22211	-2.8808	-0.997215	-2.04058	-2.91132	-3.28333	-0.751254	-0.931121	-2.86752	-2.65228	-1.60433	-2.06532	-2.70008	-1.7846	-0.593577	-1.6404	1.69217	-3.29463	-0.0555833	-6.71417	-1.94201	-3.93961	-2.94868
Ilkap	1	91375831	91398783	-	NaN	Ilkap	ENSMUSG00000026309	integrin-linked kinase-associated serine/threonine phosphatase 2C [Source:MGI Symbol;Acc:MGI:1914694]	gene	Name match	0	4.4209	4.78479	4.2473	4.24249	4.43714	4.65246	4.92088	4.73646	4.74833	4.97526	4.58505	4.39474	5.02709	4.60828	4.73539	4.37495	4.79389	4.12039	4.45275	4.5644	4.41048	5.32807	5.12686	5.00457	5.14754
Hes6	1	91411483	91414038	-	NaN	Hes6	ENSMUSG00000067071	hairy and enhancer of split 6 (Drosophila) [Source:MGI Symbol;Acc:MGI:1859852]	gene	Name match	0	3.70683	3.46679	2.73199	2.50494	2.76823	3.58664	3.89804	3.7446	3.49925	4.01804	3.51126	3.38026	3.92663	3.58374	3.64249	3.40471	3.71919	3.38424	3.11906	3.2213	3.0274	3.4577	3.85035	3.55939	3.9471
Per2	1	91415984	91459330	-	NaN	Per2	ENSMUSG00000055866	period homolog 2 (Drosophila) [Source:MGI Symbol;Acc:MGI:1195265]	gene	Name match	0	3.50517	-0.0147641	0.113105	2.80324	2.86084	2.7306	3.29707	3.23413	3.26067	3.10074	2.50472	1.89189	2.35299	3.28047	2.44185	3.54299	3.05372	2.17791	1.56424	2.5638	1.56318	3.26269	2.60675	2.13969	3.69993
Traf3ip1	1	91494668	91529303	+	NaN	Traf3ip1	ENSMUSG00000034292	TRAF3 interacting protein 1 [Source:MGI Symbol;Acc:MGI:1921269]	gene	Name match	0	2.00634	3.80115	2.55886	3.00158	3.66829	3.4506	3.91546	3.47154	3.75224	3.77918	3.29496	2.88617	3.48368	3.59622	3.22712	3.62006	3.34243	2.7137	3.3656	3.41994	3.30897	4.10186	4.20945	2.96448	3.99806
Asb1	1	91540565	91559590	+	NaN	Asb1	ENSMUSG00000026311	ankyrin repeat and SOCS box-containing 1 [Source:MGI Symbol;Acc:MGI:1929735]	gene	Name match	0	3.67806	4.67004	4.40116	2.92551	3.96636	4.189	4.32848	4.63873	4.47064	4.20048	3.92429	3.83185	4.51253	4.38143	4.26245	4.00476	4.38795	4.20227	3.6076	3.46318	3.57149	4.12825	3.89346	4.84785	4.82258
Twist2	1	91801461	91848028	+	NaN	Twist2	ENSMUSG00000007805	twist homolog 2 (Drosophila) [Source:MGI Symbol;Acc:MGI:104685]	gene	Name match	0	-2.55773	1.34626	5.0102	3.99855	3.94821	4.01012	3.90488	5.58238	6.43571	4.27409	4.62414	3.29537	3.69427	4.29367	3.34471	3.11648	4.34679	4.31855	0.762821	3.40877	3.11038	5.54798	5.79114	5.67234	4.75881
Hdac4	1	91928785	91931176	-	NaN	Hdac4	ENSMUSG00000073617	histone deacetylase 4 [Source:MGI Symbol;Acc:MGI:3036234]	gene	Name match	0	3.94732	3.52851	3.20908	2.72273	2.7837	2.52974	3.25917	3.56193	3.66125	3.14868	2.49862	2.37241	3.0898	2.78917	2.79935	2.5267	2.8308	2.79999	3.11954	3.05857	3.02938	3.22447	2.969	2.29549	3.07215
Hdac4	1	91932757	92148393	-	NaN	Hdac4	ENSMUSG00000073617	histone deacetylase 4 [Source:MGI Symbol;Acc:MGI:3036234]	gene	Name match	0	4.61471	4.02741	3.43282	2.87012	3.24928	3.76623	4.31107	4.61823	4.67363	4.11345	3.17531	2.84457	3.85415	3.89177	3.63079	3.72479	3.56664	3.75403	3.61926	3.57177	3.19675	4.1832	4.00401	2.2154	3.98287
Ndufa10	1	92439010	92473860	-	NaN	Ndufa10	ENSMUSG00000026260	NADH dehydrogenase (ubiquinone) 1 alpha subcomplex 10 [Source:MGI Symbol;Acc:MGI:1914523]	gene	Name match	0	5.26443	6.40538	5.77379	5.62909	6.23635	6.22795	6.37971	6.18531	6.20672	6.31907	6.09084	5.96152	6.59762	6.11148	6.37518	5.63311	6.28863	5.98642	6.23434	6.1688	6.31502	6.87663	6.66592	6.56947	6.47962
Olfr12	1	92619881	92621001	+	NaN	Olfr12	ENSMUSG00000061616	olfactory receptor 12 [Source:MGI Symbol;Acc:MGI:107863]	gene	Name match	0	-6.75612	-6.48267	-6.36476	-6.04399	-6.35391	-6.78873	-5.63002	-3.87784	-6.61587	-6.7833	-6.74513	-6.8427	-5.60307	-5.84644	-6.48501	-6.60049	-6.57466	-6.57353	-6.38388	-5.56679	-6.4647	-6.79017	-6.68347	-6.33754	-6.60462
Myeov2	1	92637145	92641985	-	NaN	Myeov2	ENSMUSG00000073616	myeloma overexpressed 2 [Source:MGI Symbol;Acc:MGI:1914165]	gene	Name match	0	4.34038	4.03403	4.56878	3.52272	4.19722	4.71432	5.10943	4.73973	4.47147	5.0002	4.68703	4.85387	5.45391	4.91095	5.06322	4.48846	5.10015	4.76575	3.81896	3.6313	4.18337	3.96265	4.12625	4.04736	4.16804
Otos	1	92644218	92648841	-	NaN	Otos	ENSMUSG00000044055	otospiralin [Source:MGI Symbol;Acc:MGI:2672814]	gene	Name match	0	-3.00428	-6.55868	-6.36476	-6.04399	-6.20191	-5.62777	-5.26154	-5.48329	-6.53986	-4.67785	-6.66913	-6.76669	-6.39556	-6.79092	-6.48501	-6.10049	-6.65066	-6.64953	-6.38388	-6.35927	-6.4647	-6.71417	-6.75948	-6.41354	-6.68062
Gpc1	1	92831645	92860198	+	NaN	Gpc1	ENSMUSG00000034220	glypican 1 [Source:MGI Symbol;Acc:MGI:1194891]	gene	Name match	0	7.95772	5.90283	7.07711	6.88922	6.19963	6.59503	7.2579	6.22884	6.9934	7.17096	6.23498	6.20016	6.51273	6.87495	6.59478	6.63658	6.5708	7.16092	3.24885	5.94297	5.7314	6.36972	5.78415	3.70625	4.67263
Ankmy1	1	92870129	92902906	-	NaN	Ankmy1	ENSMUSG00000034212	ankyrin repeat and MYND domain containing 1 [Source:MGI Symbol;Acc:MGI:3045261]	gene	Name match	0	-3.11547	-3.71051	-5.49628	-3.57006	-4.11695	-3.4278	-2.98938	-3.21113	-3.14918	-4.91481	-6.59313	-5.18173	-3.44211	-4.84644	-5.24804	-3.86353	-3.59498	-4.70505	-4.80788	-4.08711	-5.22773	-3.94201	-5.02251	-5.33754	-3.73614
Dusp28	1	92906989	92908620	+	NaN	Dusp28	ENSMUSG00000047067	dual specificity phosphatase 28 [Source:MGI Symbol;Acc:MGI:1914696]	gene	Name match	0	1.52157	1.38287	1.04463	1.38663	0.813078	1.18648	0.749644	-0.0201717	0.0095914	0.507931	0.233071	0.914529	0.477141	0.177633	0.813178	0.537569	0.677291	0.283773	0.404731	0.24029	0.151935	0.896284	0.596094	2.20688	1.3537
Rnpepl1	1	92910783	92924384	+	NaN	Rnpepl1	ENSMUSG00000026269	arginyl aminopeptidase (aminopeptidase B)-like 1 [Source:MGI Symbol;Acc:MGI:1914170]	gene	Name match	0	5.69511	4.34102	4.60876	4.02794	4.45387	4.52608	4.58073	3.73273	4.14735	4.27966	3.9157	4.03935	3.90193	3.94223	4.06592	3.8331	4.06362	4.0562	4.09426	4.79556	4.33681	4.78571	4.66473	5.39544	5.6583
Capn10	1	92934376	92947941	+	NaN	Capn10	ENSMUSG00000026270	calpain 10 [Source:MGI Symbol;Acc:MGI:1344392]	gene	Name match	0	3.10737	4.40453	3.37303	3.16318	3.40995	3.46123	3.57337	3.85641	4.15335	3.61148	3.55134	3.27843	3.76983	3.61715	3.56999	3.37863	3.7068	3.07233	3.75299	4.0484	3.21681	3.63867	3.75104	4.55603	4.52496
Gpr35	1	92973119	92986391	+	NaN	Gpr35	ENSMUSG00000026271	G protein-coupled receptor 35 [Source:MGI Symbol;Acc:MGI:1929509]	gene	Name match	0	5.52608	-2.86826	-1.35563	2.40003	0.133971	-0.490221	-0.637576	-0.921998	-0.770122	-0.775245	-1.736	-0.440272	0.75738	1.24971	-0.362627	-0.410082	1.45289	-1.02261	0.95673	0.309166	-1.47648	-3.9772	-3.96477	-0.344305	-4.33246
Kif1a	1	93015456	93101865	-	NaN	Kif1a	ENSMUSG00000014602	kinesin family member 1A [Source:MGI Symbol;Acc:MGI:108391]	gene	Name match	0	0.569352	3.69748	5.38368	-3.93854	-2.08991	-0.503802	6.01769	3.03699	0.427842	4.41967	0.434217	6.92741	6.23225	6.50289	7.13634	1.77984	1.00281	4.72408	2.55703	-2.11558	3.48115	4.52504	4.60604	2.98656	4.04711
Agxt	1	93135245	93145407	+	NaN	Agxt	ENSMUSG00000026272	alanine-glyoxylate aminotransferase [Source:MGI Symbol;Acc:MGI:1329033]	gene	Name match	0	-6.75612	-6.55868	-6.21276	-5.96799	-6.35391	-6.86473	-3.17658	-5.77577	-6.61587	-6.7073	-6.74513	-6.8427	-6.47156	-6.71492	-6.56101	-6.67649	-5.78218	-6.57353	-5.5154	-6.35927	-6.4647	-6.79017	-6.75948	-3.3081	-6.68062
2310007B03Rik	1	93151349	93160948	-	NaN	2310007B03Rik	ENSMUSG00000034159	RIKEN cDNA 2310007B03 gene [Source:MGI Symbol;Acc:MGI:1919124]	gene	Name match	0	-6.75612	-5.24571	-3.55179	-6.04399	-6.35391	-6.86473	-6.4225	-6.35177	-6.53986	-5.91481	-6.74513	-6.8427	-6.39556	-6.63892	-6.56101	-6.67649	-6.57466	-6.64953	-6.38388	-6.43527	-6.4647	-6.79017	-6.75948	-2.08939	-6.60462
E030010N08Rik	1	93215899	93231072	+	NaN	E030010N08Rik	ENSMUSG00000084989	RIKEN cDNA E030010N08 gene [Source:MGI Symbol;Acc:MGI:3045962]	gene	Name match	0	-6.60411	-2.95926	-1.35908	-1.98509	-2.39456	-2.28218	2.92068	1.02853	1.02227	1.93712	-0.346325	-0.436176	0.0531775	0.311135	0.0810638	-0.702563	-1.21516	-1.74363	-6.38388	-2.60011	-1.18754	-1.28449	-3.02754	0.92445	1.56591
Sned1	1	93235841	93301065	+	NaN	Sned1	ENSMUSG00000047793	sushi, nidogen and EGF-like domains 1 [Source:MGI Symbol;Acc:MGI:3045960]	gene	Name match	0	1.88247	2.03135	5.48766	2.33722	0.601755	3.69293	8.99213	6.88975	6.42708	7.04942	4.66334	4.73658	5.22716	5.33757	5.28004	3.43105	4.82337	3.54175	-0.329609	0.182466	1.87924	4.57854	4.12803	1.862	4.91533
Mterfd2	1	93299211	93305915	-	NaN	Mterfd2	ENSMUSG00000026273	MTERF domain containing 2 [Source:MGI Symbol;Acc:MGI:1918355]	gene	Name match	0	3.28591	3.92969	2.47359	2.55759	3.13565	3.32121	3.29801	3.31684	3.34266	3.04418	2.94326	2.83954	3.36343	3.09536	3.21142	3.07578	3.28434	2.86975	3.11845	2.94584	3.07808	3.37673	3.34331	3.44482	3.43614
Pask	1	93308770	93343482	-	NaN	Pask	ENSMUSG00000026274	PAS domain containing serine/threonine kinase [Source:MGI Symbol;Acc:MGI:2155936]	gene	Name match	0	3.45221	5.05744	3.35592	3.42938	4.41201	4.1172	4.55441	3.53474	4.31075	4.2812	3.9404	2.86029	3.553	3.74895	2.92891	4.45109	4.03379	3.30116	4.60717	4.54962	4.5519	5.31302	5.04355	4.83913	4.80857
Ppp1r7	1	93342854	93373489	+	NaN	Ppp1r7	ENSMUSG00000026275	protein phosphatase 1, regulatory (inhibitor) subunit 7 [Source:MGI Symbol;Acc:MGI:1913635]	gene	Name match	0	5.14282	5.66343	5.14971	4.89861	5.25957	5.50678	5.93708	5.28502	5.49092	5.59274	5.04659	5.03462	5.58671	5.31684	5.32359	5.20412	5.50431	5.16309	5.45438	4.96571	5.20765	5.79561	5.55787	5.96709	5.75109
Ano7	1	93373896	93403502	+	NaN	Ano7	ENSMUSG00000034107	anoctamin 7 [Source:MGI Symbol;Acc:MGI:3052714]	gene	Name match	0	-6.75612	-2.32171	-4.25931	-6.04399	-6.27791	-6.86473	-6.49851	-6.35177	-6.61587	-6.7833	-6.74513	-5.97421	-6.39556	-6.71492	-6.56101	-6.60049	-6.65066	-6.64953	-6.38388	-6.43527	-6.4647	-6.79017	-6.75948	-6.41354	-6.68062
Hdlbp	1	93405940	93478808	-	NaN	Hdlbp	ENSMUSG00000034088	high density lipoprotein (HDL) binding protein [Source:MGI Symbol;Acc:MGI:99256]	gene	Name match	0	8.00778	8.13743	9.65245	8.83181	9.05724	9.27132	9.64885	9.56698	9.47711	9.31926	9.02567	9.06686	9.6569	9.53164	9.57461	9.38738	9.45223	9.46815	8.81426	8.95847	8.97817	9.24621	8.99102	8.15917	9.29922
Sept2	1	93478964	93510260	+	NaN	Sept2	ENSMUSG00000026276	septin 2 [Source:MGI Symbol;Acc:MGI:97298]	gene	Name match	0	6.5745	7.55138	8.66032	6.73911	8.26619	8.15793	8.49856	8.63354	8.47737	8.37086	7.87429	7.78566	8.67346	8.3146	8.48218	8.17793	8.53371	8.20677	8.16221	8.19134	8.17469	8.52296	8.08084	8.78048	8.59881
Farp2	1	93512079	93621976	+	NaN	Farp2	ENSMUSG00000034066	FERM, RhoGEF and pleckstrin domain protein 2 [Source:MGI Symbol;Acc:MGI:2385126]	gene	Name match	0	0.392931	1.15867	4.40997	3.66334	3.67676	5.1934	4.92691	5.45604	5.51412	4.67715	3.79623	3.39886	4.69896	4.93855	4.39335	5.16163	4.69279	5.1384	3.56436	2.98813	3.32371	4.22192	3.4575	2.03175	3.62491
Stk25	1	93621902	93635722	-	NaN	Stk25	ENSMUSG00000026277	serine/threonine kinase 25 (yeast) [Source:MGI Symbol;Acc:MGI:1891699]	gene	Name match	0	4.75196	4.93367	5.71593	4.74475	5.78107	6.07184	6.44954	6.19826	6.03122	6.14346	5.80522	6.02764	6.40767	6.1316	6.33887	5.82291	6.30726	5.81432	5.77353	5.98275	5.53005	5.92626	5.9401	5.80262	6.06064
Bok	1	93685694	93695762	+	NaN	Bok	ENSMUSG00000026278	BCL2-related ovarian killer protein [Source:MGI Symbol;Acc:MGI:1858494]	gene	Name match	0	-3.61547	1.48274	4.71613	4.49704	3.64747	3.34256	3.63044	3.39734	3.19686	3.96036	4.01812	2.77399	3.99754	4.25161	2.92885	4.20367	4.59498	3.6253	1.15469	3.17238	3.67457	2.88435	2.54413	3.71017	2.20603
Thap4	1	93705391	93754838	-	NaN	Thap4	ENSMUSG00000026279	THAP domain containing 4 [Source:MGI Symbol;Acc:MGI:1914276]	gene	Name match	0	6.21238	4.7345	4.58242	4.47068	5.04169	4.7803	5.03533	4.81507	4.70041	4.88481	4.6396	4.65041	5.1344	4.83828	4.9488	4.96011	4.97215	4.69873	4.93784	5.10075	4.87331	5.27768	5.16192	5.42308	5.10684
Atg4b	1	93751500	93789434	+	NaN	Atg4b	ENSMUSG00000026280	autophagy-related 4B (yeast) [Source:MGI Symbol;Acc:MGI:1913865]	gene	Name match	0	6.16141	5.08727	5.40728	4.82507	5.11602	5.0775	5.1871	5.15587	5.05758	5.1085	4.87552	5.0867	5.51895	5.20574	5.40991	4.71051	5.27155	4.99354	4.7858	4.74679	5.09554	5.39743	5.39133	5.75811	5.32115
Dtymk	1	93792576	93801934	-	NaN	Dtymk	ENSMUSG00000026281	deoxythymidylate kinase [Source:MGI Symbol;Acc:MGI:108396]	gene	Name match	0	3.72397	6.5265	5.04243	4.94148	5.31129	5.28165	5.52443	4.9869	5.51013	5.3006	4.97057	4.11397	4.80242	4.88332	4.4295	5.42665	5.373	4.6259	4.60554	4.49415	5.10666	5.7317	5.74711	5.42371	5.28877
Ing5	1	93803965	93822101	+	NaN	Ing5	ENSMUSG00000026283	inhibitor of growth family, member 5 [Source:MGI Symbol;Acc:MGI:1922816]	gene	Name match	0	4.61701	5.83728	3.93661	3.68654	4.57222	4.35497	4.003	4.07108	4.3597	4.06435	4.06732	3.3904	4.11513	4.06028	3.97403	4.15392	3.9859	3.37645	3.80941	3.68607	4.21711	5.0845	4.734	4.43637	4.48568
D2hgdh	1	93825240	93852348	+	NaN	D2hgdh	ENSMUSG00000073609	D-2-hydroxyglutarate dehydrogenase [Source:MGI Symbol;Acc:MGI:2138209]	gene	Name match	0	2.17665	3.1448	2.37931	1.04112	2.06252	2.75881	3.55058	2.91692	3.27174	3.20297	2.32567	2.35436	2.54565	2.42893	2.59619	2.23219	2.73924	2.11079	2.51797	2.54803	2.25906	2.37511	2.79625	2.46953	2.67779
Gal3st2	1	93861344	93876494	+	NaN	Gal3st2	ENSMUSG00000094651	galactose-3-O-sulfotransferase 2 [Source:MGI Symbol;Acc:MGI:2685834]	gene	Name match	0	-6.68011	-6.55868	-3.22412	-6.04399	-2.29502	-3.9668	-4.15034	-0.963427	-4.51042	-4.06665	-3.45973	-2.33357	-1.37215	-0.777517	-2.95556	0.114152	-0.308702	-0.554679	-1.1855	-0.978682	-2.62953	-6.79017	-6.75948	-3.6969	-2.44366
Pdcd1	1	94038307	94052553	-	NaN	Pdcd1	ENSMUSG00000026285	programmed cell death 1 [Source:MGI Symbol;Acc:MGI:104879]	gene	Name match	0	1.42096	-4.45323	-6.28876	-6.04399	-6.35391	-6.86473	-6.49851	-6.35177	-6.61587	-6.7833	-6.74513	-6.8427	-6.47156	-6.63892	-6.56101	-6.67649	-6.57466	-6.64953	-6.38388	-6.43527	-6.4647	-6.79017	-6.75948	-6.41354	-6.60462
Fam174a	1	95313628	95335284	+	NaN	Fam174a	ENSMUSG00000051185	family with sequence similarity 174, member A [Source:MGI Symbol;Acc:MGI:1914948]	gene	Name match	0	4.00326	2.45574	3.52594	2.31936	3.47348	3.62146	3.90932	3.65778	3.61052	3.61835	3.00807	3.6365	3.79491	3.80715	3.6218	2.6514	3.70418	3.35534	3.64375	3.41374	3.2573	3.15145	3.15884	4.02343	3.23679
St8sia4	1	95587684	95667594	-	NaN	St8sia4	ENSMUSG00000040710	ST8 alpha-N-acetyl-neuraminide alpha-2,8-sialyltransferase 4 [Source:MGI Symbol;Acc:MGI:106018]	gene	Name match	0	5.4258	-1.18107	-1.43355	-6.04399	-6.27791	-5.05901	-3.35786	-5.11481	-6.61587	-6.7073	-6.66913	-6.19069	-6.31956	-5.84644	-6.48501	-5.80801	-6.57466	-6.07353	-1.10318	-6.43527	-6.4647	-5.84569	-6.60747	-6.41354	-6.60462
Slco4c1	1	96818784	96872171	-	NaN	Slco4c1	ENSMUSG00000040693	solute carrier organic anion transporter family, member 4C1 [Source:MGI Symbol;Acc:MGI:2442784]	gene	Name match	0	1.50789	-0.319834	-6.36476	-6.04399	-6.35391	-6.86473	-6.49851	-6.35177	-6.61587	-6.7833	-6.74513	-6.8427	-6.39556	-6.79092	-6.56101	-6.67649	-6.65066	-6.64953	-6.38388	-6.43527	-6.4647	-6.71417	-6.75948	-6.41354	-6.68062
D1Ertd622e	1	97643903	97662074	-	NaN	D1Ertd622e	ENSMUSG00000044768	DNA segment, Chr 1, ERATO Doi 622, expressed [Source:MGI Symbol;Acc:MGI:1277184]	gene	Name match	0	6.13805	2.56394	3.72873	3.7726	4.35563	4.97472	5.92822	5.49035	5.11403	4.70871	4.44894	3.96287	4.34821	4.8226	4.49385	3.99299	4.4883	4.14336	4.60379	4.82874	4.50413	5.10442	4.89926	5.28222	4.75707
Ppip5k2	1	97706048	97770411	-	NaN	Ppip5k2	ENSMUSG00000040648	diphosphoinositol pentakisphosphate kinase 2 [Source:MGI Symbol;Acc:MGI:2142810]	gene	Name match	0	4.99779	5.42229	4.58573	4.619	5.34932	5.5562	6.0184	5.89067	5.74353	5.69255	5.22437	4.54644	5.58267	5.61906	5.18319	5.56018	5.43442	5.11815	5.72674	5.73435	5.62621	6.5914	6.5732	5.60971	6.19269
Gin1	1	97770172	97793709	+	NaN	Gin1	ENSMUSG00000026333	gypsy retrotransposon integrase 1 [Source:MGI Symbol;Acc:MGI:2182036]	gene	Name match	0	1.97577	2.13051	1.00534	0.836835	2.38209	2.66188	2.17399	1.94134	2.18175	1.88195	1.47159	1.31776	2.21556	1.82607	1.9277	2.20164	2.23796	1.5163	1.57525	0.774494	1.66506	2.91327	2.5665	2.48139	2.57979
Pam	1	97795114	98095646	-	NaN	Pam	ENSMUSG00000026335	peptidylglycine alpha-amidating monooxygenase [Source:MGI Symbol;Acc:MGI:97475]	gene	Name match	0	3.48331	4.42724	6.8191	6.35706	7.80254	8.41803	9.57356	9.26004	8.68259	9.08914	8.77697	8.74414	9.214	9.03482	8.98037	8.71697	9.20688	9.06893	7.86747	8.22868	8.2071	7.73226	7.89846	7.1065	7.67354
B230216N24Rik	1	98031116	98057680	-	NaN	B230216N24Rik	ENSMUSG00000089706	RIKEN cDNA B230216N24 gene [Source:MGI Symbol;Acc:MGI:1925853]	gene	Name match	0	-2.08603	-4.45323	-3.4054	-3.0995	-2.76673	-1.62777	-1.30809	-2.03208	-1.19041	-1.53515	-2.01952	-2.62605	-2.48334	-2.02451	-1.84308	-1.77357	-1.57749	-2.1404	-1.44695	-2.19831	-2.22523	-1.64454	-0.834508	-2.75036	-2.23614
Cdh20	1	104768529	104995481	+	NaN	Cdh20	ENSMUSG00000050840	cadherin 20 [Source:MGI Symbol;Acc:MGI:1346069]	gene	Name match	0	-6.75612	-2.82674	-6.36476	-6.04399	-6.27791	-6.86473	-5.63002	-6.35177	-6.61587	-6.7833	-6.74513	-6.8427	-6.47156	-5.92244	-6.48501	-6.67649	-6.65066	-6.64953	-6.38388	-6.43527	-6.4647	-6.79017	-6.75948	-6.41354	-6.68062
Rnf152	1	105276917	105356710	-	NaN	Rnf152	ENSMUSG00000047496	ring finger protein 152 [Source:MGI Symbol;Acc:MGI:2443787]	gene	Name match	0	-1.89519	1.237	-3.46683	-1.75859	-4.00575	-3.82205	-1.08081	-3.63513	-3.02868	-2.63412	-5.80065	-2.4508	-4.1234	-5.05396	-6.48501	-1.44078	-3.32874	-2.34792	-3.90995	-1.83586	-6.31269	-5.31049	-6.68347	-3.20728	-4.57517
Pign	1	105518422	105659008	-	NaN	Pign	ENSMUSG00000056536	phosphatidylinositol glycan anchor biosynthesis, class N [Source:MGI Symbol;Acc:MGI:1351629]	gene	Name match	0	4.28081	4.29815	5.68403	5.82725	5.49789	5.72498	6.12866	6.19578	6.26214	5.90208	5.11317	4.85889	5.74435	5.86083	5.57272	5.56949	5.58072	5.47445	5.4187	5.22963	5.10116	6.31234	5.96191	6.08846	6.00846
2310035C23Rik	1	105663861	105755131	+	NaN	2310035C23Rik	ENSMUSG00000026319	RIKEN cDNA 2310035C23 gene [Source:MGI Symbol;Acc:MGI:1922832]	gene	Name match	0	4.39659	4.69935	5.03704	3.85408	4.41367	4.96522	5.311	5.39881	5.12389	5.33694	4.60875	5.05064	5.70764	5.40426	5.48479	4.66135	5.05673	4.92293	4.04991	3.8965	4.49533	5.17042	5.02949	4.31568	4.93745
Tnfrsf11a	1	105780723	105847981	+	NaN	Tnfrsf11a	ENSMUSG00000026321	tumor necrosis factor receptor superfamily, member 11a [Source:MGI Symbol;Acc:MGI:1314891]	gene	Name match	0	2.87001	-0.453227	3.36989	-3.08463	-3.39456	-2.56312	0.920892	1.32119	0.217247	0.777198	0.223086	-0.253971	0.670381	2.19725	-0.100387	0.684632	-0.462428	-2.16664	2.12998	1.96334	2.50881	-0.0310089	1.0691	0.931189	1.53255
Zcchc2	1	105990406	106034074	+	NaN	Zcchc2	ENSMUSG00000038866	zinc finger, CCHC domain containing 2 [Source:MGI Symbol;Acc:MGI:2444114]	gene	Name match	0	5.24822	4.5107	4.82997	5.15169	5.23259	5.326	4.9265	4.89594	4.99994	5.05068	5.1307	4.44976	4.95916	5.12945	5.16986	4.86959	4.87358	4.57857	4.58627	4.95208	4.95642	5.60621	5.62962	4.81007	5.15394
Phlpp1	1	106171752	106394250	+	NaN	Phlpp1	ENSMUSG00000044340	PH domain and leucine rich repeat protein phosphatase 1 [Source:MGI Symbol;Acc:MGI:2138327]	gene	Name match	0	4.75762	3.51508	5.48021	4.50509	5.30241	5.30744	5.17222	5.00094	4.75849	5.21647	5.25521	4.77924	5.1377	5.74759	5.31948	5.5788	5.37621	4.9778	4.83277	5.03057	5.01046	5.51435	5.65039	4.22798	4.95782
Bcl2	1	106538178	106714274	-	NaN	Bcl2	ENSMUSG00000057329	B cell leukemia/lymphoma 2 [Source:MGI Symbol;Acc:MGI:88138]	gene	Name match	0	1.9236	1.22687	3.76913	3.33573	4.21169	4.20028	3.65145	4.2407	3.28181	4.27801	3.90824	4.14499	4.69199	4.70623	4.59117	4.00834	4.31229	4.10946	2.73248	3.32492	3.72684	4.27588	5.04191	3.22409	4.007
Kdsr	1	106720410	106759742	-	NaN	Kdsr	ENSMUSG00000009905	3-ketodihydrosphingosine reductase [Source:MGI Symbol;Acc:MGI:1918000]	gene	Name match	0	3.8423	4.38454	4.29883	3.85875	4.72945	4.96395	5.32809	5.07098	4.89167	5.29681	4.80421	5.16271	5.70505	5.09434	5.39328	4.31014	4.92084	4.69931	4.10971	4.0212	4.33608	4.59101	4.85765	4.39815	4.7679
Vps4b	1	106764071	106796728	-	NaN	Vps4b	ENSMUSG00000009907	vacuolar protein sorting 4b (yeast) [Source:MGI Symbol;Acc:MGI:1100499]	gene	Name match	0	7.78195	6.4461	5.75669	5.19029	6.50867	6.726	6.70805	6.59164	6.48232	6.49362	6.21628	6.21829	6.77652	6.46749	6.82259	6.27508	6.61669	6.17068	6.15795	6.29166	6.235	6.66868	6.70438	6.7989	6.83076
Serpinb5	1	106861173	106883348	+	NaN	Serpinb5	ENSMUSG00000067006	serine (or cysteine) peptidase inhibitor, clade B, member 5 [Source:MGI Symbol;Acc:MGI:109579]	gene	Name match	0	-6.68011	-1.94873	-6.36476	-5.96799	-3.3657	-1.07525	-1.28186	-3.45385	-3.65651	-4.25385	-6.59313	-4.73725	-3.33091	-4.44276	-5.98501	-1.70437	-2.38666	-2.38553	-6.38388	-6.35927	-6.4647	-6.79017	-6.75948	-6.41354	-6.60462
Serpinb7	1	107399655	107452689	+	NaN	Serpinb7	ENSMUSG00000067001	serine (or cysteine) peptidase inhibitor, clade B, member 7 [Source:MGI Symbol;Acc:MGI:2151053]	gene	Name match	0	-6.75612	-6.48267	-5.05179	-6.04399	-6.35391	-5.92025	-1.92063	-4.8721	-6.61587	-2.77761	-6.74513	-0.633008	0.187456	-1.92999	-2.60165	-4.57105	-2.93402	-0.845067	-5.5154	-6.43527	-6.4647	-6.79017	-6.75948	-6.41354	-6.68062
Serpinb2	1	107511423	107535478	+	NaN	Serpinb2	ENSMUSG00000062345	serine (or cysteine) peptidase inhibitor, clade B, member 2 [Source:MGI Symbol;Acc:MGI:97609]	gene	Name match	0	2.80738	-0.0779015	0.741111	3.17577	1.40525	-0.462432	1.74039	2.33911	1.00176	0.712449	4.10935	3.50637	1.37731	4.14178	2.34293	1.22145	0.793585	0.194595	4.19961	2.9392	4.12645	2.26783	2.97119	-2.15438	-3.63794
Serpinb8	1	107590006	107608909	+	NaN	Serpinb8	ENSMUSG00000026315	serine (or cysteine) peptidase inhibitor, clade B, member 8 [Source:MGI Symbol;Acc:MGI:894657]	gene	Name match	0	4.73546	-0.281079	3.21338	1.40158	1.9157	3.32242	4.50746	2.60753	2.70328	3.56592	1.08124	1.84959	2.73031	2.71681	1.59453	2.55589	3.26756	3.13766	-0.181545	-1.61112	1.14953	1.91062	1.6998	3.12681	2.549
Cdh7	1	109982431	110140157	+	NaN	Cdh7	ENSMUSG00000026312	cadherin 7, type 2 [Source:MGI Symbol;Acc:MGI:2442792]	gene	Name match	0	-6.75612	-5.61419	-6.36476	-6.04399	-6.35391	-5.99625	-6.49851	-6.35177	-6.61587	-6.7833	-6.74513	-6.8427	-6.47156	-6.71492	-6.56101	-6.67649	-6.65066	-6.64953	-3.07091	-6.43527	-2.43525	-6.79017	-6.75948	-6.41354	-6.68062
Cdh19	1	110889195	110977372	-	NaN	Cdh19	ENSMUSG00000047216	cadherin 19, type 2 [Source:MGI Symbol;Acc:MGI:3588198]	gene	Name match	0	-6.75612	-6.48267	-6.28876	-6.04399	-6.35391	-5.99625	-3.46906	-6.35177	-6.61587	-6.7073	-6.74513	-6.8427	-6.39556	-6.71492	-6.56101	-6.67649	-6.57466	-5.99753	-6.30788	-6.43527	-6.3887	-6.79017	-6.60747	-6.41354	-6.68062
Dsel	1	111858702	111864909	-	NaN	Dsel	ENSMUSG00000038702	dermatan sulfate epimerase-like [Source:MGI Symbol;Acc:MGI:2442948]	gene	Name match	0	0.303779	2.53498	5.20801	3.37778	4.5929	4.95435	4.88364	5.30115	5.20105	5.1782	4.49682	4.34917	4.84023	4.91966	4.68758	4.06474	4.66034	4.43675	4.29999	4.09554	4.66918	4.71726	4.34982	4.71176	4.73399
Cntnap5a	1	115684756	116582026	+	NaN	Cntnap5a	ENSMUSG00000070695	contactin associated protein-like 5A [Source:MGI Symbol;Acc:MGI:3643623]	gene	Name match	0	-6.75612	-6.40667	-6.36476	-6.04399	-6.27791	-6.86473	-6.49851	-6.35177	-6.61587	-6.7833	-5.87665	-5.89821	-6.39556	-5.05396	-6.48501	-6.60049	-6.65066	-6.64953	-2.60318	-6.43527	-6.4647	-6.79017	-6.68347	-0.480419	-1.37902
Tsn	1	118298517	118311132	-	NaN	Tsn	ENSMUSG00000026374	translin [Source:MGI Symbol;Acc:MGI:109263]	gene	Name match	0	5.88686	6.53444	6.4547	5.74446	6.74703	6.49836	6.72222	6.67545	6.90568	6.64461	6.44048	5.9919	6.69367	6.58285	6.50605	6.53404	6.74548	6.26685	6.5148	6.32635	6.71015	7.00104	7.03618	7.1374	6.7817
Mki67ip	1	118321839	118333822	+	NaN	Mki67ip	ENSMUSG00000026377	Mki67 (FHA domain) interacting nucleolar phosphoprotein [Source:MGI Symbol;Acc:MGI:1915199]	gene	Name match	0	4.73338	6.56801	5.09262	5.07073	5.66011	5.43864	5.49937	5.64017	5.54837	5.1647	5.54671	5.0128	5.80551	5.64532	5.52745	5.56488	5.62778	5.58611	5.48037	4.9553	5.44159	5.74856	5.81922	5.74153	5.57279
Clasp1	1	118389058	118609432	+	NaN	Clasp1	ENSMUSG00000064302	CLIP associating protein 1 [Source:MGI Symbol;Acc:MGI:1923957]	gene	Name match	0	5.51543	5.69454	6.19712	5.36358	6.21263	6.33419	6.57239	6.67056	6.64431	6.70167	6.37793	6.18513	6.80227	6.87161	6.65776	6.63617	6.7427	6.61068	6.42342	6.39577	6.39702	7.02477	6.91517	5.50602	6.68486
Tfcp2l1	1	118627945	118685167	+	NaN	Tfcp2l1	ENSMUSG00000026380	transcription factor CP2-like 1 [Source:MGI Symbol;Acc:MGI:2444691]	gene	Name match	0	-1.35619	8.33953	-1.00806	-3.05577	-1.11258	-0.763239	-1.64181	-2.66136	-1.76342	-1.3332	-2.60163	-1.74328	-1.16995	-1.43848	-5.00533	-3.88179	-2.59177	-1.59064	2.82351	-1.80909	-0.335414	-2.39828	-2.08391	-3.8841	-3.39523
Gli2	1	118834132	119053619	-	NaN	Gli2	ENSMUSG00000048402	GLI-Kruppel family member GLI2 [Source:MGI Symbol;Acc:MGI:95728]	gene	Name match	0	-5.20044	4.44706	3.74957	4.2216	1.17247	-0.758719	2.84855	2.05992	1.92735	3.42681	-2.35324	2.35524	3.37863	1.60154	0.65087	3.05166	0.394269	0.875389	2.56756	-1.20586	2.99973	3.76081	3.29905	-1.95788	1.01035
Inhbb	1	119415465	119422248	-	NaN	Inhbb	ENSMUSG00000037035	inhibin beta-B [Source:MGI Symbol;Acc:MGI:96571]	gene	Name match	0	-2.69722	4.69432	5.01529	2.27479	4.38012	4.15188	4.89637	6.12867	6.21311	3.35839	4.31825	3.67261	3.44533	4.37935	2.86396	4.43461	5.13124	5.01927	4.84993	3.71432	3.59267	4.36164	3.55356	0.585203	2.49907
Ralb	1	119470305	119504794	-	NaN	Ralb	ENSMUSG00000004451	v-ral simian leukemia viral oncogene homolog B (ras related) [Source:MGI Symbol;Acc:MGI:1927244]	gene	Name match	0	6.30472	5.48948	6.0304	4.57525	5.88086	5.84044	6.18774	5.96998	5.59976	5.99398	5.54008	5.6523	6.22046	5.75614	6.12417	5.88319	6.1215	5.80306	5.79604	5.8752	5.7579	5.8006	5.72516	6.18987	6.16672
Epb4.1l5	1	119545033	119649000	-	NaN	Epb4.1l5	ENSMUSG00000026383	erythrocyte protein band 4.1-like 5 [Source:MGI Symbol;Acc:MGI:103006]	gene	Name match	0	0.434545	4.07328	1.78707	2.03115	0.612768	0.916408	1.37084	0.693159	0.387225	1.14615	-0.0469965	1.58186	0.718853	0.548734	0.380416	-0.345441	-0.855094	0.102309	3.19802	1.01	2.35211	2.06107	1.60059	1.39412	2.9083
Ptpn4	1	119658044	119837613	-	NaN	Ptpn4	ENSMUSG00000026384	protein tyrosine phosphatase, non-receptor type 4 [Source:MGI Symbol;Acc:MGI:1099792]	gene	Name match	0	2.31896	2.33001	1.72497	2.43427	2.83966	3.39018	3.02186	2.94061	3.1257	2.93627	2.36886	1.81487	2.71146	2.92968	2.6767	2.77715	2.6155	2.78588	2.71627	2.72384	2.43935	4.14318	3.86061	2.8004	3.54055
Tmem177	1	119907890	119913208	-	NaN	Tmem177	ENSMUSG00000036975	transmembrane protein 177 [Source:MGI Symbol;Acc:MGI:1913593]	gene	Name match	0	1.84282	3.46017	2.29286	2.41449	2.89963	3.07952	2.72255	2.564	2.67538	2.7943	2.35989	1.95135	2.79224	2.46799	2.02274	2.61174	2.79357	2.21236	3.17829	2.73905	2.88003	2.97106	2.87006	3.61486	3.14716
Sctr	1	120006980	120063528	+	NaN	Sctr	ENSMUSG00000026387	secretin receptor [Source:MGI Symbol;Acc:MGI:2441720]	gene	Name match	0	-6.75612	-6.55868	-5.28876	-6.04399	-4.61695	-3.25928	-4.3465	-3.50361	-4.3029	-3.4979	-5.30065	-2.71651	-3.6234	-3.73524	-3.34436	-3.45985	-4.9137	-4.91256	-6.30788	-4.62231	-6.4647	-6.13817	-5.89099	-6.41354	-4.57517
Tmem37	1	120067377	120074074	-	NaN	Tmem37	ENSMUSG00000050777	transmembrane protein 37 [Source:MGI Symbol;Acc:MGI:2157899]	gene	Name match	0	-1.62122	2.94593	2.70422	-1.52632	-0.397321	-0.470946	0.159111	-1.32484	-2.83517	-0.951419	-0.175004	-1.63643	0.545574	-0.127304	1.9602	2.01596	0.956191	2.07432	3.21166	4.0062	1.70242	1.0242	0.392351	1.94282	2.64755
Dbi	1	120113280	120121078	-	NaN	Dbi	ENSMUSG00000026385	diazepam binding inhibitor [Source:MGI Symbol;Acc:MGI:94865]	gene	Name match	0	4.13377	5.58584	5.95798	4.47308	5.75079	6.25068	6.55424	6.33016	6.21738	6.63279	6.38681	6.07442	6.53037	6.44381	6.61382	6.07113	6.35924	6.45955	6.09362	6.23876	5.87152	6.32253	6.49066	6.8737	7.20902
3110009E18Rik	1	120121187	120188189	+	NaN	3110009E18Rik	ENSMUSG00000026388	RIKEN cDNA 3110009E18 gene [Source:MGI Symbol;Acc:MGI:1920353]	gene	Name match	0	-0.0770652	0.96385	-0.873017	-0.884277	-0.924136	-0.66289	-0.229992	-0.451096	-0.00592206	-0.408786	-0.866235	-0.491989	-0.0726269	-0.104868	-0.365275	-0.327528	-0.217541	-0.773727	-1.24971	-2.02149	-0.566517	0.0545606	-0.246069	-1.69561	-0.829247
Steap3	1	120190757	120272705	-	NaN	Steap3	ENSMUSG00000026389	STEAP family member 3 [Source:MGI Symbol;Acc:MGI:1915678]	gene	Name match	0	1.30888	3.91469	4.46364	5.17815	4.09811	4.89237	5.73815	4.30154	4.07082	5.71989	2.82431	3.29313	4.48513	3.79522	3.27254	3.01251	2.88098	2.24066	2.08109	2.29769	3.0859	3.27366	3.15322	2.83263	1.55599
C1ql2	1	120340582	120343171	+	NaN	C1ql2	ENSMUSG00000036907	complement component 1, q subcomponent-like 2 [Source:MGI Symbol;Acc:MGI:3032521]	gene	Name match	0	-6.68011	-1.72024	-6.36476	-6.04399	-6.35391	-6.86473	-6.49851	-6.35177	-6.61587	-6.7833	-6.74513	-6.8427	-6.39556	-6.79092	-6.56101	-6.67649	-5.78218	-6.64953	-6.38388	-6.43527	-6.4647	-6.79017	-6.75948	-6.41354	-6.68062
Marco	1	120474538	120505084	-	NaN	Marco	ENSMUSG00000026390	macrophage receptor with collagenous structure [Source:MGI Symbol;Acc:MGI:1309998]	gene	Name match	0	-2.33067	-5.69019	-6.36476	-6.04399	-6.27791	-6.71273	-6.49851	-6.35177	-6.61587	-6.7073	-6.74513	-6.8427	-6.47156	-6.71492	-6.56101	-6.60049	-6.49866	-6.64953	-6.38388	-6.43527	-6.4647	-6.79017	-6.75948	-6.41354	-6.68062
En1	1	120602418	120609296	+	NaN	En1	ENSMUSG00000058665	engrailed 1 [Source:MGI Symbol;Acc:MGI:95389]	gene	Name match	0	-4.40795	-0.0317377	3.03375	-3.93854	1.71664	1.31174	3.05754	2.72876	2.46668	2.75702	1.64461	2.59613	3.33451	2.75928	2.63388	0.432888	2.81142	1.5759	-0.917197	0.429926	1.30796	-1.07288	-1.67229	-4.60058	-2.62173
Insig2	1	121304353	121332589	-	NaN	Insig2	ENSMUSG00000003721	insulin induced gene 2 [Source:MGI Symbol;Acc:MGI:1920249]	gene	Name match	0	4.14828	3.93184	4.35904	4.62127	4.72956	5.835	5.76595	5.55923	5.01718	5.63002	4.85218	6.01558	6.04588	5.52067	5.50391	4.55891	5.62949	4.78248	5.21561	5.20683	4.67562	5.34585	5.18613	5.66489	5.80622
Ccdc93	1	121431049	121506460	+	NaN	Ccdc93	ENSMUSG00000026339	coiled-coil domain containing 93 [Source:MGI Symbol;Acc:MGI:1918079]	gene	Name match	0	4.19834	4.66057	4.16216	3.95775	4.85343	5.48097	5.48632	5.12389	5.04614	5.58632	4.85803	4.86675	5.78276	5.26403	5.42113	4.78168	5.09599	5.05397	4.69457	4.60344	4.7473	5.43625	5.35928	4.71167	5.36156
Htr5b	1	121509842	121528465	-	NaN	Htr5b	ENSMUSG00000050534	5-hydroxytryptamine (serotonin) receptor 5B [Source:MGI Symbol;Acc:MGI:96284]	gene	Name match	0	-6.75612	-1.59199	-5.05179	-6.04399	-6.35391	-6.86473	-6.4225	-5.11481	-6.61587	-4.83881	-5.80065	-4.49453	-6.47156	-5.84644	-6.56101	-5.80801	-6.49866	-6.64953	-5.43939	-6.43527	-5.22773	-6.79017	-5.81499	-3.93961	-2.96398
Ddx18	1	121553835	121567989	-	NaN	Ddx18	ENSMUSG00000001674	DEAD (Asp-Glu-Ala-Asp) box polypeptide 18 [Source:MGI Symbol;Acc:MGI:1914192]	gene	Name match	0	4.67298	7.2443	5.45589	5.93103	6.15505	5.66793	5.79661	5.73784	5.76751	5.48667	5.70421	5.25467	5.94811	5.79185	5.59496	5.94564	5.76701	5.62652	6.03282	5.98017	6.16551	6.77351	6.68954	6.23633	6.26305
Actr3	1	125392905	125435727	-	NaN	Actr3	ENSMUSG00000026341	ARP3 actin-related protein 3 homolog (yeast) [Source:MGI Symbol;Acc:MGI:1921367]	gene	Name match	0	9.38607	7.39988	8.63051	7.93963	8.28065	7.96181	7.87652	8.34365	7.93907	8.35736	8.35245	7.99131	8.7424	8.61732	8.67466	8.09975	8.57065	8.14819	8.04796	8.30007	8.46292	8.44433	8.30183	8.85238	8.17437
Slc35f5	1	125561016	125595684	+	NaN	Slc35f5	ENSMUSG00000026342	solute carrier family 35, member F5 [Source:MGI Symbol;Acc:MGI:1921400]	gene	Name match	0	4.27452	3.21099	5.16535	4.4317	5.06432	5.5883	5.57087	5.55039	5.47893	5.40088	4.71485	5.2975	5.67292	5.13822	5.49471	4.56271	5.2213	4.95514	4.86318	4.99293	4.68343	4.922	4.70298	5.52959	5.19696
Gpr39	1	125676995	125873862	+	NaN	Gpr39	ENSMUSG00000026343	G protein-coupled receptor 39 [Source:MGI Symbol;Acc:MGI:1918361]	gene	Name match	0	-4.65067	-2.55993	2.27307	4.20439	1.71904	2.93511	2.1652	1.81136	1.06128	2.4426	0.368026	2.48423	3.23858	2.01567	2.38065	0.955509	2.51583	2.87263	3.49412	1.64582	1.22438	0.857415	1.03001	3.04715	3.30235
Lypd1	1	125867622	125913101	-	NaN	Lypd1	ENSMUSG00000026344	Ly6/Plaur domain containing 1 [Source:MGI Symbol;Acc:MGI:1919835]	gene	Name match	0	-6.60411	-0.899662	-0.0453414	0.524461	-6.27791	-1.06027	-0.0218742	-1.89426	-6.46386	-1.27761	-6.74513	-5.60573	-5.52707	-4.55396	-6.48501	-6.67649	-3.9137	-3.3276	-2.4172	-6.35927	-6.4647	-6.79017	-6.68347	-6.41354	-6.60462
Nckap5	1	125913620	126830799	-	NaN	Nckap5	ENSMUSG00000049690	NCK-associated protein 5 [Source:MGI Symbol;Acc:MGI:2686394]	gene	Name match	0	-6.68011	-4.21051	-1.39263	-2.72206	-2.42079	1.04566	3.13189	1.44002	0.463037	1.57308	-1.89697	0.783582	0.894102	-0.365353	-0.681085	-0.0673924	-0.157823	0.119283	-1.82499	-3.21863	-1.92695	-1.89224	-0.692612	-4.53182	0.107113
Mgat5	1	127204986	127483704	+	NaN	Mgat5	ENSMUSG00000036155	mannoside acetylglucosaminyltransferase 5 [Source:MGI Symbol;Acc:MGI:894701]	gene	Name match	0	4.25412	2.31347	2.70915	2.07859	3.22278	4.25363	4.23636	4.37391	4.07642	4.20637	3.73875	3.04781	3.40138	4.29496	4.27708	3.6939	3.08341	3.93282	3.11429	3.61548	2.36311	3.9632	3.73254	2.11172	3.35229
Tmem163	1	127486546	127678096	-	NaN	Tmem163	ENSMUSG00000026347	transmembrane protein 163 [Source:MGI Symbol;Acc:MGI:1919410]	gene	Name match	0	1.40248	-4.24571	-6.36476	-6.04399	-5.11695	-6.78873	-6.49851	-6.27577	-5.46386	-6.7073	-6.74513	-6.8427	-6.47156	-6.79092	-6.56101	-5.73201	-6.65066	-6.64953	-6.38388	-6.35927	-6.4647	-4.68472	-5.52251	-6.41354	-6.68062
Ccnt2	1	127774164	127808061	+	NaN	Ccnt2	ENSMUSG00000026349	cyclin T2 [Source:MGI Symbol;Acc:MGI:1920199]	gene	Name match	0	4.76579	5.9968	3.86265	3.8848	4.1348	4.45365	4.73246	4.74213	4.69503	4.79501	4.35383	4.2725	4.96317	4.53168	4.748	4.45793	4.6402	3.9005	4.28333	4.23399	4.061	5.27329	5.36447	4.17543	5.24753
Ysk4	1	127815271	127840290	-	NaN	Ysk4	ENSMUSG00000051590	Yeast Sps1/Ste20-related kinase 4 (S. cerevisiae) [Source:MGI Symbol;Acc:MGI:1203481]	gene	Name match	0	-3.43419	-6.55868	-3.46683	-5.0995	-4.61695	-2.43735	-2.71311	-2.08777	-3.47522	-2.10773	-3.27845	-2.88703	-1.99943	-2.17651	-3.15511	-2.15883	-2.16245	-3.35483	-5.14691	-4.85927	-5.15173	-6.79017	-6.68347	-6.41354	-6.68062
Rab3gap1	1	127868773	127943868	+	NaN	Rab3gap1	ENSMUSG00000036104	RAB3 GTPase activating protein subunit 1 [Source:MGI Symbol;Acc:MGI:2445001]	gene	Name match	0	5.39019	5.34104	5.26601	5.39996	5.36555	5.73703	5.96592	5.64621	5.70552	5.79826	5.31771	5.34506	5.68148	5.63207	5.63554	5.44119	5.43494	5.34045	5.57444	5.28754	5.05432	5.34415	5.22526	5.46536	5.55286
Zranb3	1	127954184	128103047	-	NaN	Zranb3	ENSMUSG00000036086	zinc finger, RAN-binding domain containing 3 [Source:MGI Symbol;Acc:MGI:1918362]	gene	Name match	0	2.45418	5.28455	2.48406	3.83693	2.6435	2.76345	3.08193	2.26911	2.6223	2.57196	1.7648	1.45042	1.99124	2.23776	1.38254	2.84357	2.20174	1.71541	2.47788	2.12373	2.34637	3.16884	2.83647	2.38055	2.92868
R3hdm1	1	128103306	128237735	+	NaN	R3hdm1	ENSMUSG00000056211	R3H domain 1 (binds single-stranded nucleic acids) [Source:MGI Symbol;Acc:MGI:2448514]	gene	Name match	0	5.40062	5.17332	5.40068	5.83127	5.98001	5.7989	5.9626	5.77108	5.73101	5.71618	5.37227	5.22931	5.8237	5.7605	5.66508	5.64264	5.68217	5.46893	6.04503	6.07859	5.7951	6.57577	6.34131	5.35255	6.31761
Ubxn4	1	128244181	128279377	+	NaN	Ubxn4	ENSMUSG00000026353	UBX domain protein 4 [Source:MGI Symbol;Acc:MGI:1915062]	gene	Name match	0	6.93409	5.75006	6.12239	5.70408	6.56684	6.89825	6.87585	6.94486	6.79529	6.95286	6.64435	6.78201	7.32583	6.92571	7.01542	6.2832	7.06773	6.74711	6.51898	6.31479	6.52521	6.77029	6.80583	6.11319	6.77593
Lct	1	128284756	128328318	-	NaN	Lct	ENSMUSG00000026354	lactase [Source:MGI Symbol;Acc:MGI:104576]	gene	Name match	0	-2.08192	-1.48002	-5.71276	-2.14606	-3.45598	-3.90537	-3.61679	-2.71113	-2.73826	-2.94813	-5.50816	-4.73725	-4.1234	-3.35399	-5.69253	-5.36353	-5.70618	-6.49753	-5.5154	-6.35927	-3.93525	-5.4772	-3.41131	-5.17658	-4.86766
Mcm6	1	128331591	128359656	-	NaN	Mcm6	ENSMUSG00000026355	minichromosome maintenance deficient 6 (MIS5 homolog, S. pombe) (S. cerevisiae) [Source:MGI Symbol;Acc:MGI:1298227]	gene	Name match	0	6.84106	8.00686	6.62638	7.48286	7.78185	7.67929	7.59417	6.86724	7.60926	7.42495	6.93916	5.79879	6.50626	6.82249	5.57898	7.43838	7.15596	6.50016	7.10606	7.37294	7.69898	8.15096	7.77531	8.05508	7.6309
Dars	1	128363708	128417416	-	NaN	Dars	ENSMUSG00000026356	aspartyl-tRNA synthetase [Source:MGI Symbol;Acc:MGI:2442544]	gene	Name match	0	5.97368	7.51994	6.281	6.42488	6.30734	6.34938	6.40353	6.21129	6.33906	6.29592	6.03202	5.66737	6.42061	6.27018	5.95123	6.21567	6.28531	6.01433	6.10948	5.9617	6.21972	6.81266	6.7612	7.05571	6.18457
Cxcr4	1	128588199	128592293	-	NaN	Cxcr4	ENSMUSG00000045382	chemokine (C-X-C motif) receptor 4 [Source:MGI Symbol;Acc:MGI:109563]	gene	Name match	0	8.8593	0.198359	-2.43931	-4.30702	-6.35391	-2.54503	-3.35786	-3.87784	-2.83517	-2.35785	-2.20081	-1.97547	-1.59395	-1.98932	-3.2946	-2.37489	-4.3025	-3.24363	-6.30788	-6.35927	-5.59621	-2.74422	-3.25035	-6.41354	-2.99021
Thsd7b	1	129273302	130219278	+	NaN	Thsd7b	ENSMUSG00000042581	thrombospondin, type I, domain containing 7B [Source:MGI Symbol;Acc:MGI:2443925]	gene	Name match	0	-4.75389	-6.48267	-3.32208	-6.04399	-1.75602	0.163462	0.452989	2.72719	4.17707	3.144	-0.273005	2.47035	0.824013	1.15996	-1.58798	-5.43953	-2.29397	0.270414	-1.61987	-0.00430046	-1.29186	-2.95501	-4.04283	-5.17658	-4.57517
Cd55	1	130439027	130462744	-	NaN	Cd55	ENSMUSG00000026399	CD55 antigen [Source:MGI Symbol;Acc:MGI:104850]	gene	Name match	0	3.14624	3.80086	3.90654	-3.57006	-5.40943	-1.31796	4.7798	-3.21113	-1.04269	-2.35592	-2.19918	-0.910288	-2.46588	-1.17949	-3.15511	-0.416573	-1.74774	1.78212	0.0305175	-1.75563	-1.22773	-0.560759	3.91224	-0.164316	1.93644
Zp3r	1	130576713	130629621	-	NaN	Zp3r	ENSMUSG00000042554	zona pellucida 3 receptor [Source:MGI Symbol;Acc:MGI:104965]	gene	Name match	0	-6.75612	-2.77328	-6.36476	-6.04399	-6.35391	-6.86473	-6.49851	-6.35177	-6.61587	-6.7833	-6.74513	-6.76669	-6.47156	-6.71492	-6.56101	-6.67649	-6.65066	-6.64953	-6.38388	-6.43527	-6.4647	-6.79017	-6.75948	-6.41354	-6.68062
C4bp	1	130634773	130661632	-	NaN	C4bp	ENSMUSG00000026405	complement component 4 binding protein [Source:MGI Symbol;Acc:MGI:88229]	gene	Name match	0	-6.75612	-6.55868	-0.274115	-6.04399	-6.35391	-6.71273	-6.4225	-6.35177	-6.61587	-6.7833	-6.74513	-6.8427	-6.47156	-6.63892	-6.56101	-6.67649	-6.65066	-6.57353	-2.58917	-6.43527	-6.4647	-4.73449	-1.18121	-1.1562	-0.670852
Pfkfb2	1	130689043	130729253	-	NaN	Pfkfb2	ENSMUSG00000026409ption=6-phosphofructo-2-kinase/fructose-2,6-biphosphatase2 [Source:MGI Symbol;Acc:MGI:107815]	No description	gene	Name match	0	2.90972	3.13976	3.03053	2.27333	3.22014	4.24764	4.09091	3.982	3.88674	4.20531	3.78236	3.28435	4.1582	3.85769	3.97992	3.57925	3.82951	3.58684	2.71796	2.28563	2.61427	3.81364	4.07473	3.30449	4.10886
Yod1	1	130717327	130722055	+	NaN	Yod1	ENSMUSG00000046404	YOD1 OTU deubiquitinating enzyme 1 homologue (S. cerevisiae) [Source:MGI Symbol;Acc:MGI:2442596]	gene	Name match	0	1.79731	0.844681	1.3684	1.4118	1.58657	1.59213	1.64695	1.64216	1.59911	1.44195	1.23181	0.29292	1.38356	2.00552	1.41315	1.2304	1.05085	0.795658	1.77866	1.54572	1.49747	2.20246	2.18191	1.81824	1.96181
AA986860	1	130731976	130744621	+	NaN	AA986860	ENSMUSG00000042510	expressed sequence AA986860 [Source:MGI Symbol;Acc:MGI:2138143]	gene	Name match	0	-0.00259184	0.390956	-0.554051	1.50156	-0.34931	-0.594721	0.505774	-0.101778	-0.952678	0.404354	-0.756031	-1.25205	-0.378233	0.0636495	-0.562262	-0.395356	-0.717302	-0.72408	-0.464238	0.536851	-0.803594	-0.552111	-0.282845	-0.233899	0.709628
Faim3	1	130865669	130880790	+	NaN	Faim3	ENSMUSG00000042474	Fas apoptotic inhibitory molecule 3 [Source:MGI Symbol;Acc:MGI:1916419]	gene	Name match	0	3.55194	-6.40667	-6.36476	-6.04399	-5.40943	-5.99625	-6.4225	-6.35177	-6.61587	-6.7833	-6.74513	-6.76669	-6.39556	-5.55396	-6.48501	-6.67649	-6.65066	-6.64953	-6.38388	-6.43527	-6.4647	-6.71417	-6.68347	-6.41354	-4.07517
Il24	1	130882074	130887454	-	NaN	Il24	ENSMUSG00000026420	interleukin 24 [Source:MGI Symbol;Acc:MGI:2135548]	gene	Name match	0	-6.75612	-1.55645	-6.36476	-6.04399	-6.35391	-6.86473	-6.49851	-6.35177	-6.61587	-6.7833	-6.74513	-6.8427	-6.47156	-6.79092	-6.56101	-6.67649	-6.65066	-6.64953	-6.38388	-6.43527	-5.59621	-6.71417	-6.68347	-3.6969	-6.68062
Il19	1	130932658	130940073	-	NaN	Il19	ENSMUSG00000016524	interleukin 19 [Source:MGI Symbol;Acc:MGI:1890472]	gene	Name match	0	-3.85819	-6.55868	-6.36476	-5.96799	-6.27791	-6.78873	-6.4225	-6.35177	-6.03986	-5.22762	-6.74513	-6.76669	-6.47156	-6.71492	-6.48501	-6.60049	-6.65066	-6.57353	-6.38388	-6.28327	-5.59621	-6.71417	-6.68347	-6.41354	-6.60462
Il10	1	131019845	131024974	+	NaN	Il10	ENSMUSG00000016529	interleukin 10 [Source:MGI Symbol;Acc:MGI:96537]	gene	Name match	0	0.962699	-2.31921	-6.36476	-6.04399	-6.35391	-6.78873	-6.49851	-6.35177	-6.61587	-6.7833	-6.74513	-6.76669	-6.47156	-6.79092	-6.56101	-6.67649	-6.65066	-6.64953	-6.38388	-6.43527	-6.4647	-6.79017	-6.75948	-6.41354	-6.68062
Mapkapk2	1	131053704	131097543	-	NaN	Mapkapk2	ENSMUSG00000016528	MAP kinase-activated protein kinase 2 [Source:MGI Symbol;Acc:MGI:109298]	gene	Name match	0	8.62734	4.90593	6.98878	6.3316	7.21343	6.81174	7.02391	7.94568	8.15944	7.16028	7.1534	7.23934	7.70755	7.49389	7.5614	6.98745	7.4089	6.92736	6.51461	6.92114	7.31757	7.73243	7.42227	7.50871	7.15522
Dyrk3	1	131128441	131138234	-	NaN	Dyrk3	ENSMUSG00000016526	dual-specificity tyrosine-(Y)-phosphorylation regulated kinase 3 [Source:MGI Symbol;Acc:MGI:1330300]	gene	Name match	0	2.10324	6.2263	0.999063	1.0848	3.19469	2.18913	2.56404	2.92537	2.93588	3.00449	3.14845	2.6643	2.86766	2.84255	2.60094	2.42335	2.38783	1.25392	3.21616	3.73797	2.89552	4.12593	4.43461	3.01338	2.97818
Eif2d	1	131153181	131187658	+	NaN	Eif2d	ENSMUSG00000026427	eukaryotic translation initiation factor 2D [Source:MGI Symbol;Acc:MGI:109342]	gene	Name match	0	3.77845	6.79913	4.71586	4.77744	4.97848	4.97274	5.30262	5.46845	5.59731	5.31734	4.96007	4.90573	5.39736	5.07032	4.96999	4.77561	4.95579	4.21217	5.11912	5.11282	4.84208	5.79757	5.73802	5.82845	5.36729
Rassf5	1	131176410	131245258	-	NaN	Rassf5	ENSMUSG00000026430	Ras association (RalGDS/AF-6) domain family member 5 [Source:MGI Symbol;Acc:MGI:1926375]	gene	Name match	0	5.95382	0.789486	3.43634	2.81658	3.48633	4.28919	3.5885	3.65469	3.47897	3.89182	3.51427	3.86581	4.28172	3.99548	4.11081	3.86416	4.10409	4.14032	4.01814	4.05306	3.19184	2.63821	2.209	2.14343	1.81534
Ikbke	1	131254343	131279606	-	NaN	Ikbke	ENSMUSG00000042349	inhibitor of kappaB kinase epsilon [Source:MGI Symbol;Acc:MGI:1929612]	gene	Name match	0	4.9209	0.674405	2.23596	2.03389	2.57995	3.4834	3.7475	3.44567	3.60924	3.3627	2.12584	3.27343	2.98757	3.24831	2.9769	2.96785	3.28192	2.39879	1.69583	2.6889	1.16975	-0.142053	-2.06374	-2.64713	-1.26098
Srgap2	1	131285251	131527361	-	NaN	Srgap2	ENSMUSG00000026425	SLIT-ROBO Rho GTPase activating protein 2 [Source:MGI Symbol;Acc:MGI:109605]	gene	Name match	0	5.03848	5.82521	5.22366	4.65542	5.84443	5.96623	6.519	6.00054	5.88283	6.54024	5.90711	5.53324	6.28584	6.19669	6.08431	6.14573	6.09873	5.64098	5.96213	6.06623	5.7999	6.80735	6.47335	5.24755	6.4144
Fam72a	1	131527903	131539872	+	NaN	Fam72a	ENSMUSG00000055184	family with sequence similarity 72, member A [Source:MGI Symbol;Acc:MGI:1919669]	gene	Name match	0	2.21578	2.50957	1.5073	1.68768	1.86667	1.35733	1.22295	0.645227	0.901798	0.848843	1.01278	0.339402	1.10221	0.76847	0.362208	1.44097	1.39893	1.21071	1.33742	1.12824	1.30906	1.74572	1.78882	2.18209	1.93899
AC120217.1	1	131632506	131632874	-	NaN	AC120217.1	ENSMUSG00000095841	No description	gene	Name match	0	-2.66893	-4.17696	-6.28876	-3.23102	-4.90943	-3.12777	-5.55402	-4.69977	-5.67138	-4.97033	-4.50816	-6.69069	-4.36611	-5.84644	-4.98501	-5.36353	-6.57466	-5.16985	-4.72291	-5.56679	-6.4647	-5.92169	-6.75948	-6.33754	-6.68062
Ctse	1	131638306	131675503	+	NaN	Ctse	ENSMUSG00000004552	cathepsin E [Source:MGI Symbol;Acc:MGI:107361]	gene	Name match	0	3.65568	-6.48267	-6.36476	-5.96799	-3.21327	-5.12777	-6.49851	-6.35177	-5.74738	-6.7073	-6.74513	-4.36876	-6.31956	-5.31125	-4.40901	-6.10049	-6.57466	-6.64953	-6.23188	-6.43527	-6.4647	-6.79017	-5.52251	-5.54506	-6.68062
5430435G22Rik	1	131688695	131713542	+	NaN	5430435G22Rik	ENSMUSG00000052688	RIKEN cDNA 5430435G22 gene [Source:MGI Symbol;Acc:MGI:2442295]	gene	Name match	0	4.79413	0.677624	2.02564	3.43574	4.73971	5.40786	5.6537	5.33766	5.45673	5.7212	5.07613	5.10402	5.20486	5.3309	4.96867	4.49589	5.55232	4.97924	2.54524	3.79136	3.72544	4.46107	4.293	3.36961	3.43511
Slc26a9	1	131744022	131771504	+	NaN	Slc26a9	ENSMUSG00000042268	solute carrier family 26, member 9 [Source:MGI Symbol;Acc:MGI:2444594]	gene	Name match	0	-2.10411	-5.61419	-6.36476	-5.96799	-6.35391	-6.86473	-6.4225	-5.48329	-6.61587	-6.7833	-6.74513	-6.8427	-6.39556	-5.12996	-6.40901	-6.67649	-6.65066	-6.57353	-6.23188	-6.35927	-6.4647	-6.79017	-6.68347	-6.41354	-6.68062
Pm20d1	1	131797381	131821473	+	NaN	Pm20d1	ENSMUSG00000042251	peptidase M20 domain containing 1 [Source:MGI Symbol;Acc:MGI:2442939]	gene	Name match	0	-4.22667	2.80439	-3.89083	-6.04399	-4.87423	-4.98301	-2.56538	-3.82233	-1.44166	-3.17186	-2.66725	-4.89821	-5.23459	-2.59254	-5.32404	0.317335	-4.12122	-4.54408	-2.11987	-3.39259	-4.98502	-5.42169	-3.2038	-5.46906	-3.53998
Slc41a1	1	131827493	131848865	+	NaN	Slc41a1	ENSMUSG00000013275	solute carrier family 41, member 1 [Source:MGI Symbol;Acc:MGI:2444823]	gene	Name match	0	3.13477	4.61506	4.72755	5.04323	5.06802	4.84607	5.5493	5.34005	5.33208	5.14616	4.62043	4.85898	5.03071	5.08391	5.03473	4.58699	4.83492	4.48332	5.19966	5.35526	4.82992	5.18675	4.95501	5.01238	5.07012
Rab7l1	1	131867224	131872887	+	NaN	Rab7l1	ENSMUSG00000026433	RAB7, member RAS oncogene family-like 1 [Source:MGI Symbol;Acc:MGI:2385107]	gene	Name match	0	3.44834	2.13739	2.31273	2.51415	2.19664	2.62773	3.04087	2.13334	2.13938	2.87211	2.18337	2.46785	3.29785	2.24659	3.12652	1.74998	2.31896	1.88708	2.83012	1.79136	2.1298	1.92901	1.29489	3.52115	3.03881
Nucks1	1	131910458	131936321	+	NaN	Nucks1	ENSMUSG00000026434	nuclear casein kinase and cyclin-dependent kinase substrate 1 [Source:MGI Symbol;Acc:MGI:1934811]	gene	Name match	0	6.10095	8.42404	7.76675	6.95342	7.75704	6.78531	7.00835	6.73271	6.90527	7.01457	6.60937	6.00072	6.68891	6.72163	6.37659	6.8808	6.77125	6.32191	7.45612	7.64771	7.73353	7.53502	7.32959	8.07976	7.1397
Slc45a3	1	131962967	131982963	+	NaN	Slc45a3	ENSMUSG00000026435	solute carrier family 45, member 3 [Source:MGI Symbol;Acc:MGI:1922082]	gene	Name match	0	-0.740153	1.62097	-0.574695	0.642069	1.65473	0.944847	0.510245	0.886286	0.20481	0.996147	1.29999	1.50365	1.4152	0.601916	1.33087	-0.797599	0.978618	-0.500174	2.58154	1.69646	1.21734	1.13751	1.51553	2.8598	1.71141
Elk4	1	132007607	132032612	+	NaN	Elk4	ENSMUSG00000026436	ELK4, member of ETS oncogene family [Source:MGI Symbol;Acc:MGI:102853]	gene	Name match	0	5.16893	2.43071	4.07555	3.76857	4.60927	4.12797	4.27418	4.1118	4.29851	4.344	4.07258	3.39729	4.24473	4.15941	4.17937	3.97669	4.22789	3.47751	4.35656	4.39414	4.4702	4.67842	4.6781	4.4825	4.43106
Mfsd4	1	132022806	132068062	-	NaN	Mfsd4	ENSMUSG00000059149	major facilitator superfamily domain containing 4 [Source:MGI Symbol;Acc:MGI:2442786]	gene	Name match	0	-1.4897	-3.20198	-4.80908	-4.80702	-3.82447	-4.93851	-3.33532	-5.27577	-6.53986	-2.31117	-4.39697	-4.12605	-2.32238	-2.67949	-3.38681	-3.77856	-3.93402	-4.91256	-3.66723	-6.28327	-2.73276	-4.55321	-5.09851	-6.41354	-4.33246
Cdk18	1	132113550	132139685	-	NaN	Cdk18	ENSMUSG00000026437	cyclin-dependent kinase 18 [Source:MGI Symbol;Acc:MGI:97518]	gene	Name match	0	5.1188	4.17395	4.31781	3.42213	5.65419	5.8305	5.75386	5.38703	4.15916	5.96042	5.83891	6.59233	6.79137	6.11837	6.96983	5.93312	6.46572	5.99227	5.64253	6.0747	5.87518	5.74433	5.8816	5.69187	6.42633
Lemd1	1	132191436	132257381	+	NaN	Lemd1	ENSMUSG00000079330	LEM domain containing 1 [Source:MGI Symbol;Acc:MGI:1922403]	gene	Name match	0	-5.88763	-2.86826	-6.36476	-5.96799	-6.27791	-6.86473	-3.15034	-6.27577	-6.46386	-4.43513	-5.59313	-2.88703	-3.20515	-3.34644	-6.40901	-6.67649	-3.51002	-6.64953	-4.72291	-5.49079	-5.52021	-6.63817	-6.68347	-6.41354	-6.60462
Klhdc8a	1	132298626	132307357	+	NaN	Klhdc8a	ENSMUSG00000042115	kelch domain containing 8A [Source:MGI Symbol;Acc:MGI:2442630]	gene	Name match	0	-1.28943	3.16246	5.9973	3.83264	6.04965	6.43289	5.16474	5.50373	4.34663	6.07399	6.4815	6.27991	6.66885	6.1509	6.35525	5.35051	7.1132	6.14865	5.62655	5.55854	6.02859	5.03245	4.14804	4.83428	4.65746
Nuak2	1	132316126	132333488	+	NaN	Nuak2	ENSMUSG00000009772	NUAK family, SNF1-like kinase, 2 [Source:MGI Symbol;Acc:MGI:1921387]	gene	Name match	0	4.32993	3.63078	4.4418	3.45631	4.73239	3.78076	3.94814	4.37227	3.85301	4.11756	4.43601	4.23055	4.89228	4.39121	4.47048	4.56954	4.84374	4.26408	5.04593	5.31395	4.88076	4.99544	4.22736	4.48545	5.03006
Tmcc2	1	132356315	132391281	-	NaN	Tmcc2	ENSMUSG00000042066	transmembrane and coiled-coil domains 2 [Source:MGI Symbol;Acc:MGI:1916125]	gene	Name match	0	1.79282	3.00122	4.41743	3.60965	4.45555	3.93241	3.97781	4.39685	4.4571	4.56983	5.0746	4.71155	5.18068	4.81293	4.92069	3.95715	4.75448	4.28325	4.84716	5.15829	4.86457	5.68347	5.6453	4.04462	5.3121
Dstyk	1	132417453	132466959	+	NaN	Dstyk	ENSMUSG00000042046	dual serine/threonine and tyrosine protein kinase [Source:MGI Symbol;Acc:MGI:1925064]	gene	Name match	0	4.78748	3.72459	4.49358	3.93375	4.60383	5.24036	5.35667	5.31912	5.35063	5.37796	4.62909	4.60511	5.32944	5.17197	5.17384	4.42464	4.88444	4.68472	4.46326	4.27106	4.41902	5.14997	5.00129	4.68897	5.16678
Rbbp5	1	132477367	132505665	+	NaN	Rbbp5	ENSMUSG00000026439	retinoblastoma binding protein 5 [Source:MGI Symbol;Acc:MGI:1918367]	gene	Name match	0	5.19783	6.26937	4.7346	4.58338	4.91476	4.73225	4.70386	4.71543	4.75459	4.73752	4.37988	4.08675	4.69793	4.50026	4.4805	4.57404	4.54471	4.09225	4.86898	4.74652	4.76501	5.35306	5.33714	5.40421	5.38289
Tmem81	1	132506230	132508637	+	NaN	Tmem81	ENSMUSG00000048174	transmembrane protein 81 [Source:MGI Symbol;Acc:MGI:1921876]	gene	Name match	0	1.50968	1.40941	0.744622	-0.237246	1.16552	0.313386	0.310577	0.678089	0.546975	0.794752	0.100208	0.668814	1.38085	0.688201	0.865556	0.843868	0.512696	0.201243	1.03296	1.12023	0.497874	0.557453	0.685712	1.37222	0.863468
Cntn2	1	132509425	132542940	-	NaN	Cntn2	ENSMUSG00000053024	contactin 2 [Source:MGI Symbol;Acc:MGI:104518]	gene	Name match	0	-6.75612	1.7567	-5.12779	-6.04399	-5.40943	-6.78873	-6.4225	-6.27577	-6.53986	-6.7073	-5.87665	-6.69069	-5.15859	-4.76148	-6.48501	-2.37489	-6.65066	-6.57353	-6.30788	-6.43527	-6.4647	-6.79017	-5.52251	-6.41354	-2.84546
Nfasc	1	132564691	132741797	-	NaN	Nfasc	ENSMUSG00000026442	neurofascin [Source:MGI Symbol;Acc:MGI:104753]	gene	Name match	0	-6.75612	1.33075	-5.42028	-6.04399	-4.79823	-5.99625	-4.55402	-6.27577	-6.61587	-5.83881	-6.66913	-3.486	-5.60307	-2.86547	-5.98501	-3.95985	-4.8377	-5.78105	-6.30788	-6.43527	-6.31269	-6.79017	-6.68347	-6.41354	-6.60462
Lrrn2	1	132880273	132940005	+	NaN	Lrrn2	ENSMUSG00000026443	leucine rich repeat protein 2, neuronal [Source:MGI Symbol;Acc:MGI:106037]	gene	Name match	0	-5.01915	1.08462	-1.02632	-6.04399	-6.27791	-6.86473	-6.49851	-6.35177	-6.53986	-6.7833	-6.74513	-6.8427	-6.47156	-6.71492	-5.61652	-6.60049	-5.3377	-6.57353	-6.38388	-6.43527	-6.4647	-6.79017	-6.75948	-6.41354	-6.68062
Mdm4	1	132989845	133025366	-	NaN	Mdm4	ENSMUSG00000054387	transformed mouse 3T3 cell double minute 4 [Source:MGI Symbol;Acc:MGI:107934]	gene	Name match	0	4.8565	5.11827	3.82181	3.47759	3.99238	4.43321	4.57993	4.97977	5.44165	4.53875	3.81636	3.27443	4.22157	4.58663	4.17474	4.89082	4.22769	3.70314	4.01526	4.00337	3.57001	5.59962	5.44964	3.94786	5.13782
Pik3c2b	1	133045667	133108687	+	NaN	Pik3c2b	ENSMUSG00000026447	phosphoinositide-3-kinase, class 2, beta polypeptide [Source:MGI Symbol;Acc:MGI:2685045]	gene	Name match	0	1.28543	1.92738	0.666562	1.28224	-0.215779	-0.951928	1.5853	1.72014	1.56719	2.54832	1.48767	0.90853	1.39436	1.94269	1.41965	-1.32833	0.00799964	-0.348353	0.331476	1.80149	1.73985	2.83877	2.53075	-0.123478	1.06289
Ppp1r15b	1	133131143	133139783	+	NaN	Ppp1r15b	ENSMUSG00000046062	protein phosphatase 1, regulatory (inhibitor) subunit 15b [Source:MGI Symbol;Acc:MGI:2444211]	gene	Name match	0	7.88849	7.14607	6.53258	6.05841	6.65737	6.49364	6.73545	6.62896	6.59386	6.48268	6.21248	5.75908	6.52883	6.69548	6.34996	6.50479	6.55291	6.32984	6.78787	6.90585	6.68642	6.8552	6.84423	7.2981	7.12069
Plekha6	1	133246097	133303435	+	NaN	Plekha6	ENSMUSG00000041757	pleckstrin homology domain containing, family A member 6 [Source:MGI Symbol;Acc:MGI:2388662]	gene	Name match	0	0.646806	2.32124	0.40734	3.40527	1.55963	1.14861	3.25669	2.33889	2.5653	1.84921	0.498458	1.98578	1.33518	1.47408	0.684013	0.833918	0.735173	-0.2501	0.317634	-0.426149	-0.357372	1.29533	1.73548	-0.0751078	0.108861
Kiss1	1	133321875	133329901	+	NaN	Kiss1	ENSMUSG00000091251	KiSS-1 metastasis-suppressor [Source:MGI Symbol;Acc:MGI:2663985]	gene	Name match	0	-6.75612	-4.32171	-6.36476	-6.04399	-6.35391	-6.86473	-6.49851	-6.35177	-6.53986	-6.7833	-6.74513	-6.8427	-6.47156	-6.79092	-6.56101	-6.67649	-6.65066	-6.64953	-6.38388	-6.43527	-6.4647	-6.79017	-6.75948	-6.41354	-6.68062
Ren1	1	133350510	133360325	+	NaN	Ren1	ENSMUSG00000070645	renin 1 structural [Source:MGI Symbol;Acc:MGI:97898]	gene	Name match	0	-5.01915	-3.84203	-6.28876	-6.04399	-6.35391	-5.12777	-5.26154	-2.91484	-1.98968	-6.7073	-3.75691	-5.52973	-2.34537	-5.92244	-6.56101	-6.67649	-6.65066	-5.41256	-6.30788	-6.43527	-6.4647	-6.79017	-6.68347	-6.41354	-6.68062
Etnk2	1	133363572	133380336	+	NaN	Etnk2	ENSMUSG00000070644	ethanolamine kinase 2 [Source:MGI Symbol;Acc:MGI:2443760]	gene	Name match	0	-2.18137	1.98939	-5.42028	-2.72206	-1.55805	-2.27755	0.181308	-2.66136	-1.7677	-2.10365	-4.07093	-2.29674	-3.5122	-1.79218	-2.88136	-0.648301	-2.52448	-2.76781	1.1088	-0.217825	-3.14277	-1.58521	-1.60747	-1.74071	-1.7475
Sox13	1	133382303	133424377	-	NaN	Sox13	ENSMUSG00000070643	SRY-box containing gene 13 [Source:MGI Symbol;Acc:MGI:98361]	gene	Name match	0	0.332513	4.45563	0.433403	1.16882	0.680007	0.929919	1.33536	0.443362	1.31713	0.792137	1.64304	1.67809	1.30685	0.792567	0.411794	1.78062	1.43724	1.48324	-0.350062	0.148047	1.8344	3.91513	4.02069	2.70091	3.6709
Snrpe	1	133603871	133610291	-	NaN	Snrpe	ENSMUSG00000090553	small nuclear ribonucleoprotein E [Source:MGI Symbol;Acc:MGI:98346]	gene	Name match	0	5.38538	6.22154	5.17095	5.09679	5.96748	5.5669	5.64206	5.55002	5.66246	5.74537	5.74338	5.09776	5.86621	5.61104	5.56329	5.65866	5.91639	5.29743	5.47204	5.25081	6.08928	6.26468	6.44034	6.32222	6.03671
Zc3h11a	1	133619871	133661380	-	NaN	Zc3h11a	ENSMUSG00000026464	zinc finger CCCH type containing 11A [Source:MGI Symbol;Acc:MGI:1917829]	gene	Name match	0	6.78772	6.82749	6.69262	6.02943	6.87108	6.82883	7.29575	7.19619	7.1291	7.16359	6.84312	6.48475	7.06528	7.15203	7.09335	7.04929	7.06392	6.50012	6.6265	6.63079	6.68959	7.32929	7.33354	6.26135	7.2572
Zbed6	1	133619940	133661318	-	NaN	Zbed6	ENSMUSG00000094410	zinc finger, BED domain containing 6 [Source:MGI Symbol;Acc:MGI:3828086]	gene	Name match	0	7.01847	7.08262	7.00989	6.20901	7.14552	7.46739	7.93959	7.92407	7.88599	7.81484	7.30586	6.74316	7.62406	7.92543	7.61367	7.76591	7.55297	7.16211	6.93039	6.88808	6.95723	7.98698	7.95721	6.48363	7.84093
Lax1	1	133679029	133690108	-	NaN	Lax1	ENSMUSG00000051998	lymphocyte transmembrane adaptor 1 [Source:MGI Symbol;Acc:MGI:2443362]	gene	Name match	0	3.30071	-2.47149	-6.36476	-5.96799	-5.11695	-6.78873	-4.76154	-3.90729	-4.3789	-6.7073	-5.80065	-6.76669	-5.52707	-4.84644	-5.32404	-5.73201	-6.49866	-6.57353	-6.38388	-6.43527	-5.59621	-5.55321	-6.68347	-6.41354	-6.68062
Atp2b4	1	133702674	133801041	-	NaN	Atp2b4	ENSMUSG00000026463	ATPase, Ca++ transporting, plasma membrane 4 [Source:MGI Symbol;Acc:MGI:88111]	gene	Name match	0	5.78178	2.69997	5.74527	2.73073	2.42501	1.99511	5.47427	5.37417	5.33769	4.26901	1.89926	3.40985	4.20834	5.20047	2.3833	4.41307	3.39588	3.41908	1.36257	0.885609	1.47995	0.483865	-0.961313	0.0269379	-1.09036
Optc	1	133897199	133907999	-	NaN	Optc	ENSMUSG00000010311	opticin [Source:MGI Symbol;Acc:MGI:2151113]	gene	Name match	0	-6.68011	-5.61419	1.55537	-1.74928	-3.63727	-2.04727	0.0470409	0.606144	0.614733	-0.258877	-2.18624	-0.485997	1.04414	0.517414	-1.17368	-0.800692	-0.961591	-0.803788	-1.20968	-3.78327	-4.22773	-3.64953	-5.89099	-4.67658	-3.83246
Prelp	1	133910304	133921414	-	NaN	Prelp	ENSMUSG00000041577	proline arginine-rich end leucine-rich repeat [Source:MGI Symbol;Acc:MGI:2151110]	gene	Name match	0	-2.55247	-1.37903	6.53904	5.30565	3.20418	5.17219	5.53794	5.34287	5.79579	3.9797	0.41771	0.475885	4.46698	2.94893	1.8101	4.74467	5.55117	7.08963	-2.9172	-5.49079	-0.915486	-1.8345	-2.16158	-4.85786	-2.14287
Fmod	1	134037254	134048277	+	NaN	Fmod	ENSMUSG00000041559	fibromodulin [Source:MGI Symbol;Acc:MGI:1328364]	gene	Name match	0	-6.68011	-1.52093	6.56593	3.0863	-4.24847	-1.11473	2.34772	2.52126	1.56699	1.69038	-4.63968	-2.14431	1.87973	1.11595	-1.08888	-1.48608	-1.16245	0.443794	-3.48595	-6.35927	-5.59621	-5.84569	-6.68347	-6.41354	-2.99021
Btg2	1	134075170	134079120	-	NaN	Btg2	ENSMUSG00000020423	B cell translocation gene 2, anti-proliferative [Source:MGI Symbol;Acc:MGI:108384]	gene	Name match	0	7.14245	5.82591	5.82721	3.02525	5.35958	5.8576	7.16328	7.88294	7.75269	6.86876	6.52613	6.83922	7.20083	6.71998	6.74098	6.67956	7.00125	6.3251	4.69294	5.19498	5.04525	6.08757	6.36941	5.39068	6.74607
Chit1	1	134111242	134151540	+	NaN	Chit1	ENSMUSG00000026450	chitinase 1 (chitotriosidase) [Source:MGI Symbol;Acc:MGI:1919134]	gene	Name match	0	0.915261	-2.70623	-3.92028	-5.96799	-3.45598	-3.72409	-3.0926	-3.82233	-3.71794	-6.7833	-6.59313	-5.03698	-5.15859	-3.26148	-6.48501	-3.95985	-3.36527	-3.7516	-6.38388	-6.35927	-4.72773	-6.71417	-5.81499	-6.41354	-6.60462
Chi3l1	1	134182176	134190181	+	NaN	Chi3l1	ENSMUSG00000064246	chitinase 3-like 1 [Source:MGI Symbol;Acc:MGI:1340899]	gene	Name match	0	8.20309	-1.93249	-3.07936	-4.04176	-5.40943	-4.33528	-4.15034	-4.00361	-3.65651	-5.30362	-3.8472	-5.52973	-3.57363	-2.47123	-6.48501	-3.53585	-5.09498	-4.54408	-6.38388	-6.43527	-6.4647	-3.38427	-4.65403	-6.41354	-3.39523
Mybph	1	134193448	134201231	+	NaN	Mybph	ENSMUSG00000042451	myosin binding protein H [Source:MGI Symbol;Acc:MGI:1858196]	gene	Name match	0	-1.33599	-5.69019	-6.28876	-6.04399	-6.35391	-6.86473	-5.18554	-5.11481	-5.74738	-6.7833	-6.66913	-6.76669	-6.47156	-5.92244	-6.56101	-6.60049	-6.57466	-6.64953	-6.38388	-6.43527	-6.4647	-5.92169	-6.75948	-6.41354	-6.68062
Adora1	1	134199223	134235431	-	NaN	Adora1	ENSMUSG00000042429	adenosine A1 receptor [Source:MGI Symbol;Acc:MGI:99401]	gene	Name match	0	-6.75612	-1.89549	-1.81881	-2.0383	-3.21327	-2.54503	-3.60058	-1.65604	-4.01042	-4.30937	-6.74513	-5.89821	-4.81059	-4.07428	-6.56101	-3.16737	-4.9137	-6.57353	-6.30788	-6.35927	-3.108	-4.68472	-6.75948	-6.41354	-6.68062
Myog	1	134290004	134292547	+	NaN	Myog	ENSMUSG00000026459	myogenin [Source:MGI Symbol;Acc:MGI:97276]	gene	Name match	0	-6.75612	-5.11419	-6.36476	-6.04399	-5.40943	-5.55176	-4.76154	-4.61481	-5.67138	-3.31662	-5.00816	-6.8427	-4.36611	-6.71492	-6.48501	-3.77856	-5.4137	-5.20505	-6.38388	-6.43527	-6.4647	-5.84569	-6.75948	-6.33754	-5.81214
Ppfia4	1	134296783	134332928	-	NaN	Ppfia4	ENSMUSG00000026458	protein tyrosine phosphatase, receptor type, f polypeptide (PTPRF), interacting protein (liprin), alpha 4 [Source:MGI Symbol;Acc:MGI:1915757]	gene	Name match	0	2.19261	2.45114	-1.90909	-4.30702	-5.04095	-3.45883	1.06419	1.42226	0.246118	-0.202109	-0.299239	-1.25014	0.388118	-0.0508346	0.283116	-3.73201	-1.34906	-3.6756	-2.3782	-2.16886	-1.85925	-3.32349	-3.02754	-6.41354	-4.36766
Tmem183a	1	134346097	134361999	-	NaN	Tmem183a	ENSMUSG00000042305	transmembrane protein 183A [Source:MGI Symbol;Acc:MGI:1914729]	gene	Name match	0	5.63669	6.09616	5.78172	5.22994	5.98915	5.84175	5.58316	5.78634	5.6784	5.60858	5.71502	5.30331	5.94628	5.74401	5.88375	5.53123	6.20337	5.57614	5.54469	5.64498	5.93357	6.22727	6.23296	5.8926	5.92576
Cyb5r1	1	134405781	134411740	+	NaN	Cyb5r1	ENSMUSG00000026456	cytochrome b5 reductase 1 [Source:MGI Symbol;Acc:MGI:1919267]	gene	Name match	0	5.9867	6.28626	5.94111	5.46483	5.17954	6.16075	5.54336	5.72351	5.53446	5.26309	5.3479	5.54411	5.99297	5.40017	5.99539	5.36591	5.91447	6.20063	5.99597	5.61247	4.9779	5.25991	5.29285	5.93912	5.83683
Adipor1	1	134415378	134433351	+	NaN	Adipor1	ENSMUSG00000026457	adiponectin receptor 1 [Source:MGI Symbol;Acc:MGI:1919924]	gene	Name match	0	8.9243	6.99808	7.27878	6.33081	6.98381	7.00261	7.21524	7.25762	6.9916	6.98159	6.84947	7.25831	7.59592	7.25341	7.51555	6.60372	7.14102	6.98522	7.02572	7.01667	6.88779	7.16466	7.09196	7.58262	7.19485
Klhl12	1	134455531	134491018	+	NaN	Klhl12	ENSMUSG00000026455	kelch-like 12 (Drosophila) [Source:MGI Symbol;Acc:MGI:2385619]	gene	Name match	0	4.40637	5.66322	3.76744	3.57265	4.27098	4.29787	4.3075	4.28934	4.38091	4.36943	4.03073	3.81695	4.39087	4.25269	4.50179	4.11511	4.3463	3.66726	4.23956	4.42925	4.09014	4.63324	4.55736	4.83201	4.76046
Rabif	1	134494660	134507882	+	NaN	Rabif	ENSMUSG00000042229	RAB interacting factor [Source:MGI Symbol;Acc:MGI:2138605]	gene	Name match	0	5.04075	5.11695	4.78022	3.9378	4.71467	4.79639	4.9882	4.9824	4.8463	4.82984	4.70324	4.62153	5.10046	5.00103	5.07067	4.51064	4.9604	4.52407	4.34758	4.52847	4.58779	5.21382	5.03573	5.20183	4.99384
4931440L10Rik	1	134540941	134549682	-	NaN	4931440L10Rik	ENSMUSG00000046367	RIKEN cDNA 4931440L10 gene [Source:MGI Symbol;Acc:MGI:1918251]	gene	Name match	0	-6.75612	-1.76397	-4.71276	-6.04399	-5.77791	-4.51657	-5.8465	-6.35177	-6.53986	-5.41481	-5.00816	-3.89821	-4.23459	-3.38502	-3.45556	-5.80801	-3.70618	-3.97533	-6.38388	-6.35927	-6.4647	-6.79017	-6.68347	-6.33754	-6.60462
Kdm5b	1	134560171	134632877	+	NaN	Kdm5b	ENSMUSG00000042207	lysine (K)-specific demethylase 5B [Source:MGI Symbol;Acc:MGI:1922855]	gene	Name match	0	5.83782	8.15245	6.4284	4.59699	5.06683	5.34814	5.76326	6.31212	5.91224	5.717	5.40129	5.57555	6.46897	5.94861	6.1546	5.40376	5.95504	5.52277	5.4028	5.3485	4.85025	5.61534	5.90945	5.26137	6.0058
Syt2	1	134709300	134753149	+	NaN	Syt2	ENSMUSG00000026452	synaptotagmin II [Source:MGI Symbol;Acc:MGI:99666]	gene	Name match	0	-6.68011	-3.84203	-6.36476	-5.1755	-5.40943	-6.78873	-6.49851	-6.19977	-3.94166	-4.67785	-6.74513	-6.76669	-6.39556	-5.84644	-6.56101	-5.12081	-5.3377	-6.57353	-5.07091	-5.49079	-6.31269	-5.84569	-6.75948	-5.46906	-5.36766
Ppp1r12b	1	134754658	134955942	-	NaN	Ppp1r12b	ENSMUSG00000073557	protein phosphatase 1, regulatory (inhibitor) subunit 12B [Source:MGI Symbol;Acc:MGI:1916417]	gene	Name match	0	3.00293	1.75978	4.75012	5.62776	5.43353	5.98655	6.12317	6.26435	6.30784	5.73798	5.76552	5.29015	5.91496	6.24219	5.64472	5.57338	6.17265	5.9502	5.27554	4.8713	4.98011	4.88283	4.73533	5.20618	6.24486
Ube2t	1	134962565	134974162	+	NaN	Ube2t	ENSMUSG00000026429	ubiquitin-conjugating enzyme E2T (putative) [Source:MGI Symbol;Acc:MGI:1914446]	gene	Name match	0	3.04603	4.4113	2.07937	3.28188	3.18784	2.97026	2.63802	2.3847	2.92199	2.88787	2.84332	1.66817	2.19556	2.62937	1.77035	2.68899	2.6473	1.66971	3.04192	3.13846	2.75089	3.76004	3.61411	3.7415	3.46537
Lgr6	1	134986348	135105276	-	NaN	Lgr6	ENSMUSG00000042793	leucine-rich repeat-containing G protein-coupled receptor 6 [Source:MGI Symbol;Acc:MGI:2441805]	gene	Name match	0	-6.68011	0.772928	1.01942	2.3252	-0.408022	-0.363159	-3.05402	-0.768453	-2.14374	-2.71485	-0.668425	0.0305199	-0.634756	0.208149	-0.831913	-1.63054	-1.39883	-1.29283	-1.70968	0.353335	-1.79461	0.606818	2.21218	-0.589115	-2.1715
Ptprv	1	135111169	135112306	-	NaN	Ptprv	ENSMUSG00000066885	protein tyrosine phosphatase, receptor type, V [Source:MGI Symbol;Acc:MGI:108027]	gene	Name match	0	-5.31163	-4.11419	-5.42028	-6.04399	-5.20191	-3.80905	0.161205	-0.222674	-1.44166	-1.24061	-3.58194	-4.28702	-3.67685	-2.41126	-3.16308	-1.29889	-2.26895	-3.43289	-3.27843	-4.99079	-6.4647	-3.84569	-6.10747	-6.41354	-2.33246
Ptpn7	1	135132725	135145320	+	NaN	Ptpn7	ENSMUSG00000031506	protein tyrosine phosphatase, non-receptor type 7 [Source:MGI Symbol;Acc:MGI:2156893]	gene	Name match	0	5.04668	1.0162	-1.23857	-5.0995	-2.03422	-0.984808	1.26565	0.42929	-0.351258	-0.386495	-1.55807	-2.49025	-1.21972	-0.637514	-1.46311	0.0808441	-0.746004	-0.389458	-2.42821	-2.16886	-3.52021	-2.11461	-2.63329	-6.33754	-1.12898
Arl8a	1	135146824	135156269	+	NaN	Arl8a	ENSMUSG00000026426	ADP-ribosylation factor-like 8A [Source:MGI Symbol;Acc:MGI:1915974]	gene	Name match	0	6.65322	5.40207	6.05061	4.46688	6.50728	6.76809	6.92858	6.95537	6.16733	6.93012	6.45215	7.0571	7.33476	6.738	7.36328	6.33652	6.71782	6.35829	6.12661	6.60443	6.1136	6.9518	6.94347	6.67133	6.98555
Elf3	1	135253574	135258472	-	NaN	Elf3	ENSMUSG00000003051	E74-like factor 3 [Source:MGI Symbol;Acc:MGI:1101781]	gene	Name match	0	-6.60411	4.87286	-6.36476	-5.89198	-5.11695	-6.86473	-6.49851	-6.35177	-4.8789	-6.7073	-6.74513	-6.8427	-6.47156	-6.79092	-5.61652	-5.01553	-5.4137	-6.57353	-6.30788	-6.35927	-6.3887	-6.79017	-5.89099	-6.41354	-6.68062
Rnpep	1	135262712	135284084	-	NaN	Rnpep	ENSMUSG00000041926	arginyl aminopeptidase (aminopeptidase B) [Source:MGI Symbol;Acc:MGI:2384902]	gene	Name match	0	5.70641	5.89853	5.96709	5.13091	4.75565	4.5638	5.54777	5.35355	5.04791	6.03687	5.20489	4.66804	5.5693	5.25203	5.45652	4.61289	5.25072	4.92352	4.53671	4.89296	5.34084	4.9104	5.14113	5.33138	4.66021
Timm17a	1	135301532	135313778	-	NaN	Timm17a	ENSMUSG00000062580	translocase of inner mitochondrial membrane 17a [Source:MGI Symbol;Acc:MGI:1343131]	gene	Name match	0	3.97078	5.59901	5.50204	4.5739	5.70711	5.63087	6.07384	6.29189	5.88915	5.91813	6.01492	5.85043	6.43472	6.25532	6.57494	6.04789	6.29323	6.00387	5.53214	5.61951	5.60855	6.04018	5.987	6.08387	5.99649
Lmod1	1	135324807	135368065	+	NaN	Lmod1	ENSMUSG00000048096	leiomodin 1 (smooth muscle) [Source:MGI Symbol;Acc:MGI:2135671]	gene	Name match	0	-3.02418	0.393865	6.51955	2.3559	1.92461	1.42758	4.36508	4.03249	2.54656	4.48524	3.72037	3.8548	5.31767	5.72162	4.85014	4.37514	5.03128	5.03202	0.949233	2.6709	2.5094	-2.95501	-3.06907	-5.46906	1.13537
Shisa4	1	135371057	135375237	-	NaN	Shisa4	ENSMUSG00000041889	shisa homolog 4 (Xenopus laevis) [Source:MGI Symbol;Acc:MGI:1924802]	gene	Name match	0	-2.0204	3.39036	6.27206	4.80871	4.22589	4.25601	5.63305	5.13422	5.03725	5.4694	4.80949	4.79064	5.23517	4.93542	4.79849	4.64276	5.17555	4.30902	4.38254	4.69362	4.57857	4.96108	5.20478	5.08783	5.27357
Ipo9	1	135382312	135430499	-	NaN	Ipo9	ENSMUSG00000041879	importin 9 [Source:MGI Symbol;Acc:MGI:1918944]	gene	Name match	0	5.501	7.24856	7.59943	7.09988	7.63434	7.57571	7.83874	7.73421	7.75787	7.83683	7.5519	7.18897	7.68787	7.70837	7.61824	7.80244	7.77014	7.33315	7.49528	7.62045	7.70452	8.24078	7.99205	7.74679	7.92789
Nav1	1	135434580	135585355	-	NaN	Nav1	ENSMUSG00000009418	neuron navigator 1 [Source:MGI Symbol;Acc:MGI:2183683]	gene	Name match	0	2.76847	5.3485	4.69731	4.97036	5.1409	5.45956	5.18642	5.05926	5.47742	5.51072	4.92461	4.35472	5.16173	5.26834	4.80406	4.91888	5.22919	4.94581	4.35996	4.33026	4.53552	5.80637	5.67937	3.30047	5.34887
Nav1	1	135606447	135688105	-	NaN	Nav1	ENSMUSG00000009418	neuron navigator 1 [Source:MGI Symbol;Acc:MGI:2183683]	gene	Name match	0	-1.73761	-0.643423	-0.119391	0.184792	0.878931	1.68907	1.01937	1.13909	1.32765	1.34224	0.575231	-0.497357	0.81614	1.44204	0.467394	1.14792	1.00369	1.0083	0.14243	-0.608355	-0.242598	1.86179	1.72692	-0.812618	1.61064
Csrp1	1	135720061	135752232	+	NaN	Csrp1	ENSMUSG00000026421	cysteine and glycine-rich protein 1 [Source:MGI Symbol;Acc:MGI:88549]	gene	Name match	0	5.62997	6.82085	9.21154	7.35379	7.67594	7.30847	7.68413	8.03308	7.48497	7.83453	7.80839	8.09491	8.70626	8.4177	8.58842	7.99762	8.46941	8.24882	6.72438	7.54492	7.52082	6.33055	5.75193	8.00789	7.29824
Phlda3	1	135766119	135769136	+	NaN	Phlda3	ENSMUSG00000041801	pleckstrin homology-like domain, family A, member 3 [Source:MGI Symbol;Acc:MGI:1351485]	gene	Name match	0	0.999699	6.49915	7.5925	4.51061	7.27203	7.24391	7.84502	7.5922	7.19969	7.63703	7.235	7.34449	7.61342	7.42836	7.42221	7.27301	7.64388	7.28962	6.35311	6.53966	6.57755	6.90118	7.14666	6.83801	7.04575
Tnni1	1	135783065	135810989	+	NaN	Tnni1	ENSMUSG00000026418	troponin I, skeletal, slow 1 [Source:MGI Symbol;Acc:MGI:105073]	gene	Name match	0	-4.65067	-1.99978	-0.815549	-5.96799	-3.90943	-4.48301	-2.76154	-6.19977	-6.46386	-3.93513	-6.16913	-3.52973	-2.91588	-4.84644	-3.84436	-5.43953	-4.54522	-4.04408	-6.23188	-6.43527	-6.3887	-6.79017	-5.68347	-6.41354	-6.68062
Lad1	1	135818598	135833341	+	NaN	Lad1	ENSMUSG00000041782	ladinin [Source:MGI Symbol;Acc:MGI:109343]	gene	Name match	0	1.25387	2.8694	-3.04283	-2.31205	-6.20191	-5.99625	-5.18554	-4.24633	-5.96386	-4.43513	-0.289809	-3.94477	-4.58984	-3.52451	-4.03156	-3.95985	-4.3025	-2.95912	-2.53144	-5.56679	-3.74805	-4.78795	-3.16006	-6.33754	-3.09344
Tnnt2	1	135836386	135852260	+	NaN	Tnnt2	ENSMUSG00000026414	troponin T2, cardiac [Source:MGI Symbol;Acc:MGI:104597]	gene	Name match	0	-3.20044	-5.69019	-0.136932	-0.165092	2.90965	1.90664	0.673771	-0.79208	-0.941665	-0.553885	1.85085	1.35229	2.48335	1.1952	2.21851	0.65867	2.55276	2.60145	-0.602593	-2.70334	1.02647	0.619189	1.31016	1.45556	3.03989
Pkp1	1	135871395	135919207	-	NaN	Pkp1	ENSMUSG00000026413	plakophilin 1 [Source:MGI Symbol;Acc:MGI:1328359]	gene	Name match	0	-6.75612	-4.90667	0.747698	0.411681	-4.61695	-3.4668	-3.03182	-6.35177	-5.74738	-3.09289	-5.80065	-5.28702	-4.91588	-4.90921	-5.00533	-5.73201	-5.09498	-5.70505	-5.5154	-3.53735	-6.3887	1.1745	-1.30196	-4.30809	-4.33246
Tmem9	1	136008219	136035030	+	NaN	Tmem9	ENSMUSG00000026411	transmembrane protein 9 [Source:MGI Symbol;Acc:MGI:1913491]	gene	Name match	0	2.23032	4.37686	4.95251	4.82049	5.32741	5.25997	5.58132	5.43098	5.73898	5.75538	5.07009	5.65387	5.6602	5.38958	5.43286	4.75234	5.14877	5.00287	5.47363	5.6654	5.24998	4.94798	4.87425	5.56779	5.01208
Cacna1s	1	136052750	136119822	+	NaN	Cacna1s	ENSMUSG00000026407	calcium channel, voltage-dependent, L type, alpha 1S subunit [Source:MGI Symbol;Acc:MGI:88294]	gene	Name match	0	0.624994	-1.95323	-6.36476	-6.04399	-5.48543	-5.99625	-6.4225	-6.35177	-6.61587	-6.7833	-5.87665	-5.60573	-6.47156	-6.63892	-6.48501	-6.60049	-5.3377	-6.57353	-6.38388	-6.43527	-6.4647	-6.79017	-6.75948	-6.41354	-6.60462
Kif21b	1	136131389	136177998	+	NaN	Kif21b	ENSMUSG00000041642	kinesin family member 21B [Source:MGI Symbol;Acc:MGI:109234]	gene	Name match	0	6.09042	3.93753	3.03736	1.53418	3.81542	4.34469	3.44416	4.1746	4.31207	4.0864	3.19531	3.30812	4.09431	3.9607	4.19767	4.73707	4.57321	4.29227	3.31503	4.8695	2.74718	3.22046	2.52552	1.77324	3.76733
2310006M14Rik	1	136181474	136207097	-	NaN	2310006M14Rik	ENSMUSG00000087230	RIKEN cDNA 2310006M14 gene [Source:MGI Symbol;Acc:MGI:1923672]	gene	Name match	0	-6.75612	-5.24571	-5.49628	-5.0995	-5.48543	-6.86473	-5.13002	-5.40729	-5.74738	-5.63129	-6.16913	-5.97421	-4.73459	-5.55396	-4.74804	-6.10049	-4.4137	-6.64953	-6.30788	-6.43527	-6.4647	-5.34569	-5.68347	-6.41354	-6.02862
5730559C18Rik	1	136213522	136234280	-	NaN	5730559C18Rik	ENSMUSG00000041605	RIKEN cDNA 5730559C18 gene [Source:MGI Symbol;Acc:MGI:1921579]	gene	Name match	0	-1.93642	4.22496	2.06433	2.87436	3.07218	1.87754	2.33836	2.88513	3.37795	3.07333	3.05799	2.71125	3.19063	2.97323	3.05289	2.42088	3.05909	2.06087	1.78962	2.27847	2.68019	3.53454	3.82245	2.45857	3.17163
Gpr25	1	136258914	136260873	-	NaN	Gpr25	ENSMUSG00000052759	G protein-coupled receptor 25 [Source:MGI Symbol;Acc:MGI:2686146]	gene	Name match	0	1.57909	-6.40667	-6.28876	-5.89198	-5.27791	-6.78873	-6.4225	-3.87784	-5.67138	-6.7833	-5.50816	-6.8427	-5.60307	-5.05396	-6.48501	-6.60049	-6.57466	-6.57353	-6.38388	-6.35927	-6.4647	-5.31049	-6.75948	-6.41354	-6.68062
Camsap2	1	136268123	136346104	-	NaN	Camsap2	ENSMUSG00000041570	calmodulin regulated spectrin-associated protein family, member 2 [Source:MGI Symbol;Acc:MGI:1922434]	gene	Name match	0	4.54681	5.01886	5.75021	5.22096	5.88511	6.02624	6.27481	6.34948	6.20634	6.2487	5.92486	5.69735	6.36076	6.39455	6.18824	6.04407	6.22544	5.91194	5.6936	5.73743	5.81411	6.69954	6.59199	5.2507	6.40451
Ddx59	1	136415271	136440158	+	NaN	Ddx59	ENSMUSG00000026404	DEAD (Asp-Glu-Ala-Asp) box polypeptide 59 [Source:MGI Symbol;Acc:MGI:1915247]	gene	Name match	0	2.78511	3.00277	2.31392	2.04742	2.8935	3.25477	3.61568	3.12265	3.20574	3.3193	2.54398	2.41417	2.98534	2.75861	2.56301	2.98415	3.17105	2.52421	2.77243	2.4733	2.50119	3.58054	3.38083	3.22042	3.48373
Kif14	1	136467958	136531511	+	NaN	Kif14	ENSMUSG00000041498	kinesin family member 14 [Source:MGI Symbol;Acc:MGI:1098226]	gene	Name match	0	4.47243	5.04894	4.07844	4.58299	4.6434	3.73886	3.87695	2.75005	4.37291	4.04547	3.80483	1.56063	2.69982	3.46108	1.89669	4.40129	3.78063	3.27709	4.02024	3.94591	4.6192	5.21849	4.97434	3.87804	4.93094
Zfp281	1	136624901	136630053	+	NaN	Zfp281	ENSMUSG00000041483	zinc finger protein 281 [Source:MGI Symbol;Acc:MGI:3029290]	gene	Name match	0	5.50787	6.64024	5.08615	5.02958	5.08072	4.56098	4.95127	5.61271	5.83606	4.9146	4.63878	4.23805	5.10537	5.14871	4.95109	5.00631	5.20697	4.6466	4.51779	4.5015	5.04524	5.55053	5.21659	5.08943	5.31159
Nr5a2	1	136843584	136960427	-	NaN	Nr5a2	ENSMUSG00000026398	nuclear receptor subfamily 5, group A, member 2 [Source:MGI Symbol;Acc:MGI:1346834]	gene	Name match	0	-6.75612	4.35789	-6.28876	-5.89198	-4.24847	-5.99625	-6.49851	-6.35177	-5.67138	-6.7833	-6.74513	-6.8427	-6.47156	-5.71492	-6.56101	-6.67649	-6.65066	-6.64953	-6.38388	-6.43527	-6.4647	-6.79017	-5.81499	-6.33754	-6.68062
Ptprc	1	138062861	138175305	-	NaN	Ptprc	ENSMUSG00000026395	protein tyrosine phosphatase, receptor type, C [Source:MGI Symbol;Acc:MGI:97810]	gene	Name match	0	9.18842	-0.829263	-2.21558	-6.04399	-3.90943	-2.93161	-4.76154	-2.29288	-2.55697	-3.18388	-3.4232	-1.88703	-2.20755	-1.87714	-2.95556	-3.03585	-2.91873	-2.50035	-6.30788	-6.43527	-6.4647	-3.00947	-3.11883	-6.41354	-3.24369
Nek7	1	138484714	138619696	-	NaN	Nek7	ENSMUSG00000026393	NIMA (never in mitosis gene a)-related expressed kinase 7 [Source:MGI Symbol;Acc:MGI:1890645]	gene	Name match	0	5.54721	5.0618	6.66398	7.08176	7.10565	7.06578	6.96978	7.41364	7.6013	7.29555	7.36692	7.02748	7.53485	7.65558	7.82829	6.59478	7.65224	6.92909	7.23234	7.01106	7.23528	7.3886	7.43389	7.35422	6.94179
Lhx9	1	138825186	138848576	-	NaN	Lhx9	ENSMUSG00000019230	LIM homeobox protein 9 [Source:MGI Symbol;Acc:MGI:1316721]	gene	Name match	0	-4.15067	0.845365	4.38217	0.0715346	3.94388	3.51776	4.74502	4.07412	4.62343	4.23917	4.78423	4.11174	4.0501	4.17583	4.06784	3.80724	4.42912	3.77081	5.65433	3.50068	5.52028	-1.81624	0.237089	-5.54506	-2.40466
2310009B15Rik	1	138851979	138856854	-	NaN	2310009B15Rik	ENSMUSG00000079283	RIKEN cDNA 2310009B15 gene [Source:MGI Symbol;Acc:MGI:1916799]	gene	Name match	0	1.8577	1.53691	1.90165	1.38833	2.81516	2.6404	3.10167	3.19428	3.16176	3.35758	3.19487	2.63046	3.46319	2.99926	3.22401	2.55462	3.48944	2.41386	3.08774	2.51466	2.83008	3.44938	3.396	3.54193	3.11433
Dennd1b	1	138963436	139176043	+	NaN	Dennd1b	ENSMUSG00000056268	DENN/MADD domain containing 1B [Source:MGI Symbol;Acc:MGI:2447812]	gene	Name match	0	5.46757	4.6735	3.23867	4.16849	3.92119	4.08538	3.97081	3.95276	4.13778	4.16584	3.62756	3.44052	3.99886	3.91114	3.98138	3.46577	3.84329	3.61189	3.91284	3.91	3.76268	4.66545	4.74775	4.25606	4.59943
Crb1	1	139197056	139377100	-	NaN	Crb1	ENSMUSG00000063681	crumbs homolog 1 (Drosophila) [Source:MGI Symbol;Acc:MGI:2136343]	gene	Name match	0	-6.75612	-5.32171	-6.36476	-6.04399	-5.11695	-6.86473	-6.4225	-6.27577	-5.74738	-6.7073	-5.43216	-5.52973	-6.47156	-5.84644	-6.56101	-6.67649	-6.57466	-6.57353	-6.38388	-6.43527	-6.4647	-6.71417	-6.75948	-6.41354	-6.68062
Zbtb41	1	139422383	139453005	+	NaN	Zbtb41	ENSMUSG00000033964	zinc finger and BTB domain containing 41 homolog [Source:MGI Symbol;Acc:MGI:2444487]	gene	Name match	0	3.5341	3.94687	5.50044	4.87824	5.41568	5.44271	5.64325	5.63157	5.76488	5.70259	5.14099	4.74322	5.54784	5.64329	5.2648	5.31758	5.35858	5.23345	5.06326	5.25546	5.28174	5.98798	5.79657	5.71216	5.6444
Aspm	1	139454773	139494090	+	NaN	Aspm	ENSMUSG00000033952	asp (abnormal spindle)-like, microcephaly associated (Drosophila) [Source:MGI Symbol;Acc:MGI:1334448]	gene	Name match	0	5.13977	5.92238	4.69281	5.61536	5.46517	4.93627	5.29429	3.9623	5.64737	5.5477	5.111	2.78781	3.84233	4.77721	3.01655	5.59129	4.87592	4.4636	5.10588	5.02418	5.65331	6.73168	6.53773	4.56385	6.27446
F13b	1	139501707	139523756	+	NaN	F13b	ENSMUSG00000026368	coagulation factor XIII, beta subunit [Source:MGI Symbol;Acc:MGI:88379]	gene	Name match	0	-5.44315	-5.079	-6.36476	-6.04399	-6.27791	-6.86473	-6.49851	-6.35177	-6.61587	-6.7833	-6.66913	-6.76669	-5.52707	-6.79092	-6.56101	-6.67649	-6.65066	-6.64953	-6.38388	-6.43527	-6.4647	-6.79017	-6.75948	-6.41354	-6.68062
Cfh	1	140085855	140183411	-	NaN	Cfh	ENSMUSG00000026365	complement component factor h [Source:MGI Symbol;Acc:MGI:88385]	gene	Name match	0	0.821249	0.915087	2.07893	4.73882	2.9256	3.4049	1.65873	5.08246	3.57172	1.76347	0.74675	3.72637	3.48994	2.40971	1.86456	1.36729	1.29347	1.58154	-1.46521	2.33863	-1.53157	-1.85324	-0.647297	-0.512864	-2.32392
Kcnt2	1	140246216	140612063	+	NaN	Kcnt2	ENSMUSG00000052726	potassium channel, subfamily T, member 2 [Source:MGI Symbol;Acc:MGI:3036273]	gene	Name match	0	-6.75612	0.768037	-0.307672	2.33537	-3.47219	0.594541	-1.89306	0.359374	-1.18274	-6.63129	-3.236	-2.01744	-3.0122	-5.05396	-4.40901	1.11292	-5.70618	1.00197	-0.708314	-1.97961	-6.4647	-6.71417	-6.60747	-6.33754	-6.68062
Cdc73	1	143598797	143702893	-	NaN	Cdc73	ENSMUSG00000026361	cell division cycle 73, Paf1/RNA polymerase II complex component, homolog (S. cerevisiae) [Source:MGI Symbol;Acc:MGI:2384876]	gene	Name match	0	5.43956	6.4278	5.47211	5.17545	5.40357	5.28698	5.46866	5.54513	5.35697	5.4023	5.18133	5.14778	5.56825	5.71811	5.56562	5.24801	5.33521	5.27803	5.40574	5.25465	5.44046	5.88295	5.92756	5.51919	5.62348
B3galt2	1	143640664	143650406	+	NaN	B3galt2	ENSMUSG00000033849	UDP-Gal:betaGlcNAc beta 1,3-galactosyltransferase, polypeptide 2 [Source:MGI Symbol;Acc:MGI:1349461]	gene	Name match	0	-5.88763	-6.55868	-6.28876	-6.04399	-6.35391	-6.86473	-4.39306	-3.21113	-5.3029	-6.7073	-6.66913	-6.8427	-5.52707	-3.99622	-6.56101	-6.67649	-6.65066	-6.64953	-6.38388	-6.43527	-6.4647	-6.79017	-6.75948	-6.41354	-6.68062
Glrx2	1	143739029	143749676	+	NaN	Glrx2	ENSMUSG00000018196	glutaredoxin 2 (thioltransferase) [Source:MGI Symbol;Acc:MGI:1916617]	gene	Name match	0	3.37635	3.10576	3.73545	3.25959	3.97257	4.23576	4.30456	4.44803	4.29351	4.35431	4.06246	4.0336	4.59883	4.22796	4.41599	3.56965	4.35874	4.0383	3.66861	3.30944	3.83682	3.91186	4.03351	4.27106	4.20074
Trove2	1	143750790	143777068	-	NaN	Trove2	ENSMUSG00000018199	TROVE domain family, member 2 [Source:MGI Symbol;Acc:MGI:106652]	gene	Name match	0	2.45111	4.43595	5.60443	4.86826	6.12928	5.72632	5.67638	5.90366	5.79819	5.81767	5.65878	5.42876	5.748	5.94697	5.87694	5.2144	5.97487	5.60759	7.01897	6.1833	6.50441	6.342	6.2677	6.0071	5.63806
Uchl5	1	143777278	143807466	+	NaN	Uchl5	ENSMUSG00000018189	ubiquitin carboxyl-terminal esterase L5 [Source:MGI Symbol;Acc:MGI:1914848]	gene	Name match	0	5.16105	5.53747	4.12394	4.46516	5.03715	4.77812	4.6687	4.47244	4.51689	4.57135	4.543	3.99527	4.60721	4.40703	4.22227	4.71504	4.52259	4.22387	5.29735	5.05041	5.28256	6.13093	5.97491	5.80329	5.62345
Rgs2	1	143999338	144004161	-	NaN	Rgs2	ENSMUSG00000026360	regulator of G-protein signaling 2 [Source:MGI Symbol;Acc:MGI:1098271]	gene	Name match	0	6.69878	0.79019	1.69695	2.51336	3.07166	4.8609	4.1929	4.90063	5.49251	3.27716	3.58925	2.44487	3.29575	3.48511	2.793	3.01827	4.15035	4.4605	2.24586	0.344906	2.40989	0.79961	2.63097	1.65885	2.95318
Rgs13	1	144138667	144177372	-	NaN	Rgs13	ENSMUSG00000051079	regulator of G-protein signaling 13 [Source:MGI Symbol;Acc:MGI:2180585]	gene	Name match	0	-3.18137	-6.55868	-6.36476	-5.96799	-5.04095	-6.86473	-6.49851	-6.35177	-6.61587	-6.7833	-6.74513	-6.8427	-6.39556	-6.63892	-6.56101	-6.67649	-6.65066	-6.64953	-6.38388	-6.43527	-6.4647	-6.79017	-6.68347	-6.41354	-6.68062
Rgs1	1	144243972	144249242	-	NaN	Rgs1	ENSMUSG00000026358	regulator of G-protein signaling 1 [Source:MGI Symbol;Acc:MGI:1354694]	gene	Name match	0	4.79403	-2.82674	-6.36476	-6.04399	-6.35391	-6.78873	-6.4225	-6.27577	-6.61587	-6.7833	-6.66913	-6.76669	-6.39556	-6.71492	-6.56101	-6.67649	-6.57466	-6.64953	-6.38388	-6.43527	-6.4647	-5.55321	-6.75948	-6.41354	-6.68062
Rgs18	1	144752683	144775435	-	NaN	Rgs18	ENSMUSG00000026357	regulator of G-protein signaling 18 [Source:MGI Symbol;Acc:MGI:1927498]	gene	Name match	0	3.37745	-6.40667	-5.12779	-6.04399	-6.35391	-6.78873	-6.49851	-6.35177	-6.53986	-6.7073	-6.74513	-6.8427	-6.47156	-5.92244	-6.56101	-6.67649	-6.65066	-6.64953	-6.38388	-6.43527	-6.4647	-6.79017	-6.75948	-6.41354	-6.68062
Fam5c	1	146495629	146902472	+	NaN	Fam5c	ENSMUSG00000035131	family with sequence similarity 5, member C [Source:MGI Symbol;Acc:MGI:2443035]	gene	Name match	0	-6.75612	-6.48267	-3.37654	-5.96799	-6.27791	-0.037811	0.381161	1.8196	-1.70996	-6.7073	-5.87665	-2.5573	-6.47156	-4.68548	-6.40901	-6.60049	-5.78218	-1.9538	0.193999	-6.28327	-6.4647	-5.84569	-6.60747	-3.09162	-0.604895
Pla2g4a	1	149829618	149961290	-	NaN	Pla2g4a	ENSMUSG00000056220	phospholipase A2, group IVA (cytosolic, calcium-dependent) [Source:MGI Symbol;Acc:MGI:1195256]	gene	Name match	0	4.5842	3.4788	6.66283	7.79252	6.9525	7.54447	6.69942	7.53991	7.83561	6.82973	7.38733	6.76695	7.31311	7.24558	7.28487	6.77778	7.80083	7.25314	6.34351	6.7703	6.90481	8.02448	8.19765	7.79766	7.8084
Ptgs2	1	150100124	150108010	+	NaN	Ptgs2	ENSMUSG00000032487	prostaglandin-endoperoxide synthase 2 [Source:MGI Symbol;Acc:MGI:97798]	gene	Name match	0	5.09236	4.83548	7.90655	9.16402	7.22413	7.31263	5.76131	8.11964	8.84024	5.76527	8.14803	7.05027	7.65291	8.10825	7.79928	7.02355	8.26426	8.26875	5.10922	6.49404	6.42121	7.83571	8.30523	6.03017	6.82271
Pdc	1	150319417	150333905	+	NaN	Pdc	ENSMUSG00000006007	phosducin [Source:MGI Symbol;Acc:MGI:98090]	gene	Name match	0	-6.75612	-6.55868	-4.92028	-5.96799	-6.35391	-5.99625	-5.18554	-4.48329	-6.53986	-6.7833	-5.66913	-6.76669	-3.99763	-5.92244	-4.82404	-4.32833	-6.65066	-4.98857	-6.38388	-6.35927	-5.22773	-6.79017	-6.75948	-5.83754	-6.68062
BC003331	1	150361305	150393080	-	NaN	BC003331	ENSMUSG00000006010	cDNA sequence BC003331 [Source:MGI Symbol;Acc:MGI:2385108]	gene	Name match	0	4.23188	3.6964	4.22427	4.38626	4.39094	4.97825	5.38295	5.22166	5.3292	5.2243	4.46814	4.89115	5.54154	5.12176	4.88856	4.58628	5.04608	4.6807	4.06175	3.8489	4.03824	4.81813	4.84803	4.16388	4.88996
Tpr	1	150392838	150449935	+	NaN	Tpr	ENSMUSG00000006005	translocated promoter region [Source:MGI Symbol;Acc:MGI:1922066]	gene	Name match	0	7.53994	7.75452	6.53071	6.87835	7.36837	7.5013	7.82963	7.37144	7.64957	7.84029	7.3517	6.91708	7.7111	7.76653	7.22586	7.53939	7.41093	7.31372	7.35338	7.33774	7.43492	8.55352	8.55601	4.78792	8.0708
Prg4	1	150449412	150466165	-	NaN	Prg4	ENSMUSG00000006014	proteoglycan 4 (megakaryocyte stimulating factor, articular superficial zone protein) [Source:MGI Symbol;Acc:MGI:1891344]	gene	Name match	0	-3.28943	1.46068	2.09755	-1.58832	-1.21327	1.0111	3.08517	-0.317958	-0.395206	-1.20503	-1.87477	-0.342644	1.0053	1.13453	-0.7724	-0.211865	1.00173	1.45922	-0.693468	-3.21863	-4.35925	-3.64953	-4.02251	-0.349658	1.32924
Hmcn1	1	150563527	150993435	-	NaN	Hmcn1	ENSMUSG00000066842	hemicentin 1 [Source:MGI Symbol;Acc:MGI:2685047]	gene	Name match	0	-4.28218	-5.61419	2.49459	-6.04399	-4.24847	-3.48301	-1.13758	-1.47211	0.520337	-3.25385	-4.07093	-3.25551	-0.0952384	-3.89299	-3.66308	-0.558753	-3.06348	0.127622	1.80841	-3.39259	-2.684	0.253433	-2.92431	2.1289	6.77763
Ivns1abp	1	151344498	151364445	+	NaN	Ivns1abp	ENSMUSG00000023150	influenza virus NS1A binding protein [Source:MGI Symbol;Acc:MGI:2152389]	gene	Name match	0	6.92084	6.8498	6.58975	6.00574	5.99479	5.50564	6.06798	6.90417	7.1701	6.24192	5.87269	5.28894	6.21525	6.69205	5.9259	6.18908	6.13242	5.36969	6.69023	6.78424	6.49111	7.61273	7.33688	6.68913	6.89381
1200016B10Rik	1	151367699	151428455	-	NaN	1200016B10Rik	ENSMUSG00000052748	RIKEN cDNA 1200016B10 gene [Source:MGI Symbol;Acc:MGI:1914125]	gene	Name match	0	3.99599	5.04397	2.75165	3.06891	2.15178	2.65903	2.73179	2.61067	2.99725	2.88078	2.52873	2.47445	3.07977	2.88676	3.25464	2.30015	2.75223	2.04082	2.47196	2.61757	2.31982	3.30778	3.47466	2.75783	3.36606
1190005F20Rik	1	151428648	151458182	+	NaN	1190005F20Rik	ENSMUSG00000053286	RIKEN cDNA 1190005F20 gene [Source:MGI Symbol;Acc:MGI:1916185]	gene	Name match	0	4.71814	5.42933	4.66035	4.63677	4.02049	3.71222	4.07868	4.27233	4.42005	4.27952	3.85118	4.0485	4.61481	4.01695	4.03619	3.7688	4.10935	3.96854	3.63671	3.75701	4.02771	4.39048	4.4135	3.92662	3.97489
Rnf2	1	151469406	151500823	-	NaN	Rnf2	ENSMUSG00000026484	ring finger protein 2 [Source:MGI Symbol;Acc:MGI:1101759]	gene	Name match	0	5.90132	6.94611	5.80639	5.22934	5.79839	5.68323	6.42834	6.171	6.11278	6.05557	5.50171	5.45653	6.03802	5.88298	5.74922	5.71493	5.98492	5.40369	5.6684	5.6985	5.68134	6.3138	6.27026	6.30528	5.99984
Fam129a	1	151571186	151721939	+	NaN	Fam129a	ENSMUSG00000026483	family with sequence similarity 129, member A [Source:MGI Symbol;Acc:MGI:2137237]	gene	Name match	0	6.83261	6.68828	6.14438	5.62004	2.28537	5.19023	6.71513	3.33247	4.53345	4.36722	1.91098	1.34955	4.46586	3.19286	2.68332	5.81089	5.5729	7.04496	4.62823	0.312875	2.28674	-0.8276	0.926916	1.2033	1.34601
Edem3	1	151755374	151822328	+	NaN	Edem3	ENSMUSG00000043019	ER degradation enhancer, mannosidase alpha-like 3 [Source:MGI Symbol;Acc:MGI:1914217]	gene	Name match	0	5.72448	5.41276	6.29953	4.94178	5.07179	5.80341	6.27759	6.23111	6.15613	5.99264	5.21377	5.4264	6.11256	6.17531	6.01827	5.38483	5.83216	5.67673	5.25934	5.23863	5.00661	5.56752	5.3248	5.36723	6.01014
1700025G04Rik	1	151884524	152090320	-	NaN	1700025G04Rik	ENSMUSG00000032666	RIKEN cDNA 1700025G04 gene [Source:MGI Symbol;Acc:MGI:1916649]	gene	Name match	0	3.41256	2.46076	3.75023	4.83807	5.10869	5.07489	4.56278	4.79297	5.09928	5.05382	4.44772	4.32228	4.46587	4.54874	4.77676	4.42022	5.03292	3.84422	6.24426	5.83577	4.94858	5.83463	4.95189	5.95462	6.03931
Tsen15	1	152370735	152386688	-	NaN	Tsen15	ENSMUSG00000014980	tRNA splicing endonuclease 15 homolog (S. cerevisiae) [Source:MGI Symbol;Acc:MGI:1913887]	gene	Name match	0	2.15776	4.18256	3.84733	3.36707	4.19511	4.32577	4.40413	4.05031	4.18645	4.38641	4.2116	3.73549	4.31651	3.94811	4.04033	3.97553	4.32009	3.9759	3.19486	2.93896	3.96448	3.43041	3.49733	3.15653	3.16692
Glt25d2	1	152399830	152510695	+	NaN	Glt25d2	ENSMUSG00000032649	glycosyltransferase 25 domain containing 2 [Source:MGI Symbol;Acc:MGI:2138232]	gene	Name match	0	-5.88763	-1.65278	-6.28876	-6.04399	-6.27791	-3.62777	-6.4225	-6.35177	-6.61587	-6.7833	-5.43216	-6.69069	-6.47156	-6.79092	-6.56101	-6.60049	-6.57466	-6.49753	-6.38388	-6.43527	-6.4647	-6.13817	-5.81499	-6.41354	-6.68062
Rgl1	1	152516759	152766351	-	NaN	Rgl1	ENSMUSG00000026482	ral guanine nucleotide dissociation stimulator,-like 1 [Source:MGI Symbol;Acc:MGI:107484]	gene	Name match	0	3.80995	2.091	5.28116	4.76396	5.5342	6.63631	6.58206	6.48436	6.31185	6.88798	5.56505	5.98586	6.97316	6.46581	6.16814	5.72306	7.02239	5.90597	5.04372	4.65956	5.42309	5.84111	5.3558	5.00947	5.94081
Arpc5	1	152766542	152775597	+	NaN	Arpc5	ENSMUSG00000008475	actin related protein 2/3 complex, subunit 5 [Source:MGI Symbol;Acc:MGI:1915021]	gene	Name match	0	8.58668	6.17962	7.86704	6.46968	7.68978	7.43762	7.42093	8.1068	7.67801	7.95601	8.11961	7.86304	8.40083	8.24837	8.46671	7.56537	8.44999	7.6831	6.99946	7.20351	7.85837	7.46033	7.65418	7.8084	7.36881
Ncf2	1	152807890	152836990	+	NaN	Ncf2	ENSMUSG00000026480	neutrophil cytosolic factor 2 [Source:MGI Symbol;Acc:MGI:97284]	gene	Name match	0	8.35123	1.29869	-1.72126	-2.25859	-3.45598	-2.04503	-1.04284	-2.39611	-3.07318	-2.77417	-2.06549	-1.3536	-1.57966	-0.709736	-2.52823	-1.53585	-1.71468	-1.10521	-3.35443	-4.37959	-4.58298	-2.74422	-2.71352	-6.33754	-3.21394
Smg7	1	152836996	152902646	-	NaN	Smg7	ENSMUSG00000042772	Smg-7 homolog, nonsense mediated mRNA decay factor (C. elegans) [Source:MGI Symbol;Acc:MGI:2682334]	gene	Name match	0	6.27044	6.94555	5.45568	5.80356	6.11397	5.87523	5.99582	6.02567	6.08202	5.92326	5.87094	5.38234	5.98133	5.94818	5.96899	5.86289	5.80664	5.40998	6.03698	5.99091	6.00989	6.61117	6.68293	5.13292	6.24185
Nmnat2	1	152955101	153119260	+	NaN	Nmnat2	ENSMUSG00000042751	nicotinamide nucleotide adenylyltransferase 2 [Source:MGI Symbol;Acc:MGI:2444155]	gene	Name match	0	-1.80509	4.79542	2.6874	4.69482	3.24065	3.48355	2.56097	4.01934	3.57319	3.06917	2.80084	3.54089	3.67684	3.96085	2.66205	1.83737	3.16549	2.89425	-0.592651	0.0347008	1.03154	3.82069	2.93164	-0.013488	-0.545006
Lamc2	1	153122756	153186447	-	NaN	Lamc2	ENSMUSG00000026479	laminin, gamma 2 [Source:MGI Symbol;Acc:MGI:99913]	gene	Name match	0	-0.238029	5.43817	2.11541	3.2586	4.19169	4.43073	3.08688	3.14465	3.73734	2.8286	3.84186	3.38289	4.01822	3.96888	3.56431	2.9358	4.05514	3.1316	4.78323	3.09977	3.9378	4.32931	4.46692	5.74388	3.61543
Lamc1	1	153218922	153332786	-	NaN	Lamc1	ENSMUSG00000026478	laminin, gamma 1 [Source:MGI Symbol;Acc:MGI:99914]	gene	Name match	0	4.94472	8.71316	8.24893	7.41147	7.88767	8.46371	8.74042	8.84136	9.24519	8.44697	7.69025	7.38959	8.30003	8.36116	7.84207	8.15658	8.45854	8.34939	7.92624	7.78909	7.59466	8.04123	7.57173	7.8049	8.37431
E330020D12Rik	1	153404827	153408429	-	NaN	E330020D12Rik	ENSMUSG00000073538	Riken cDNA E330020D12 gene [Source:MGI Symbol;Acc:MGI:3761270]	gene	Name match	0	-0.346756	2.2963	-5.42028	-6.04399	-6.35391	-6.86473	-6.4225	-5.48329	-3.71794	-5.47033	-5.87665	-6.76669	-6.47156	-3.94276	-6.40901	-6.60049	-5.4137	-6.49753	-5.5154	-6.43527	-6.4647	-6.71417	-6.68347	-6.41354	-6.60462
1700012A16Rik	1	153425162	153452574	+	NaN	1700012A16Rik	ENSMUSG00000042708	RIKEN cDNA 1700012A16 gene [Source:MGI Symbol;Acc:MGI:1919086]	gene	Name match	0	-5.20044	-2.40667	-6.28876	-6.04399	-6.27791	-6.86473	-6.49851	-5.48329	-6.53986	-5.91481	-6.66913	-6.76669	-6.47156	-6.63892	-6.56101	-6.60049	-6.49866	-6.64953	-6.38388	-6.43527	-5.22773	-6.79017	-6.75948	-6.41354	-6.68062
Dhx9	1	153455758	153487660	-	NaN	Dhx9	ENSMUSG00000042699	DEAH (Asp-Glu-Ala-His) box polypeptide 9 [Source:MGI Symbol;Acc:MGI:108177]	gene	Name match	0	6.9957	8.84456	7.39649	7.96213	8.11155	7.99011	8.22062	8.59852	8.37422	8.36218	8.22563	7.69239	8.37474	8.5382	8.01451	8.07326	8.12736	7.84456	7.58041	7.53181	8.13601	8.67546	8.72683	7.45363	8.00811
Npl	1	153503016	153549714	-	NaN	Npl	ENSMUSG00000042684	N-acetylneuraminate pyruvate lyase [Source:MGI Symbol;Acc:MGI:1921341]	gene	Name match	0	0.775207	2.9813	-2.95886	-2.57731	-1.1984	-2.169	-0.925327	-1.81403	-2.14374	-1.94813	-5.00816	-3.26795	-4.1234	-0.717746	-5.08133	0.0157507	-3.9137	-1.4538	-2.2347	-3.14988	-2.85326	-6.71417	-5.81499	-6.41354	-6.68062
Rgs8	1	153653025	153697667	+	NaN	Rgs8	ENSMUSG00000042671	regulator of G-protein signaling 8 [Source:MGI Symbol;Acc:MGI:108408]	gene	Name match	0	-3.1567	-3.27328	-2.95886	-3.08463	-6.27791	-5.62777	-5.01883	-6.19977	-4.14193	-4.75385	-5.80065	-5.28702	-5.15859	-2.83526	-4.82404	-3.06506	-3.75274	-6.57353	-6.38388	-6.43527	-6.3887	-6.71417	-5.81499	-6.41354	-6.68062
Rgs16	1	153740349	153745468	+	NaN	Rgs16	ENSMUSG00000026475	regulator of G-protein signaling 16 [Source:MGI Symbol;Acc:MGI:108407]	gene	Name match	0	2.68357	3.20144	4.86806	-1.90049	1.24701	-0.971828	5.55209	6.55483	5.99844	5.27396	5.97176	6.65366	6.48827	6.83662	6.89646	5.93977	4.59667	4.96975	3.78493	4.53704	4.65905	1.77516	2.7093	-3.2729	-1.44366
Rnasel	1	153749426	153764221	+	NaN	Rnasel	ENSMUSG00000066800	ribonuclease L (2', 5'-oligoisoadenylate synthetase-dependent) [Source:MGI Symbol;Acc:MGI:1098272]	gene	Name match	0	4.33106	-2.72351	-0.294535	1.60187	2.30828	3.17076	3.36674	3.0692	3.79284	3.68233	2.25108	2.81477	3.72858	2.96577	2.64492	2.5758	2.54994	2.03484	2.60855	2.11581	2.11753	0.839566	0.824765	1.44926	1.10684
Rgsl1	1	153779381	153844142	-	NaN	Rgsl1	ENSMUSG00000042641	regulator of G-protein signaling like 1 [Source:MGI Symbol;Acc:MGI:2685048]	gene	Name match	0	-6.75612	-6.55868	-6.36476	-6.04399	-6.35391	-4.14809	-5.26154	-6.35177	-6.53986	-5.91481	-6.74513	-5.97421	-4.52707	-6.63892	-5.69253	-6.60049	-6.65066	-6.49753	-6.30788	-6.35927	-6.4647	-6.79017	-6.75948	-6.41354	-6.68062
5830403L16Rik	1	153849542	153900208	-	NaN	5830403L16Rik	ENSMUSG00000045968	RIKEN cDNA 5830403L16 gene [Source:MGI Symbol;Acc:MGI:1923273]	gene	Name match	0	-6.75612	-5.32171	-5.78876	-5.96799	-5.48543	-6.78873	-5.13002	-6.27577	-5.46386	-5.41481	-5.66913	-5.39821	-4.65859	-6.79092	-6.56101	-6.67649	-6.65066	-6.07353	-5.5154	-6.35927	-6.4647	-6.13817	-6.68347	-5.54506	-6.60462
Glul	1	153899944	153909723	+	NaN	Glul	ENSMUSG00000026473	glutamate-ammonia ligase (glutamine synthetase) [Source:MGI Symbol;Acc:MGI:95739]	gene	Name match	0	5.61609	7.78127	4.68671	4.90845	5.00753	4.42445	5.45929	5.03207	5.23246	4.98377	4.77851	4.30865	4.75905	5.3195	4.7168	4.06479	4.36617	4.08622	5.89211	5.81517	5.72603	4.99568	5.22773	5.78104	6.44552
A930039A15Rik	1	153905301	153916910	+	NaN	A930039A15Rik	ENSMUSG00000078493	RIKEN cDNA A930039A15 gene [Source:MGI Symbol;Acc:MGI:3641728]	gene	Name match	0	-5.88763	-6.48267	-4.99628	-6.04399	-6.35391	-5.99625	-6.49851	-6.35177	-6.53986	-6.7073	-6.74513	-6.8427	-6.39556	-6.79092	-6.56101	-6.67649	-6.65066	-6.64953	-6.38388	-6.35927	-6.4647	-5.71417	-6.60747	-6.41354	-5.23614
Cacna1e	1	154392519	154725920	-	NaN	Cacna1e	ENSMUSG00000004110	calcium channel, voltage-dependent, R type, alpha 1E subunit [Source:MGI Symbol;Acc:MGI:106217]	gene	Name match	0	0.838449	-4.45323	-6.36476	-6.04399	-3.67971	-5.92025	-4.39306	-4.24633	-3.89922	-6.63129	-6.74513	-6.69069	-6.31956	-5.47796	-6.48501	-4.57105	-6.57466	-6.64953	-6.38388	-6.43527	-6.4647	-6.63817	-6.10747	-5.54506	-5.81214
Ier5	1	155096367	155099636	-	NaN	Ier5	ENSMUSG00000056708	immediate early response 5 [Source:MGI Symbol;Acc:MGI:1337072]	gene	Name match	0	7.13854	3.02118	6.15897	4.88092	5.97129	5.46569	6.10103	6.61749	6.66028	5.78649	6.26728	5.7451	6.14617	6.49359	6.40338	6.04695	6.48237	5.78459	5.46284	5.73444	6.42814	6.48874	6.17422	5.4908	5.69396
Mr1	1	155127878	155146780	-	NaN	Mr1	ENSMUSG00000026471	major histocompatibility complex, class I-related [Source:MGI Symbol;Acc:MGI:1195463]	gene	Name match	0	0.449537	-0.504809	2.60578	3.24912	2.80415	3.3432	1.6194	2.18078	2.22444	1.98826	1.48626	-0.401035	2.38517	1.60286	2.18456	2.94055	2.94187	2.98521	2.25736	1.72444	1.71921	3.97447	3.36598	4.27901	4.43411
Stx6	1	155158703	155203517	+	NaN	Stx6	ENSMUSG00000026470	syntaxin 6 [Source:MGI Symbol;Acc:MGI:1926235]	gene	Name match	0	5.17081	3.90179	5.40437	4.79078	5.33603	5.2217	5.54051	5.83275	5.85879	5.47198	5.38772	5.30579	5.79878	5.62544	5.84954	5.14331	5.7109	5.01176	5.16151	5.16901	5.48589	5.97285	5.88247	5.84091	5.71835
BC034090	1	155212474	155232724	-	NaN	BC034090	ENSMUSG00000033722	cDNA sequence BC034090 [Source:MGI Symbol;Acc:MGI:2672904]	gene	Name match	0	-3.16893	2.2271	3.17577	3.53741	3.41444	3.23949	3.60641	3.61386	3.772	3.15235	3.30294	3.33483	3.39919	3.17874	3.46635	3.98798	3.61434	3.11131	1.89784	2.80912	2.92573	3.39134	2.56778	1.31705	2.6231
Xpr1	1	155275701	155417415	-	NaN	Xpr1	ENSMUSG00000026469	xenotropic and polytropic retrovirus receptor 1 [Source:MGI Symbol;Acc:MGI:97932]	gene	Name match	0	5.8299	5.03788	5.87099	5.37625	5.67683	5.86077	5.95122	6.16848	6.18812	5.91183	5.46689	5.3708	5.79034	6.02079	5.90402	5.39802	5.78007	5.47772	6.1592	6.06225	5.60523	6.0643	5.83737	5.88997	5.70712
Acbd6	1	155558120	155687233	+	NaN	Acbd6	ENSMUSG00000033701	acyl-Coenzyme A binding domain containing 6 [Source:MGI Symbol;Acc:MGI:1919732]	gene	Name match	0	4.16763	4.62836	4.29572	4.62828	4.9091	4.71728	4.48112	4.2506	4.46222	4.39789	4.20349	3.9551	4.49793	4.18815	4.24619	3.90484	4.37427	4.20056	4.80995	4.55735	4.69684	4.50286	4.3554	5.41477	4.7358
Lhx4	1	155698036	155742120	-	NaN	Lhx4	ENSMUSG00000026468	LIM homeobox protein 4 [Source:MGI Symbol;Acc:MGI:101776]	gene	Name match	0	-6.75612	-5.003	-6.28876	-5.96799	-6.27791	-5.62777	-6.49851	-6.35177	-6.61587	-6.7833	-6.66913	-4.73725	-3.00488	-5.05396	-5.11652	-5.01553	-6.65066	-5.33656	-4.9042	-6.43527	-6.4647	-5.55321	-5.89099	-6.33754	-6.52862
Qsox1	1	155778155	155812883	-	NaN	Qsox1	ENSMUSG00000033684	quiescin Q6 sulfhydryl oxidase 1 [Source:MGI Symbol;Acc:MGI:1330818]	gene	Name match	0	5.80497	4.93443	8.17766	6.62377	7.04942	7.11996	7.49405	7.62881	7.17771	7.37593	7.08293	7.60425	8.16738	8.01655	8.04147	7.46461	7.72315	7.42106	7.08405	7.36376	7.04757	6.18292	5.88374	6.6544	6.75142
Cep350	1	155844966	155972890	-	NaN	Cep350	ENSMUSG00000033671	centrosomal protein 350 [Source:MGI Symbol;Acc:MGI:1921331]	gene	Name match	0	6.67684	4.31512	4.72079	4.06502	4.96641	5.47212	5.82389	5.60039	5.96157	6.07405	5.12172	4.65521	5.51279	5.86016	5.26882	5.49173	5.30383	5.05065	5.23212	5.17898	4.90554	6.14031	6.02529	3.31128	6.01108
Tor1aip1	1	156004599	156036480	-	NaN	Tor1aip1	ENSMUSG00000026466	torsin A interacting protein 1 [Source:MGI Symbol;Acc:MGI:3582693]	gene	Name match	0	7.11406	3.98552	6.35948	6.25737	6.9618	7.17381	6.84254	6.35036	7.3083	6.6003	6.02251	6.08627	6.53277	6.41685	6.24628	6.13247	6.38973	6.1316	6.40296	6.19203	6.67749	6.59774	6.32855	7.48745	7.45114
Tor1aip2	1	156035403	156068861	+	NaN	Tor1aip2	ENSMUSG00000050565	torsin A interacting protein 2 [Source:MGI Symbol;Acc:MGI:3582695]	gene	Name match	0	6.37859	7.16314	7.33068	6.60814	7.6634	7.68574	7.32182	7.28064	7.55236	7.14993	6.77631	6.91975	7.50522	7.2267	7.55897	6.86322	7.14257	6.90958	7.59369	7.28361	7.22312	7.1262	7.10531	8.49889	7.95269
Tdrd5	1	156255296	156303664	-	NaN	Tdrd5	ENSMUSG00000060985	tudor domain containing 5 [Source:MGI Symbol;Acc:MGI:2684949]	gene	Name match	0	-2.42095	1.2388	-6.28876	-6.04399	-0.761353	-2.80905	-2.76154	-2.11984	-2.62765	-3.27417	-3.08194	-4.04799	-3.75491	-1.33526	-3.16308	0.426178	-1.72329	-3.00889	-1.48595	-1.26932	-2.10377	-0.449563	-2.25379	-1.19819	-1.91421
Nphs2	1	156310727	156328035	+	NaN	Nphs2	ENSMUSG00000026602	nephrosis 2 homolog, podocin (human) [Source:MGI Symbol;Acc:MGI:2157018]	gene	Name match	0	-6.75612	-6.55868	-6.36476	-3.69583	-5.77791	-6.86473	-6.49851	-6.27577	-6.53986	-6.7073	-6.74513	-6.8427	-6.47156	-5.92244	-6.56101	-6.67649	-6.65066	-6.49753	-4.64691	-3.02937	-5.59621	-6.79017	-6.75948	-5.17658	-6.68062
9430070O13Rik	1	156323509	156421159	-	NaN	9430070O13Rik	ENSMUSG00000026601	RIKEN cDNA 9430070O13 gene [Source:MGI Symbol;Acc:MGI:1924602]	gene	Name match	0	1.25067	-3.24571	-4.0166	-0.608481	-0.559209	-2.32205	-2.57306	-3.00361	-2.08143	-2.1398	-3.7712	-2.83357	-3.42888	-2.64174	-3.00533	-3.14705	-2.72521	-3.6756	-0.904558	-2.03735	-1.22773	-1.88725	-0.999404	-0.948229	-0.993559
Soat1	1	156428108	156474328	-	NaN	Soat1	ENSMUSG00000026600	sterol O-acyltransferase 1 [Source:MGI Symbol;Acc:MGI:104665]	gene	Name match	0	7.59725	4.9224	6.60989	5.83248	6.39186	5.84223	5.57128	6.07648	5.91012	6.18648	6.0359	5.85202	6.46148	6.63444	6.67589	5.57072	5.99945	5.60076	5.81088	5.93419	6.04647	6.0208	5.99381	6.625	5.72079
AC114588.1	1	156524092	156526659	+	NaN	AC114588.1	ENSMUSG00000096493	No description	gene	Name match	0	3.92227	4.67629	3.80327	3.93662	3.76118	4.02833	4.01873	4.19909	3.8005	3.72032	3.89949	3.79912	3.97397	3.97482	4.04981	4.24848	4.02244	3.98302	4.00587	4.19786	3.62098	4.3843	4.32905	4.28337	4.40824
Abl2	1	156558786	156649568	+	NaN	Abl2	ENSMUSG00000026596	v-abl Abelson murine leukemia viral oncogene homolog 2 (arg, Abelson-related gene) [Source:MGI Symbol;Acc:MGI:87860]	gene	Name match	0	5.31954	6.13166	5.66025	5.5133	6.92615	6.60265	6.2247	6.74907	6.51971	6.68168	6.82855	6.23062	6.82616	7.07764	6.92647	6.41228	6.65644	6.35354	7.34114	7.18644	6.8176	7.18972	7.1848	6.35635	6.60729
Tor3a	1	156653617	156674356	-	NaN	Tor3a	ENSMUSG00000060519	torsin family 3, member A [Source:MGI Symbol;Acc:MGI:1353652]	gene	Name match	0	4.66642	4.6246	4.21638	6.41179	5.19313	5.59036	4.64038	4.26642	5.9618	4.42099	3.3368	4.0868	4.46909	3.81241	3.80666	3.52205	3.99884	3.66698	5.46589	5.08041	4.41218	3.37443	3.12973	6.11502	5.70529
Fam20b	1	156678545	156719001	-	NaN	Fam20b	ENSMUSG00000033557	family with sequence similarity 20, member B [Source:MGI Symbol;Acc:MGI:2443990]	gene	Name match	0	6.33677	5.05621	6.23973	5.18117	6.12103	6.21972	6.17784	6.14627	6.21991	6.32084	5.82671	5.80065	6.20151	6.0613	6.19886	5.70856	6.12277	5.71978	5.91192	6.13857	5.81498	5.99137	5.73306	6.37468	6.2237
Ralgps2	1	156804166	156939626	-	NaN	Ralgps2	ENSMUSG00000026594	Ral GEF with PH domain and SH3 binding motif 2 [Source:MGI Symbol;Acc:MGI:1925505]	gene	Name match	0	2.99819	4.74777	1.55286	1.94524	0.473007	1.31428	1.21894	1.52144	-0.713441	1.67583	0.619972	1.59897	2.13987	0.247958	-0.362297	-0.852344	1.69589	-0.123431	2.18151	-0.516607	1.51549	-2.50947	0.322779	-2.02165	-2.28269
Angptl1	1	156838562	156861078	+	NaN	Angptl1	ENSMUSG00000033544	angiopoietin-like 1 [Source:MGI Symbol;Acc:MGI:1919963]	gene	Name match	0	-6.75612	-6.48267	0.30773	-5.96799	-3.31123	-1.93735	-3.78186	-4.24633	-5.74738	-1.21012	-5.87665	-1.57628	-2.01589	-5.47796	-4.45556	-6.60049	-6.49866	-5.70505	-6.23188	-6.43527	-6.3887	-6.79017	-6.75948	-6.41354	-5.81214
Rasal2	1	157135183	157412595	-	NaN	Rasal2	ENSMUSG00000070565	RAS protein activator like 2 [Source:MGI Symbol;Acc:MGI:2443881]	gene	Name match	0	1.93655	4.1957	5.36698	3.67166	3.77107	4.33255	4.29705	4.03799	3.60943	4.0549	3.69986	3.5163	3.97188	4.56961	3.77523	4.27047	4.12736	4.0225	3.52301	3.4321	3.71159	4.5059	4.29934	2.18449	3.69026
2810025M15Rik	1	157412352	157420235	+	NaN	2810025M15Rik	ENSMUSG00000049881	RIKEN cDNA 2810025M15 gene [Source:MGI Symbol;Acc:MGI:1917203]	gene	Name match	0	1.20456	5.36057	4.52594	4.21362	3.55877	3.32807	2.58235	2.22432	2.33141	2.30811	2.70096	2.61712	2.74869	2.63229	2.46202	2.97834	3.14268	2.94333	3.7768	2.68751	3.89188	3.91328	3.83181	3.70924	3.43329
BC026585	1	157458580	157489060	+	NaN	BC026585	ENSMUSG00000033488	cDNA sequence BC026585 [Source:MGI Symbol;Acc:MGI:2448516]	gene	Name match	0	1.38173	1.45644	-0.523068	-3.51454	-6.27791	-6.86473	-5.63002	-5.48329	-4.51042	-3.88537	-6.66913	-5.10573	-3.75491	-3.65028	-6.48501	-6.60049	-6.65066	-6.57353	-3.85443	-5.56679	-6.31269	-2.23128	-0.457869	-6.26154	-6.52862
Sec16b	1	157506728	157568425	+	NaN	Sec16b	ENSMUSG00000026589	SEC16 homolog B (S. cerevisiae) [Source:MGI Symbol;Acc:MGI:2148802]	gene	Name match	0	-1.49574	-4.21051	2.72694	2.15038	-2.50147	-0.34622	0.117202	-0.474166	-2.18849	-2.34637	-4.07093	-3.4368	-3.40311	-2.18548	-2.32154	-0.152285	-2.25877	-0.309872	-6.38388	-5.56679	-5.52021	-3.39224	-3.86155	-5.46906	-3.06919
Fam5b	1	158245271	158356260	-	NaN	Fam5b	ENSMUSG00000004031	family with sequence similarity 5, member B [Source:MGI Symbol;Acc:MGI:2443333]	gene	Name match	0	-6.75612	-1.02093	-5.12779	-6.04399	-6.35391	-6.86473	-6.49851	-6.35177	-6.61587	-6.7833	-6.74513	-6.8427	-6.47156	-6.79092	-6.56101	-6.67649	-6.65066	-5.78105	-6.38388	-6.43527	-6.4647	-6.71417	-6.75948	-6.41354	-6.68062
Astn1	1	158362304	158691786	+	NaN	Astn1	ENSMUSG00000026587	astrotactin 1 [Source:MGI Symbol;Acc:MGI:1098567]	gene	Name match	0	-6.75612	-0.656252	-3.69056	-6.04399	-5.40943	-5.99625	-5.63002	-4.61481	-3.58642	-6.7833	-5.87665	-5.60573	-6.39556	-4.31699	-6.48501	-6.60049	-3.59498	-5.33656	-6.38388	-6.43527	-6.3887	-6.79017	-5.81499	-6.41354	-6.68062
Pappa2	1	158711727	158980490	-	NaN	Pappa2	ENSMUSG00000073530	pappalysin 2 [Source:MGI Symbol;Acc:MGI:3051647]	gene	Name match	0	-4.65067	-4.21051	-1.38187	-1.03486	-0.256778	1.76139	0.834607	1.50732	1.34945	1.59892	0.206364	1.22434	1.6023	0.748369	0.500035	0.252023	1.5208	2.57821	-1.87475	-1.24486	-1.21655	-1.39224	-0.0486517	-1.61194	3.12671
Rfwd2	1	159232326	159347580	+	NaN	Rfwd2	ENSMUSG00000040782	ring finger and WD repeat domain 2 [Source:MGI Symbol;Acc:MGI:1347046]	gene	Name match	0	6.1147	5.27112	6.13419	4.94942	5.5728	5.82209	5.84006	6.03995	5.72499	5.95018	5.62236	5.77099	6.23523	5.97165	6.01813	5.87547	6.16778	6.08914	5.34853	5.6948	5.66776	6.22665	6.09133	5.99153	6.31297
Tnr	1	159737510	159924397	+	NaN	Tnr	ENSMUSG00000015829	tenascin R [Source:MGI Symbol;Acc:MGI:99516]	gene	Name match	0	-5.88763	-6.55868	-6.36476	-1.68729	-3.11695	-4.75928	-4.05402	-4.24633	-5.74738	-4.67785	-6.74513	-3.54799	-4.15859	-2.69151	-5.69253	-4.93953	-4.54522	-5.99753	-3.09848	-6.43527	-6.3887	-6.79017	-5.52251	-2.23934	-2.41662
4930523C07Rik	1	160044384	160078428	+	NaN	4930523C07Rik	ENSMUSG00000090394	RIKEN cDNA 4930523C07 gene [Source:MGI Symbol;Acc:MGI:1914897]	gene	Name match	0	5.08584	-0.846554	2.61513	2.30236	1.7989	2.06938	2.76972	2.17524	2.24668	1.35466	0.968853	1.50521	2.1375	1.29484	0.45133	1.48946	2.35366	1.05943	2.24386	0.363751	0.90312	2.12337	2.633	3.55073	2.93362
Tnn	1	160085036	160153580	-	NaN	Tnn	ENSMUSG00000026725	tenascin N [Source:MGI Symbol;Acc:MGI:2665790]	gene	Name match	0	-6.75612	-2.38448	4.42489	-3.32734	-4.61695	-3.9668	-0.855005	-3.63513	0.724574	-5.54633	-5.26545	-5.89821	-4.36611	-2.39903	-5.69253	-3.62081	-3.32874	-6.64953	-6.38388	-6.28327	-6.3887	-6.79017	-6.60747	-6.33754	-6.60462
Cacybp	1	160202367	160212892	-	NaN	Cacybp	ENSMUSG00000014226	calcyclin binding protein [Source:MGI Symbol;Acc:MGI:1270839]	gene	Name match	0	5.22051	7.852	6.22999	6.31869	7.15944	6.91538	6.8278	6.67828	6.45639	6.88313	6.84108	6.37025	6.91346	7.0686	7.0435	6.98898	6.84967	6.73755	7.1643	6.84615	7.33897	7.43605	7.56309	7.38082	7.07532
Rabgap1l	1	160219174	160792938	-	NaN	Rabgap1l	ENSMUSG00000026721	RAB GTPase activating protein 1-like [Source:MGI Symbol;Acc:MGI:1352507]	gene	Name match	0	4.41985	2.75678	3.63172	3.97813	4.05965	4.71851	4.63648	4.47081	4.17081	4.64006	4.24661	4.33455	4.62699	4.4386	4.56493	3.89758	4.60909	4.21259	4.60151	4.66635	4.11037	5.20959	4.95458	4.61084	4.86628
Rc3h1	1	160906418	160974978	+	NaN	Rc3h1	ENSMUSG00000040423	RING CCCH (C3H) domains 1 [Source:MGI Symbol;Acc:MGI:2685397]	gene	Name match	0	6.26974	5.27075	5.35497	5.22637	5.36047	5.19058	5.54212	5.48843	5.42159	5.63053	5.26245	4.92971	5.40321	5.54868	5.274	5.38964	5.2734	5.23031	5.11718	5.04072	5.21678	5.51807	5.81398	4.34615	5.26193
Serpinc1	1	160978606	161003010	+	NaN	Serpinc1	ENSMUSG00000026715	serine (or cysteine) peptidase inhibitor, clade C (antithrombin), member 1 [Source:MGI Symbol;Acc:MGI:88095]	gene	Name match	0	-3.15067	-5.90667	-6.21276	-4.30702	-6.27791	-6.86473	-5.18554	-6.35177	-5.74738	-6.7073	-6.74513	-6.8427	-5.52707	-5.84644	-6.48501	-6.60049	-6.57466	-6.57353	-6.38388	-5.35927	-5.3887	-6.21417	-4.44651	-5.54506	-6.60462
Zbtb37	1	161008794	161034849	-	NaN	Zbtb37	ENSMUSG00000043467	zinc finger and BTB domain containing 37 [Source:MGI Symbol;Acc:MGI:2444467]	gene	Name match	0	1.94004	1.70184	1.75874	1.53345	1.40268	2.02345	2.54675	2.52699	2.56979	2.49957	1.45201	1.06038	2.09997	2.45123	1.65014	2.19827	1.96994	1.53462	1.74556	1.3676	1.36636	2.79817	2.90819	1.30995	2.48127
Gas5	1	161034422	161038539	+	NaN	Gas5	ENSMUSG00000053332	growth arrest specific 5 [Source:MGI Symbol;Acc:MGI:95659]	gene	Name match	0	6.31864	5.92405	5.72854	4.05969	5.79234	5.54904	6.10175	5.62922	5.29768	5.52337	5.45395	5.60803	6.69928	5.92606	5.94671	5.67942	6.03313	5.71688	6.07449	5.38962	5.7145	6.19112	6.2949	4.86149	5.29457
Dars2	1	161040601	161070658	-	NaN	Dars2	ENSMUSG00000026709	aspartyl-tRNA synthetase 2 (mitochondrial) [Source:MGI Symbol;Acc:MGI:2442510]	gene	Name match	0	3.59361	4.96416	3.6698	4.10223	2.67809	2.86181	3.2136	2.01021	3.25418	2.37866	2.26332	1.76251	2.59905	2.35578	1.66205	3.22324	2.89005	2.5006	3.38139	2.50019	2.9759	3.89892	3.55664	4.15934	3.31548
Cenpl	1	161070767	161086724	+	NaN	Cenpl	ENSMUSG00000026708	centromere protein L [Source:MGI Symbol;Acc:MGI:1917704]	gene	Name match	0	4.42312	3.59191	3.23636	3.50672	4.01717	3.13435	3.23273	2.49313	3.52068	3.21088	3.29192	1.91911	2.73737	2.9723	2.42111	3.4907	3.37737	2.55335	3.23391	3.10775	3.92543	4.45109	4.16235	4.50592	4.05643
Klhl20	1	161088375	161131511	-	NaN	Klhl20	ENSMUSG00000026705	kelch-like 20 (Drosophila) [Source:MGI Symbol;Acc:MGI:2444855]	gene	Name match	0	4.09701	4.71962	4.68442	4.01376	4.79557	4.75952	4.93152	4.80685	5.05185	4.94695	4.56426	4.46359	4.87631	4.70966	4.59368	4.57105	4.69342	4.46337	4.62768	4.85403	4.58781	5.1798	5.00446	5.10268	5.03015
Ankrd45	1	161142691	161169106	+	NaN	Ankrd45	ENSMUSG00000044835	ankyrin repeat domain 45 [Source:MGI Symbol;Acc:MGI:1921094]	gene	Name match	0	-6.75612	2.06458	-6.28876	-6.04399	-6.35391	-6.78873	-6.4225	-6.35177	-5.3789	-6.13129	-6.74513	-6.8427	-6.47156	-6.79092	-6.48501	-6.52449	-5.70618	-6.64953	-3.93939	-6.43527	-6.4647	-6.71417	-5.44651	-6.41354	-6.60462
Prdx6	1	161240112	161251219	-	NaN	Prdx6	ENSMUSG00000026701	peroxiredoxin 6 [Source:MGI Symbol;Acc:MGI:894320]	gene	Name match	0	8.76375	7.87509	6.73684	6.17163	7.82661	7.25696	6.88224	7.81549	7.8264	7.01632	7.81135	7.61056	8.51541	7.62072	8.21911	6.86092	7.53412	7.38395	8.50159	7.91728	8.34635	8.41428	8.54671	8.076	7.68903
Tnfsf4	1	161395409	161418410	+	NaN	Tnfsf4	ENSMUSG00000026700	tumor necrosis factor (ligand) superfamily, member 4 [Source:MGI Symbol;Acc:MGI:104511]	gene	Name match	0	1.61	-6.48267	-6.28876	-6.04399	-6.27791	-6.78873	-6.49851	-6.27577	-6.53986	-6.7833	-6.74513	-6.76669	-6.47156	-5.92244	-6.56101	-6.60049	-6.65066	-6.64953	-6.38388	-6.43527	-6.4647	-5.84569	-6.68347	-6.41354	-6.60462
Tnfsf18	1	161494655	161505290	+	NaN	Tnfsf18	ENSMUSG00000066755	tumor necrosis factor (ligand) superfamily, member 18 [Source:MGI Symbol;Acc:MGI:2673064]	gene	Name match	0	-4.65067	-5.003	1.06289	-1.75859	-1.89825	-0.893963	-0.324134	0.827403	-0.143739	-2.34637	-0.935553	-0.281402	0.408302	-1.55899	-1.15809	-0.383961	0.654156	0.733212	-2.05973	-6.43527	-0.961607	-6.71417	-6.68347	1.58509	0.967496
Fasl	1	161780691	161788495	-	NaN	Fasl	ENSMUSG00000000817	Fas ligand (TNF superfamily, member 6) [Source:MGI Symbol;Acc:MGI:99255]	gene	Name match	0	0.744805	-6.40667	-6.36476	-5.96799	-6.27791	-6.86473	-6.4225	-6.27577	-6.61587	-6.7833	-6.74513	-6.8427	-5.60307	-6.79092	-6.56101	-5.36353	-6.57466	-6.64953	-6.38388	-6.35927	-6.3887	-6.79017	-6.75948	-6.41354	-6.52862
AI848100	1	161816112	161876661	-	NaN	AI848100	ENSMUSG00000040297	expressed sequence AI848100 [Source:MGI Symbol;Acc:MGI:2138346]	gene	Name match	0	6.65808	5.32274	5.78325	4.81096	5.4166	5.42565	5.53107	5.90188	5.83787	5.88917	5.66797	5.48305	6.2687	6.11511	6.03133	5.50085	5.92345	5.41738	5.63733	5.6038	5.5857	6.36806	6.27313	5.57612	6.02604
Pigc	1	161969186	162027106	+	NaN	Pigc	ENSMUSG00000026698	phosphatidylinositol glycan anchor biosynthesis, class C [Source:MGI Symbol;Acc:MGI:1914542]	gene	Name match	0	4.16683	2.62585	4.30415	3.10299	2.85328	3.5253	3.92832	4.05626	4.05217	3.38693	2.91012	3.22828	4.05692	3.42851	3.31095	3.09537	3.78691	3.08264	3.19087	2.89096	2.99547	3.69247	3.47589	4.27214	3.90704
Dnm3	1	161982453	162478034	-	NaN	Dnm3	ENSMUSG00000040265	dynamin 3 [Source:MGI Symbol;Acc:MGI:1341299]	gene	Name match	0	-1.74699	-2.28271	1.96629	-3.69583	2.23892	2.18082	1.88324	2.62342	2.4983	2.09925	1.46931	0.986432	2.1275	2.45819	1.45517	1.96925	1.73476	1.38179	1.70686	2.22961	1.09635	2.37506	1.83156	0.0540481	1.19473
2810442N19Rik	1	162004969	162016494	+	NaN	2810442N19Rik	ENSMUSG00000090260	RIKEN cDNA 2810442N19 gene [Source:MGI Symbol;Acc:MGI:1920003]	gene	Name match	0	-6.75612	-6.55868	-3.36254	-5.96799	-6.35391	-6.86473	-6.49851	-6.35177	-5.3789	-6.7833	-6.74513	-6.8427	-6.47156	-6.79092	-6.56101	-6.67649	-6.65066	-6.64953	-6.38388	-6.43527	-6.4647	-6.79017	-6.75948	-6.41354	-6.68062
Dnm3os	1	162217623	162225550	+	NaN	Dnm3os	ENSMUSG00000078190	dynamin 3, opposite strand [Source:MGI Symbol;Acc:MGI:3052332]	gene	Name match	0	-5.01915	-0.0704598	4.55297	1.91751	0.770171	1.71548	4.01644	4.15014	3.74097	4.10063	2.85128	3.05718	3.97958	3.36094	3.17067	2.5799	2.61762	2.24093	0.411692	0.631193	1.80126	2.31135	2.41383	-0.356455	2.79473
Mettl13	1	162532127	162548551	-	NaN	Mettl13	ENSMUSG00000026694	methyltransferase like 13 [Source:MGI Symbol;Acc:MGI:1918699]	gene	Name match	0	2.84775	4.32485	3.8695	3.95962	4.52557	4.36438	4.4858	3.94038	4.18341	3.97001	4.05255	3.34729	4.15173	4.07277	3.70597	4.29786	4.06513	3.92944	4.7073	4.29548	4.46697	4.70603	4.72937	5.00982	4.63907
Vamp4	1	162570515	162599084	+	NaN	Vamp4	ENSMUSG00000026696	vesicle-associated membrane protein 4 [Source:MGI Symbol;Acc:MGI:1858730]	gene	Name match	0	4.36819	3.36643	4.05385	3.99566	4.37309	4.35275	4.95136	4.56858	4.50283	4.63676	4.16273	4.21089	4.5287	4.43148	4.32526	4.11604	4.39088	3.92611	4.23418	4.28717	3.90646	4.28105	4.0903	4.33976	4.00869
Myoc	1	162639150	162649693	+	NaN	Myoc	ENSMUSG00000026697	myocilin [Source:MGI Symbol;Acc:MGI:1202864]	gene	Name match	0	-6.68011	-6.55868	-6.36476	-5.0995	-6.35391	-4.51657	-3.96906	-6.35177	-5.74738	-3.47033	-6.66913	-6.8427	-6.31956	-6.71492	-6.56101	-6.60049	-6.65066	-5.33656	-6.38388	-6.35927	-6.3887	-6.79017	-6.68347	-6.41354	-6.68062
Prrc2c	1	162673402	162740495	-	NaN	Prrc2c	ENSMUSG00000040225	proline-rich coiled-coil 2C [Source:MGI Symbol;Acc:MGI:1913754]	gene	Name match	0	7.10716	7.62275	6.16185	6.38711	7.258	7.7649	8.59381	7.69992	8.21585	8.0217	7.39096	6.41608	7.41959	7.76593	7.1381	7.75475	7.34327	7.40877	7.1228	6.90185	7.23619	8.37615	8.52304	4.409	7.97154
Fmo1	1	162829561	162866548	-	NaN	Fmo1	ENSMUSG00000040181	flavin containing monooxygenase 1 [Source:MGI Symbol;Acc:MGI:1310002]	gene	Name match	0	-5.88763	-6.55868	-3.22412	-2.53486	-6.27791	-4.75928	-0.335318	-6.35177	-5.3789	-2.62011	-5.80065	-2.88703	-2.61911	-5.84644	-5.61652	-5.80801	-6.49866	-2.69386	-5.5154	-6.35927	-4.72773	-6.79017	-6.75948	-6.41354	-6.68062
Fmo2	1	162874317	162898726	-	NaN	Fmo2	ENSMUSG00000040170	flavin containing monooxygenase 2 [Source:MGI Symbol;Acc:MGI:1916776]	gene	Name match	0	-5.81163	-6.48267	-5.12779	-6.04399	-5.40943	-1.76684	0.677571	-0.269811	0.296325	-1.34164	-1.20081	-3.52077	-0.856036	-1.48932	-5.48501	-5.36353	-2.16245	-1.56235	-5.07091	-6.43527	-4.11653	-6.79017	-3.69103	-6.41354	-1.56399
AC117767.1	1	162916551	162937225	-	NaN	AC117767.1	ENSMUSG00000095576	flavin containing monooxygenase 6 [Source:RefSeq peptide;Acc:NP_001171509]	gene	Name match	0	-6.75612	-6.55868	-6.36476	-6.04399	-6.35391	-5.12777	-6.4225	-5.69977	-3.29394	-5.83881	-5.80065	-5.97421	-4.36611	-5.21492	-6.48501	-6.67649	-6.57466	-6.64953	-6.38388	-6.35927	-5.52021	-4.68472	-2.65403	-6.33754	-3.63794
Fmo3	1	162953802	162984528	-	NaN	Fmo3	ENSMUSG00000026691	flavin containing monooxygenase 3 [Source:MGI Symbol;Acc:MGI:1100496]	gene	Name match	0	-6.75612	-6.55868	-2.92028	-6.04399	-4.61695	-3.8908	-2.85786	-4.98329	-3.32116	-3.82394	-4.80065	-3.73725	-2.36611	-3.72248	-4.45556	-4.93953	-4.4137	-3.50889	-4.8282	-4.69831	-6.4647	-3.80196	-2.16158	-0.922681	2.21425
4921528O07Rik	1	163024302	163085670	-	NaN	4921528O07Rik	ENSMUSG00000071890	RIKEN cDNA 4921528O07 gene [Source:MGI Symbol;Acc:MGI:1925508]	gene	Name match	0	-6.75612	-6.55868	-6.36476	-6.04399	-6.35391	-5.12777	-6.3465	-6.19977	-5.74738	-5.83881	-6.66913	-6.76669	-5.60307	-5.55396	-6.48501	-6.60049	-5.17099	-4.30137	-6.38388	-6.43527	-5.59621	-6.79017	-6.68347	-6.41354	-6.68062
Prrx1	1	163245116	163313710	-	NaN	Prrx1	ENSMUSG00000026586	paired related homeobox 1 [Source:MGI Symbol;Acc:MGI:97712]	gene	Name match	0	0.845943	4.50054	8.61353	8.31368	8.09856	7.85806	8.35443	8.56693	9.91268	8.26786	8.48797	7.88527	8.13373	8.4563	8.24341	7.70952	8.24982	7.71257	7.45775	7.9745	8.308	8.42568	8.36773	7.84392	7.40691
Gorab	1	163384909	163403641	-	NaN	Gorab	ENSMUSG00000040124	golgin, RAB6-interacting [Source:MGI Symbol;Acc:MGI:2138271]	gene	Name match	0	2.32367	3.16193	4.49275	4.11085	4.46697	4.20029	4.699	4.64739	5.23464	4.25561	4.37789	4.07902	4.46218	4.61151	4.45619	3.91747	4.47769	3.89073	4.26748	4.12879	4.44417	4.54959	4.41216	4.57051	4.3983
Kifap3	1	163779583	163917109	+	NaN	Kifap3	ENSMUSG00000026585	kinesin-associated protein 3 [Source:MGI Symbol;Acc:MGI:107566]	gene	Name match	0	3.064	6.07071	6.27737	4.89429	5.10718	5.32217	5.78959	5.33011	5.79733	5.50646	4.97158	5.16285	5.41794	5.37749	5.32713	4.83234	5.30123	4.9524	5.69759	5.51028	5.27298	5.52143	5.3682	5.55478	5.77004
Scyl3	1	163929100	163955126	+	NaN	Scyl3	ENSMUSG00000026584	SCY1-like 3 (S. cerevisiae) [Source:MGI Symbol;Acc:MGI:1921385]	gene	Name match	0	5.3194	4.54442	3.74229	3.5618	4.0535	4.29267	4.36841	4.32109	4.68089	4.52039	3.97972	3.91432	4.56729	4.23883	4.32222	3.89501	4.26775	3.92013	4.15012	4.23382	4.02874	4.75197	4.78001	4.57786	4.74657
BC055324	1	163945993	163994796	-	NaN	BC055324	ENSMUSG00000041406	cDNA sequence BC055324 [Source:MGI Symbol;Acc:MGI:3590554]	gene	Name match	0	3.50787	5.93723	3.29719	3.97812	4.403	3.89866	3.94277	3.31334	4.23551	3.61448	3.62031	2.18717	2.94231	3.36622	2.67875	4.2562	3.64786	2.81347	4.36039	4.32707	4.43128	5.28597	5.0035	5.13482	4.8567
2810422O20Rik	1	163994889	163997243	+	NaN	2810422O20Rik	ENSMUSG00000041396	RIKEN cDNA 2810422O20 gene [Source:MGI Symbol;Acc:MGI:1917212]	gene	Name match	0	1.66607	3.11371	0.948981	1.19485	1.78026	1.75715	1.48872	1.00942	1.19371	1.28752	1.29375	0.634889	1.37848	1.07112	1.03636	1.43078	1.3636	0.735447	1.6413	1.00559	1.70394	2.22297	2.24379	2.57051	2.20742
Sele	1	164048234	164057677	+	NaN	Sele	ENSMUSG00000026582	selectin, endothelial cell [Source:MGI Symbol;Acc:MGI:98278]	gene	Name match	0	-3.65067	-4.82171	-2.43931	-6.04399	-2.3657	-4.3908	-4.57228	-6.19977	-6.61587	-3.31662	-3.75691	-4.73725	-4.73459	-5.84644	-5.61652	-6.60049	-6.65066	-4.54408	-6.38388	-6.43527	-5.52021	-6.71417	-6.75948	-6.41354	-6.60462
Sell	1	164062076	164080785	+	NaN	Sell	ENSMUSG00000026581	selectin, lymphocyte [Source:MGI Symbol;Acc:MGI:98279]	gene	Name match	0	6.28015	-4.82171	-6.36476	-6.04399	-6.35391	-5.99625	-6.3465	-6.35177	-5.67138	-6.7833	-6.74513	-5.97421	-4.1234	-5.47796	-6.56101	-5.73201	-6.57466	-5.78105	-6.38388	-6.43527	-6.4647	-5.84569	-5.81499	-6.41354	-6.60462
Selp	1	164115264	164150026	+	NaN	Selp	ENSMUSG00000026580	selectin, platelet [Source:MGI Symbol;Acc:MGI:98280]	gene	Name match	0	2.02974	-0.0851954	1.35269	-5.96799	-4.00575	-0.52548	-3.51029	-6.27577	-5.3789	-3.82394	-4.2712	-3.24328	-1.77582	-3.72248	-4.21285	-6.67649	-2.8155	-0.309872	-4.72291	-6.43527	-3.99077	-4.07353	-4.04283	-6.33754	-5.81214
F5	1	164151838	164220277	+	NaN	F5	ENSMUSG00000026579	coagulation factor V [Source:MGI Symbol;Acc:MGI:88382]	gene	Name match	0	4.045	2.38768	-0.458117	-5.96799	-3.06852	-4.19053	-3.23209	-3.02985	-6.61587	-5.47033	-6.59313	-3.88334	-5.15859	-5.05396	-6.40901	-5.73201	-5.4137	-4.59385	-6.38388	-6.43527	-6.4647	-5.4772	-5.44651	-6.41354	-6.68062
Slc19a2	1	164249046	164265385	+	NaN	Slc19a2	ENSMUSG00000040918	solute carrier family 19 (thiamine transporter), member 2 [Source:MGI Symbol;Acc:MGI:1928761]	gene	Name match	0	3.4592	5.86862	5.33033	2.91933	6.2758	6.28022	7.08799	6.91184	6.58189	6.78884	6.44703	6.14724	6.50762	6.57047	6.46134	6.72407	6.51812	6.28624	5.87465	6.3366	5.79256	6.43497	6.63971	6.07469	6.18767
4930455F23Rik	1	164275585	164287847	+	NaN	4930455F23Rik	ENSMUSG00000026578	RIKEN cDNA 4930455F23 gene [Source:MGI Symbol;Acc:MGI:1922145]	gene	Name match	0	1.98025	2.57245	1.07119	1.88579	2.40064	2.85008	2.58294	2.30388	2.49236	2.72197	2.27111	2.63909	3.1398	2.3367	2.58305	1.92643	2.49755	1.74059	2.51811	2.13591	2.34166	3.21351	3.20006	2.55892	2.95403
Blzf1	1	164289800	164307489	-	NaN	Blzf1	ENSMUSG00000026577	basic leucine zipper nuclear factor 1 [Source:MGI Symbol;Acc:MGI:1201607]	gene	Name match	0	3.82457	4.54903	3.90712	3.23063	3.76655	3.95411	4.12593	3.90454	3.88593	3.67916	3.36005	3.52248	4.20969	3.78839	3.85709	3.65472	3.95652	3.93292	3.73564	3.47546	3.21061	3.49893	3.37676	3.96994	4.46037
Nme7	1	164312879	164348181	+	NaN	Nme7	ENSMUSG00000026575	NME/NM23 family member 7 [Source:MGI Symbol;Acc:MGI:2449121]	gene	Name match	0	1.62605	4.06237	2.39172	2.5716	2.53029	2.79563	3.053	2.60061	3.26489	2.86577	2.48418	2.13605	2.80287	2.6765	2.67355	2.44464	2.6294	2.14964	2.72512	2.65908	2.78328	3.16676	2.80615	3.3926	2.85722
Atp1b1	1	164437267	164458355	-	NaN	Atp1b1	ENSMUSG00000026576	ATPase, Na+/K+ transporting, beta 1 polypeptide [Source:MGI Symbol;Acc:MGI:88108]	gene	Name match	0	5.14438	6.78204	4.99251	2.57257	4.6466	5.88621	7.51924	7.00899	6.22074	6.92198	6.05896	6.51816	6.60759	6.05979	6.77042	5.12525	5.5331	4.53333	3.92078	5.20634	5.25683	5.60738	5.35853	6.11132	5.82159
Dpt	1	164796732	164824266	+	NaN	Dpt	ENSMUSG00000026574	dermatopontin [Source:MGI Symbol;Acc:MGI:1928392]	gene	Name match	0	-6.68011	-4.02923	2.11587	-3.08463	-2.34823	0.297154	3.484	2.5133	2.47187	0.17491	-2.89269	-3.062	1.8761	-0.598679	-1.79701	-5.36353	-0.312229	-5.33656	-6.30788	-6.35927	-3.99077	-0.780402	0.394198	-2.29322	2.28992
Xcl1	1	164931644	164935527	-	NaN	Xcl1	ENSMUSG00000026573	chemokine (C motif) ligand 1 [Source:MGI Symbol;Acc:MGI:104593]	gene	Name match	0	1.27561	-6.55868	-6.36476	-6.04399	-6.35391	-6.86473	-6.49851	-6.35177	-6.61587	-6.7833	-6.74513	-6.8427	-6.39556	-6.71492	-6.56101	-6.60049	-6.65066	-6.64953	-6.38388	-6.43527	-6.4647	-6.79017	-6.68347	-6.41354	-6.68062
Sft2d2	1	165174341	165194433	-	NaN	Sft2d2	ENSMUSG00000040848	SFT2 domain containing 2 [Source:MGI Symbol;Acc:MGI:1917362]	gene	Name match	0	6.77791	4.6661	4.61904	4.73688	4.40585	4.93039	5.08066	5.02526	5.18023	5.09651	4.16204	4.61193	5.0089	4.31027	4.50919	3.9986	3.95601	3.99631	5.29959	4.91639	4.27421	5.21808	5.32594	6.03991	5.76777
Tiprl	1	165214922	165236943	-	NaN	Tiprl	ENSMUSG00000040843	TIP41, TOR signalling pathway regulator-like (S. cerevisiae) [Source:MGI Symbol;Acc:MGI:1915087]	gene	Name match	0	5.3356	5.19612	5.21001	4.65776	5.46065	5.16937	5.30959	5.30959	5.18643	5.34041	5.09306	5.15084	5.70533	5.24144	5.46307	5.14778	5.48166	5.02432	5.57317	5.16539	5.3709	5.75047	5.72723	5.92575	5.68643
Gpr161	1	165301863	165322930	+	NaN	Gpr161	ENSMUSG00000040836	G protein-coupled receptor 161 [Source:MGI Symbol;Acc:MGI:2685054]	gene	Name match	0	-3.24699	0.364541	2.73698	2.02949	3.45578	3.72747	3.22695	3.71265	3.59946	3.59722	3.30414	2.76442	3.53998	3.79942	3.70423	3.32256	3.48001	3.19746	4.0658	4.11215	3.44533	4.5551	4.2742	4.19586	4.67716
Dcaf6	1	165329511	165460465	-	NaN	Dcaf6	ENSMUSG00000026571	DDB1 and CUL4 associated factor 6 [Source:MGI Symbol;Acc:MGI:1921356]	gene	Name match	0	3.90392	2.93147	4.52837	3.8752	4.11327	4.89299	4.79187	4.47383	4.12251	4.59056	3.92085	4.36926	4.98806	4.37987	5.0231	4.26455	4.80196	4.36577	4.14664	4.15306	3.95204	4.54404	4.30068	4.4501	5.18792
Brp44	1	165461037	165481214	+	NaN	Brp44	ENSMUSG00000026568	brain protein 44 [Source:MGI Symbol;Acc:MGI:1917706]	gene	Name match	0	4.55725	3.08155	4.3583	4.025	3.76331	4.20662	4.57615	4.34553	4.04296	4.50845	4.13339	4.0181	4.66102	4.17023	4.35362	3.65305	4.09043	4.18975	3.82326	3.60016	3.86348	3.96252	3.90529	4.85249	4.41542
Adcy10	1	165485183	165576774	+	NaN	Adcy10	ENSMUSG00000026567	adenylate cyclase 10 [Source:MGI Symbol;Acc:MGI:2660854]	gene	Name match	0	-4.03947	-0.342031	-6.36476	-5.96799	-6.35391	-5.42025	-6.4225	-6.27577	-6.53986	-6.63129	-6.66913	-6.8427	-6.39556	-6.63892	-5.61652	-4.93953	-6.65066	-5.78105	-6.38388	-6.43527	-6.4647	-6.71417	-6.75948	-6.41354	-6.68062
Mpzl1	1	165592181	165634541	-	NaN	Mpzl1	ENSMUSG00000026566	myelin protein zero-like 1 [Source:MGI Symbol;Acc:MGI:1915731]	gene	Name match	0	2.90226	5.78918	5.69267	4.4296	5.47067	5.36343	5.63082	5.86916	5.61651	5.86733	5.43524	5.20666	5.82635	5.54867	5.5892	5.30544	5.3403	5.47147	5.00672	5.40131	5.12991	5.54222	5.47129	5.19737	5.23221
Rcsd1	1	165648945	165708094	-	NaN	Rcsd1	ENSMUSG00000040723	RCSD domain containing 1 [Source:MGI Symbol;Acc:MGI:2676394]	gene	Name match	0	6.93412	0.00231904	-1.18512	-5.39198	-3.11695	-3.08403	-0.357862	-0.89426	-1.74864	-1.43192	-1.65795	-1.35448	-1.74215	-1.30625	-2.28031	-1.85903	-3.32874	-3.2516	-5.30788	-3.11335	-3.99077	-4.07353	-4.02251	-6.33754	-5.36766
Creg1	1	165763746	165775308	+	NaN	Creg1	ENSMUSG00000040713	cellular repressor of E1A-stimulated genes 1 [Source:MGI Symbol;Acc:MGI:1344382]	gene	Name match	0	8.08735	3.78631	3.80905	4.00964	4.13812	5.18104	4.35065	4.30801	4.24505	4.59591	3.26171	4.41339	4.82957	3.95078	3.9061	3.06698	3.97453	4.20369	3.02314	2.70978	3.11299	3.4788	3.21313	3.62234	3.75965
Cd247	1	165788681	165877276	+	NaN	Cd247	ENSMUSG00000005763	CD247 antigen [Source:MGI Symbol;Acc:MGI:88334]	gene	Name match	0	1.90596	-5.61419	-6.28876	-5.46799	-5.70191	-3.09832	-6.49851	-6.19977	-3.2677	-6.7073	-6.59313	-6.26669	-6.39556	-6.79092	-5.24804	-6.60049	-6.65066	-5.99753	-6.30788	-6.28327	-6.3887	-6.71417	-6.68347	-6.41354	-6.60462
Pou2f1	1	165865154	166002678	-	NaN	Pou2f1	ENSMUSG00000026565	POU domain, class 2, transcription factor 1 [Source:MGI Symbol;Acc:MGI:101898]	gene	Name match	0	4.83401	5.73493	2.71615	3.53561	4.27294	4.28272	4.20823	4.11027	4.42818	4.47109	3.8057	3.49139	4.23838	4.47289	4.50096	4.02348	4.02433	3.8159	4.0441	3.651	3.97286	5.54312	5.55208	4.7557	5.24781
Dusp27	1	166098153	166127898	-	NaN	Dusp27	ENSMUSG00000026564	dual specificity phosphatase 27 (putative) [Source:MGI Symbol;Acc:MGI:2685055]	gene	Name match	0	-6.68011	5.43402	1.833	-6.04399	-3.45598	-2.43161	0.771841	-1.07108	-2.92545	0.285151	-0.688042	0.98317	2.18164	-0.192555	1.22373	-2.52731	0.201378	-1.13187	-6.38388	-4.9556	-1.0728	-5.4772	-4.41131	-6.33754	-1.44366
Gpa33	1	166130238	166166510	+	NaN	Gpa33	ENSMUSG00000000544	glycoprotein A33 (transmembrane) [Source:MGI Symbol;Acc:MGI:1891703]	gene	Name match	0	-5.31163	6.71586	-6.36476	-5.96799	-2.95598	-2.70154	-6.4225	-6.27577	-6.53986	-6.63129	-6.74513	-3.96098	-3.36611	-4.97796	-3.84436	-6.60049	-4.17673	-6.57353	-2.60791	-5.56679	-5.15173	-5.84569	-6.60747	-5.54506	-6.60462
Mael	1	166201385	166238744	-	NaN	Mael	ENSMUSG00000040629	maelstrom homolog (Drosophila) [Source:MGI Symbol;Acc:MGI:2138453]	gene	Name match	0	-6.75612	3.73341	-6.28876	-6.04399	-5.48543	-6.86473	-6.49851	-6.35177	-6.61587	-6.7833	-6.74513	-6.8427	-6.47156	-6.71492	-6.56101	-6.60049	-6.57466	-6.64953	-5.14691	-6.43527	-6.4647	-6.79017	-6.75948	-6.41354	-6.68062
Ildr2	1	166254139	166316823	+	NaN	Ildr2	ENSMUSG00000040612	immunoglobulin-like domain containing receptor 2 [Source:MGI Symbol;Acc:MGI:1196370]	gene	Name match	0	-6.68011	0.466165	2.21779	3.65315	3.66766	3.69742	2.98729	2.52113	2.12512	4.86465	2.10456	4.25604	3.20172	2.1559	-0.188442	-5.43953	-1.22521	-4.98857	5.87759	-0.410855	4.00193	1.6445	-1.30473	1.47231	1.21291
Tada1	1	166379097	166393621	+	NaN	Tada1	ENSMUSG00000026563	transcriptional adaptor 1 [Source:MGI Symbol;Acc:MGI:1196415]	gene	Name match	0	4.66334	3.14638	3.76947	3.84625	3.68785	3.32147	3.3698	3.93849	4.17088	4.04294	3.77582	3.42426	4.06112	3.97375	3.34196	3.63916	3.83647	3.12124	2.84876	3.33918	3.67698	4.35789	4.1828	4.34636	3.94318
Pogk	1	166384622	166409863	-	NaN	Pogk	ENSMUSG00000040596	pogo transposable element with KRAB domain [Source:MGI Symbol;Acc:MGI:1918842]	gene	Name match	0	4.1428	2.9054	4.59497	4.82278	4.56684	4.26842	4.28887	4.9126	4.65647	4.35752	4.52756	4.40601	4.97815	4.2131	4.43168	3.06068	4.92827	3.81336	4.46476	3.98491	5.06451	5.77603	5.61789	4.06628	4.36525
Fam78b	1	167001417	167091302	+	NaN	Fam78b	ENSMUSG00000060568	family with sequence similarity 78, member B [Source:MGI Symbol;Acc:MGI:2443050]	gene	Name match	0	-1.07919	0.313113	-0.96483	-6.04399	-2.81123	-3.07933	-0.6434	0.728052	-0.873286	-0.589554	0.01198	3.15311	1.73174	2.6126	0.256453	-4.14705	0.591293	-3.24363	-4.80788	-1.58711	-4.11653	-1.78105	-1.34569	0.307995	-3.53998
Uck2	1	167223827	167223919	-	NaN	Uck2	ENSMUSG00000053664	uridine-cytidine kinase 2 [Source:MGI Symbol;Acc:MGI:1931744]	gene	Name match	0	-0.0219737	0.776489	0.551531	-0.577306	1.11957	0.659268	0.660377	0.700981	1.03519	0.205582	0.494998	0.00948018	0.858946	0.903815	0.682502	0.896266	0.863595	0.802662	0.227463	0.786184	0.880642	1.18862	1.06653	0.632462	0.986305
Uck2	1	167226090	167285127	-	NaN	Uck2	ENSMUSG00000053664	uridine-cytidine kinase 2 [Source:MGI Symbol;Acc:MGI:1931744]	gene	Name match	0	4.79697	5.93609	5.62192	4.44043	6.04876	5.79695	5.78329	5.66072	5.89031	5.28137	5.52268	4.80121	5.78444	5.91986	5.7849	6.03942	5.99036	5.9341	5.74303	6.04309	5.82171	6.20949	6.12812	6.27131	6.13769
Tmco1	1	167308670	167333978	+	NaN	Tmco1	ENSMUSG00000052428	transmembrane and coiled-coil domains 1 [Source:MGI Symbol;Acc:MGI:1921173]	gene	Name match	0	4.86759	5.34301	5.84928	5.42447	5.18364	5.33597	5.55471	5.40126	5.68826	5.42319	5.06307	4.7697	5.72648	5.17074	5.10637	5.07749	5.40113	5.09503	5.02357	4.4053	5.11392	5.28915	5.35638	6.0225	5.32394
Aldh9a1	1	167349991	167368530	+	NaN	Aldh9a1	ENSMUSG00000026687	aldehyde dehydrogenase 9, subfamily A1 [Source:MGI Symbol;Acc:MGI:1861622]	gene	Name match	0	5.04625	6.14775	4.44041	5.03078	5.27412	5.51909	5.79714	5.31805	5.58439	5.64155	5.16695	4.93357	5.32166	5.09183	5.23637	4.39266	5.12744	4.99996	5.50533	5.36827	5.56437	5.6156	5.72904	6.54956	5.9452
Mgst3	1	167371966	167393841	-	NaN	Mgst3	ENSMUSG00000026688	microsomal glutathione S-transferase 3 [Source:MGI Symbol;Acc:MGI:1913697]	gene	Name match	0	1.3584	3.8848	3.42263	2.12046	3.96349	4.75604	5.48298	3.95411	3.2411	5.21379	3.33907	3.72185	4.45589	3.87609	3.89566	2.84784	4.20942	3.76468	3.2846	2.91374	3.86221	3.3179	3.40866	4.66519	3.91885
Rxrg	1	167598384	167639623	+	NaN	Rxrg	ENSMUSG00000015843	retinoid X receptor gamma [Source:MGI Symbol;Acc:MGI:98216]	gene	Name match	0	-6.68011	-1.18832	-6.36476	-6.04399	-6.27791	-6.86473	-6.49851	-6.35177	-6.61587	-6.7833	-6.74513	-6.8427	-6.39556	-6.79092	-6.56101	-5.80801	-6.65066	-6.64953	-6.38388	-6.43527	-6.4647	-6.79017	-6.75948	-6.33754	-6.68062
Lmx1a	1	167689239	167848741	+	NaN	Lmx1a	ENSMUSG00000026686	LIM homeobox transcription factor 1 alpha [Source:MGI Symbol;Acc:MGI:1888519]	gene	Name match	0	-6.75612	-1.95323	-6.36476	-6.04399	-5.48543	-5.99625	-5.55402	-6.27577	-6.53986	-6.7833	-6.74513	-6.8427	-6.39556	-5.47796	-6.56101	-5.43953	-6.65066	-6.64953	-6.38388	-6.43527	-6.4647	-6.79017	-6.75948	-6.33754	-6.68062
Pbx1	1	168153527	168432270	-	NaN	Pbx1	ENSMUSG00000052534	pre B cell leukemia homeobox 1 [Source:MGI Symbol;Acc:MGI:97495]	gene	Name match	0	4.68219	3.88079	6.52347	4.94674	6.77532	6.82124	7.5135	7.41029	7.34477	7.61794	6.58571	6.68923	7.33935	6.89367	7.09584	6.48294	6.88826	6.4092	5.49613	5.06095	6.43666	7.80831	8.29753	6.5023	6.94713
Nuf2	1	169497934	169531464	-	NaN	Nuf2	ENSMUSG00000026683	NUF2, NDC80 kinetochore complex component, homolog (S. cerevisiae) [Source:MGI Symbol;Acc:MGI:1914227]	gene	Name match	0	5.25907	5.05523	5.31096	5.80259	5.75991	5.18994	5.03164	4.2105	5.37636	5.1542	5.0821	3.29573	4.18544	4.67626	3.50142	5.44873	5.1754	4.39341	5.13402	5.31459	5.72928	6.34616	5.97284	6.22033	6.04709
Rgs5	1	169655501	169695813	+	NaN	Rgs5	ENSMUSG00000026678	regulator of G-protein signaling 5 [Source:MGI Symbol;Acc:MGI:1098434]	gene	Name match	0	-2.01665	2.12532	3.04683	-1.75859	-1.60207	-3.39805	2.69938	-0.792881	-0.880153	0.776073	-0.856782	-3.062	-0.745952	0.209943	0.662606	0.60446	-1.33097	1.05114	-3.70968	-2.08283	-3.61654	-5.84569	-2.89855	-6.33754	-3.72126
Rgs4	1	169741477	169747642	-	NaN	Rgs4	ENSMUSG00000038530	regulator of G-protein signaling 4 [Source:MGI Symbol;Acc:MGI:108409]	gene	Name match	0	-2.89519	-4.21051	5.03482	3.04492	0.303703	-0.510956	5.0628	4.4232	3.68766	4.69976	3.77392	4.02653	3.723	3.72256	4.02827	1.53733	2.26602	0.606323	-3.3412	-2.60011	1.05508	-5.23449	-3.61883	-6.41354	-3.96398
Hsd17b7	1	169949535	169969241	-	NaN	Hsd17b7	ENSMUSG00000026675	hydroxysteroid (17-beta) dehydrogenase 7 [Source:MGI Symbol;Acc:MGI:1330808]	gene	Name match	0	3.55206	3.06163	6.4636	3.33928	4.50833	6.01536	5.79863	6.67878	6.48173	6.1131	5.78418	5.81384	6.22037	6.21799	6.94581	5.18303	5.95766	6.12815	5.5	6.01263	4.64603	5.06078	5.37113	6.28538	6.57352
Ddr2	1	169972308	170110501	-	NaN	Ddr2	ENSMUSG00000026674	discoidin domain receptor family, member 2 [Source:MGI Symbol;Acc:MGI:1345277]	gene	Name match	0	0.575247	4.88357	7.89039	7.73514	6.95877	8.15548	8.55741	8.58697	8.39268	8.66246	7.57889	7.9747	8.54982	8.31109	8.10493	7.60506	8.14252	8.3253	6.76875	6.45804	7.02589	7.62056	7.63013	7.16907	7.8463
Uap1	1	170141938	170174957	-	NaN	Uap1	ENSMUSG00000026670	UDP-N-acetylglucosamine pyrophosphorylase 1 [Source:MGI Symbol;Acc:MGI:1334459]	gene	Name match	0	4.9756	4.52217	5.68265	5.47265	5.67834	5.85692	6.07777	5.95731	6.35405	5.8349	5.77928	5.45279	5.92526	5.81406	5.96554	5.20954	5.94734	5.48498	5.84557	5.78372	5.70864	5.76642	5.42579	5.92762	5.66158
Uhmk1	1	170193420	170215397	-	NaN	Uhmk1	ENSMUSG00000026667	U2AF homology motif (UHM) kinase 1 [Source:MGI Symbol;Acc:MGI:1341908]	gene	Name match	0	7.02105	6.09644	6.70854	5.65121	6.58043	7.05258	7.11922	7.41926	7.12695	7.30713	6.87042	7.24715	7.83329	7.59818	7.80581	6.893	7.24868	7.15646	6.4238	6.00912	6.46999	7.0885	7.22539	6.77263	6.93965
Sh2d1b1	1	170277376	170285662	+	NaN	Sh2d1b1	ENSMUSG00000096334	SH2 domain protein 1B1 [Source:MGI Symbol;Acc:MGI:1349420]	gene	Name match	0	0.921152	-3.84203	-0.60287	0.796621	-2.29823	-3.07003	-4.76154	-3.02985	-2.17138	-4.06665	-0.353237	-6.19069	-5.23459	-1.73203	-5.61652	-5.02449	-1.771	-6.64953	-5.80788	-6.35927	-5.8887	-0.509475	1.35211	-4.35786	-5.23614
Nos1ap	1	170302668	170589861	-	NaN	Nos1ap	ENSMUSG00000038473	nitric oxide synthase 1 (neuronal) adaptor protein [Source:MGI Symbol;Acc:MGI:1917979]	gene	Name match	0	1.64603	-1.38584	-1.33032	-2.14606	-5.40943	-3.36251	-2.32431	-3.03881	-3.01042	-1.79863	-3.28577	-2.79674	-1.26333	-2.45576	-5.00533	-2.51331	-2.33097	-3.93289	-3.58917	-4.49079	-2.6793	-2.24749	-2.59629	-5.54506	-1.38592
Olfml2b	1	170644532	170682789	+	NaN	Olfml2b	ENSMUSG00000038463	olfactomedin-like 2B [Source:MGI Symbol;Acc:MGI:2443310]	gene	Name match	0	5.48834	1.1737	6.90309	5.1553	5.46514	5.33383	5.71963	5.31939	5.61045	5.16746	5.40699	4.23025	5.49082	5.17678	4.83649	5.88529	6.03391	5.14355	6.06905	5.05058	6.60888	5.68971	5.46191	4.68932	5.89094
Atf6	1	170704457	170867771	-	NaN	Atf6	ENSMUSG00000026663	activating transcription factor 6 [Source:MGI Symbol;Acc:MGI:1926157]	gene	Name match	0	6.62656	5.56948	5.59398	5.72554	5.94924	6.1467	6.00017	6.39409	6.44265	5.83903	6.13035	6.21826	6.56754	6.42565	6.46061	5.92168	6.50709	5.90143	6.73886	6.36946	6.30421	6.36878	6.28005	6.28618	6.90484
Dusp12	1	170873498	170885540	-	NaN	Dusp12	ENSMUSG00000026659	dual specificity phosphatase 12 [Source:MGI Symbol;Acc:MGI:1890614]	gene	Name match	0	2.29685	4.66831	3.50881	2.6823	3.38622	2.98325	3.47926	3.21365	2.93071	3.18823	3.13278	2.99152	3.88894	3.2095	3.37698	3.21005	3.31295	3.01125	2.99089	2.97909	3.39745	3.59188	3.55673	3.62206	3.45437
Fcrlb	1	170907273	170912941	-	NaN	Fcrlb	ENSMUSG00000070524	Fc receptor-like B [Source:MGI Symbol;Acc:MGI:3576487]	gene	Name match	0	-3.4897	-5.69019	-6.36476	-5.96799	-4.29823	-5.92025	-6.49851	-6.19977	-5.46386	-6.7833	-6.74513	-6.8427	-6.39556	-6.79092	-6.48501	-6.60049	-6.07466	-6.64953	-6.38388	-6.43527	-6.3887	-6.79017	-6.75948	-6.26154	-6.60462
Fcrla	1	170917576	170927583	-	NaN	Fcrla	ENSMUSG00000038421	Fc receptor-like A [Source:MGI Symbol;Acc:MGI:2138647]	gene	Name match	0	3.48881	-6.55868	-6.36476	-6.04399	-6.35391	-6.86473	-6.49851	-6.27577	-6.61587	-6.7073	-6.66913	-6.8427	-6.47156	-5.92244	-6.40901	-6.67649	-6.65066	-6.64953	-6.38388	-6.43527	-6.4647	-6.79017	-6.75948	-6.41354	-6.60462
Fcgr2b	1	170960558	170976547	-	NaN	Fcgr2b	ENSMUSG00000026656	Fc receptor, IgG, low affinity IIb [Source:MGI Symbol;Acc:MGI:95499]	gene	Name match	0	5.89528	-1.61419	-6.36476	-5.96799	-6.35391	-5.62777	-6.4225	-5.11481	-6.46386	-6.7073	-6.74513	-5.97421	-6.39556	-5.84644	-6.40901	-5.73201	-5.78218	-5.78105	-6.38388	-6.43527	-5.59621	-5.84569	-6.68347	-6.41354	-6.60462
Fcgr4	1	171018920	171029761	+	NaN	Fcgr4	ENSMUSG00000059089	Fc receptor, IgG, low affinity IV [Source:MGI Symbol;Acc:MGI:2179523]	gene	Name match	0	3.41546	-2.23898	-6.28876	-5.89198	-0.875488	-1.0263	-3.0926	-2.94587	-3.57318	-2.12011	-2.81201	-2.17261	-0.890953	-2.69151	-2.50212	-3.63381	-1.05581	-1.91759	-5.07091	-4.69831	-3.7905	-6.63817	-6.68347	-3.8841	-6.68062
Fcgr3	1	171051174	171064935	-	NaN	Fcgr3	ENSMUSG00000059498	Fc receptor, IgG, low affinity III [Source:MGI Symbol;Acc:MGI:95500]	gene	Name match	0	8.23534	0.377306	-0.927829	-4.89198	-3.45598	-2.01657	-3.60058	-2.99508	-2.55697	-3.34637	-2.65794	-2.4508	-2.69086	-2.39099	-3.27561	-2.67427	-2.19315	-2.19202	-6.30788	-3.90583	-4.80373	-2.74422	-2.52001	-6.41354	-3.78269
1700009P17Rik	1	171113918	171126967	+	NaN	1700009P17Rik	ENSMUSG00000026649	RIKEN cDNA 1700009P17 gene [Source:MGI Symbol;Acc:MGI:1922722]	gene	Name match	0	-2.4897	0.0997272	-0.229505	-1.03486	-1.25602	-0.520606	0.174926	-0.445132	-1.54742	-0.781074	-1.94927	-0.524255	-0.136394	-1.17023	-1.95406	-1.05986	-0.578666	-0.600522	-1.3782	-3.29463	-2.05091	-2.47047	-2.50764	-3.03182	-2.7475
Sdhc	1	171127165	171150603	-	NaN	Sdhc	ENSMUSG00000058076	succinate dehydrogenase complex, subunit C, integral membrane protein [Source:MGI Symbol;Acc:MGI:1913302]	gene	Name match	0	5.3552	6.43109	6.4401	5.73919	6.43233	6.36625	6.78799	6.43102	6.41746	6.46125	5.98056	6.25724	6.67392	6.14928	6.43065	6.03722	6.49401	5.94585	6.34837	6.03708	6.2407	6.4635	6.29492	7.08891	6.41733
Mpz	1	171150711	171161130	+	NaN	Mpz	ENSMUSG00000056569	myelin protein zero [Source:MGI Symbol;Acc:MGI:103177]	gene	Name match	0	-6.60411	-4.67696	-4.25931	-4.30702	-3.39456	-4.05176	-1.38707	-2.34265	-1.65651	-1.67635	-3.60449	-2.1685	-3.00488	-2.50553	-2.50212	-4.14705	-2.62122	-2.96989	-2.59848	-4.87959	-2.15173	-3.94201	-2.12458	-2.44686	-2.45121
Pcp4l1	1	171173262	171196268	-	NaN	Pcp4l1	ENSMUSG00000038370	Purkinje cell protein 4-like 1 [Source:MGI Symbol;Acc:MGI:1913675]	gene	Name match	0	-0.47778	0.623422	4.00856	-1.47554	-5.11695	-6.71273	0.398171	-0.570195	-1.64193	-0.918686	-3.14572	-3.77425	-2.71972	-2.39299	-2.20431	-2.43703	-2.38666	-3.50889	-4.72291	-6.43527	-4.90902	-6.79017	-6.75948	-6.41354	-6.68062
Nr1i3	1	171213970	171220701	+	NaN	Nr1i3	ENSMUSG00000005677	nuclear receptor subfamily 1, group I, member 3 [Source:MGI Symbol;Acc:MGI:1346307]	gene	Name match	0	-6.68011	-5.40667	-6.28876	-5.1755	-4.69295	-5.99625	-6.49851	-6.35177	-5.74738	-5.83881	-6.66913	-6.76669	-6.39556	-5.47796	-4.82404	-4.93953	-6.49866	-6.49753	-5.5154	-6.35927	-6.3887	-6.79017	-6.60747	-5.83754	-6.60462
Tomm40l	1	171217802	171222514	-	NaN	Tomm40l	ENSMUSG00000005674	translocase of outer mitochondrial membrane 40 homolog-like (yeast) [Source:MGI Symbol;Acc:MGI:3589112]	gene	Name match	0	3.08412	4.27376	4.31311	4.04404	4.03864	3.98299	4.03985	3.90806	3.93738	4.08061	3.61796	3.53296	4.37303	3.85408	4.15262	3.82238	4.05033	3.36458	4.13726	3.5316	4.09026	4.03894	4.12576	4.62198	4.05976
Apoa2	1	171225054	171226379	+	NaN	Apoa2	ENSMUSG00000005681	apolipoprotein A-II [Source:MGI Symbol;Acc:MGI:88050]	gene	Name match	0	-4.81163	3.6773	-1.24004	-6.04399	-2.15553	-1.66635	-1.00457	-1.51008	-0.99114	-1.62289	-2.04675	-1.33486	-0.947138	-1.5827	-2.32404	-1.06842	-1.79397	-2.13187	-2.67761	-3.21863	-2.06477	-2.46824	-2.15403	-3.80809	-3.53998
Fcer1g	1	171229572	171234365	-	NaN	Fcer1g	ENSMUSG00000058715	Fc receptor, IgE, high affinity I, gamma polypeptide [Source:MGI Symbol;Acc:MGI:95496]	gene	Name match	0	8.86234	0.114756	-1.27757	-5.0995	-6.27791	-2.63532	-2.91132	-3.24633	-2.56018	-2.58492	-2.93216	-2.83357	-3.07363	-2.38502	-2.63556	-3.95985	-3.06348	-2.9538	-4.64691	-5.56679	-4.65173	-3.08391	-2.98351	-6.33754	-2.48489
Ndufs2	1	171234853	171247122	-	NaN	Ndufs2	ENSMUSG00000013593	NADH dehydrogenase (ubiquinone) Fe-S protein 2 [Source:MGI Symbol;Acc:MGI:2385112]	gene	Name match	0	6.30274	7.13081	6.68892	6.26244	6.75229	6.87533	7.20673	6.90307	6.92968	7.07307	6.69849	6.65273	7.21783	6.9141	7.1303	6.75335	6.83448	6.79993	7.03107	6.90961	6.84132	7.25045	7.19327	7.96821	7.64471
Adamts4	1	171250421	171260637	+	NaN	Adamts4	ENSMUSG00000006403	a disintegrin-like and metallopeptidase (reprolysin type) with thrombospondin type 1 motif, 4 [Source:MGI Symbol;Acc:MGI:1339949]	gene	Name match	0	-2.0267	1.82531	4.06362	2.22721	3.88384	3.43906	3.5625	4.27127	4.33895	4.222	4.0144	4.49691	5.07958	4.59624	5.30814	4.17271	4.73011	4.4131	3.9533	4.06517	3.85972	4.51342	4.85305	4.43292	5.96859
B4galt3	1	171270328	171276896	+	NaN	B4galt3	ENSMUSG00000052423	UDP-Gal:betaGlcNAc beta 1,4-galactosyltransferase, polypeptide 3 [Source:MGI Symbol;Acc:MGI:1928767]	gene	Name match	0	4.89893	5.24567	4.56177	3.35308	4.07998	3.68621	3.74336	4.22473	4.06237	4.02705	3.66296	4.30297	4.74707	4.07164	4.80654	3.41569	4.10105	3.00184	4.42402	4.23987	4.20823	4.42884	4.53514	4.66256	4.71809
Ppox	1	171275990	171281186	-	NaN	Ppox	ENSMUSG00000062729	protoporphyrinogen oxidase [Source:MGI Symbol;Acc:MGI:104968]	gene	Name match	0	3.24646	2.80783	2.90004	2.44323	3.32981	4.19255	4.37176	4.15275	4.37881	4.41947	3.51874	3.66161	4.19323	3.98968	4.2176	3.51566	3.88547	3.33482	3.37346	3.27385	3.10537	4.18494	4.14724	3.84026	4.11874
Usp21	1	171281945	171287991	-	NaN	Usp21	ENSMUSG00000053483	ubiquitin specific peptidase 21 [Source:MGI Symbol;Acc:MGI:1353665]	gene	Name match	0	4.50729	5.48294	4.32782	4.61733	4.62489	4.51835	5.21187	4.77428	4.83137	5.17875	4.50261	4.22869	4.71164	4.44171	4.74856	4.30182	4.62312	3.74774	4.72283	4.72868	4.41052	4.96336	4.96366	4.72642	5.02747
Ufc1	1	171288563	171295024	-	NaN	Ufc1	ENSMUSG00000062963	ubiquitin-fold modifier conjugating enzyme 1 [Source:MGI Symbol;Acc:MGI:1913405]	gene	Name match	0	5.23878	4.77957	4.97622	4.53848	5.19213	5.36965	5.68826	5.38256	5.49367	5.33802	5.13979	5.21245	5.68924	5.23419	5.2299	4.94298	5.31393	5.21324	4.88105	4.60699	5.17362	5.42261	5.65029	5.61243	5.66689
Dedd	1	171329145	171342331	+	NaN	Dedd	ENSMUSG00000013973	death effector domain-containing [Source:MGI Symbol;Acc:MGI:1333874]	gene	Name match	0	4.82464	4.91184	4.52072	4.33138	4.75371	4.64022	4.81019	4.74169	4.86367	4.78975	4.56739	4.44408	4.90871	4.69608	4.85046	4.33794	4.76961	4.26016	4.73639	4.89934	4.63309	4.78561	4.77632	5.30587	4.90486
Nit1	1	171338008	171345646	-	NaN	Nit1	ENSMUSG00000013997	nitrilase 1 [Source:MGI Symbol;Acc:MGI:1350916]	gene	Name match	0	4.0863	4.96972	3.80709	3.00745	3.77945	4.08681	4.57537	4.09922	4.36125	4.24185	3.63978	3.9839	4.53631	3.81267	3.93459	3.79524	4.04934	3.41988	4.06513	3.73986	3.52185	4.46929	4.30797	4.68912	4.59501
Pfdn2	1	171345670	171359254	+	NaN	Pfdn2	ENSMUSG00000006412	prefoldin 2 [Source:MGI Symbol;Acc:MGI:1276111]	gene	Name match	0	4.16651	5.30747	4.52642	4.46065	5.47404	5.15024	4.81687	5.0555	4.8244	4.68979	4.86191	4.7764	5.51574	4.95104	5.29341	4.8194	5.07511	4.71279	5.24258	4.9806	5.09828	5.15864	5.29956	5.74833	5.41123
Klhdc9	1	171358446	171360798	-	NaN	Klhdc9	ENSMUSG00000045259	kelch domain containing 9 [Source:MGI Symbol;Acc:MGI:1916124]	gene	Name match	0	-4.22667	-3.27328	-4.25931	-6.04399	-6.35391	-6.78873	-5.55402	-5.77577	-3.62765	-4.83881	-5.87665	-5.52973	-6.39556	-6.13892	-6.40901	-4.93953	-6.65066	-6.64953	-4.9042	-3.47592	-5.3887	-6.71417	-6.75948	-6.41354	-5.60462
Pvrl4	1	171370099	171388598	+	NaN	Pvrl4	ENSMUSG00000006411	poliovirus receptor-related 4 [Source:MGI Symbol;Acc:MGI:1918990]	gene	Name match	0	0.667282	0.401946	-5.49628	-5.89198	-1.68796	-2.17432	-1.6209	-3.30909	-2.33517	-3.38537	-2.81201	-2.4508	-3.06566	-2.86547	-4.45556	0.438657	-3.51002	-3.06235	-4.03572	-3.71863	-6.31269	0.699617	-0.216077	-1.03593	-0.36963
Arhgap30	1	171388954	171410298	+	NaN	Arhgap30	ENSMUSG00000048865	Rho GTPase activating protein 30 [Source:MGI Symbol;Acc:MGI:2684948]	gene	Name match	0	7.64606	0.534649	-2.77758	-6.04399	-5.48543	-4.51657	-4.76154	-5.03881	-5.74738	-2.7244	-4.39697	-5.28702	-2.51589	-3.17949	-3.60165	-4.32833	-4.54522	-3.93289	-6.30788	-6.43527	-5.52021	-5.4772	-4.65403	-6.41354	-6.60462
Usf1	1	171411313	171419142	+	NaN	Usf1	ENSMUSG00000026641	upstream transcription factor 1 [Source:MGI Symbol;Acc:MGI:99542]	gene	Name match	0	5.4284	5.55321	4.20615	4.54493	5.36125	4.85522	4.9697	5.09483	5.11566	4.99096	4.6783	4.72082	5.29001	4.814	4.91721	4.8126	5.09776	4.47113	5.3724	5.09404	5.21724	4.9261	4.90904	5.99384	6.12663
Tstd1	1	171419033	171420352	+	NaN	Tstd1	ENSMUSG00000091166	thiosulfate sulfurtransferase (rhodanese)-like domain containing 1 [Source:MGI Symbol;Acc:MGI:3648482]	gene	Name match	0	-2.96141	-0.472261	-4.99628	-3.14606	-1.91698	-2.42025	-2.35786	-4.69977	-2.29617	-2.70542	-3.08194	-2.89821	-2.21972	-2.94276	-4.08708	-2.84133	-2.54522	-3.54408	-1.56195	-1.79463	-2.19828	-2.55823	-2.06109	-2.1617	-0.390848
F11r	1	171437535	171464603	+	NaN	F11r	ENSMUSG00000038235	F11 receptor [Source:MGI Symbol;Acc:MGI:1321398]	gene	Name match	0	2.73375	5.55921	2.04857	2.1623	5.45294	6.24414	5.9818	5.90641	5.68707	5.85675	5.31215	5.72735	6.24889	5.56411	5.83148	4.99023	5.9635	4.68471	6.24799	5.76439	4.87558	5.60215	5.71411	7.34209	7.11533
B930036N10Rik	1	171502796	171504111	-	NaN	B930036N10Rik	ENSMUSG00000091993	RIKEN cDNA B930036N10 gene [Source:MGI Symbol;Acc:MGI:3702496]	gene	Name match	0	-3.51915	-6.55868	-6.28876	-6.04399	-4.40943	-5.71273	-6.4225	-6.27577	-5.67138	-4.83881	-6.66913	-5.89821	-4.99188	-5.42244	-5.48501	-6.02449	-5.70618	-6.64953	-6.38388	-6.43527	-4.80373	-6.71417	-5.60747	-6.33754	-5.73614
Alyref2	1	171503478	171504750	+	NaN	Alyref2	ENSMUSG00000060244	Aly/REF export factor 2 [Source:MGI Symbol;Acc:MGI:1913144]	gene	Name match	0	2.06504	-0.303623	0.669834	-0.29399	0.245309	0.803101	0.913684	1.33108	1.01292	1.06052	0.289101	0.415555	1.44275	0.273161	0.234562	0.508553	0.747734	0.595839	-0.809131	-0.425505	-0.339241	-0.0865245	-0.0940386	0.542125	1.09419
Cd244	1	171559193	171585318	+	NaN	Cd244	ENSMUSG00000004709	CD244 natural killer cell receptor 2B4 [Source:MGI Symbol;Acc:MGI:109294]	gene	Name match	0	1.08823	-6.55868	-6.28876	-6.04399	-6.35391	-6.86473	-6.49851	-6.35177	-6.61587	-6.7833	-6.74513	-6.8427	-6.47156	-6.71492	-6.56101	-6.67649	-6.65066	-6.64953	-6.38388	-6.43527	-6.4647	-6.79017	-6.68347	-6.41354	-6.68062
Ly9	1	171588624	171607410	-	NaN	Ly9	ENSMUSG00000004707	lymphocyte antigen 9 [Source:MGI Symbol;Acc:MGI:96885]	gene	Name match	0	4.79589	-3.88448	-4.62779	-6.04399	-1.39825	0.473296	-5.63002	-5.40729	-3.47522	-5.83881	-4.02849	-5.89821	-3.20515	-5.92244	-5.69253	-1.82512	-0.394697	-2.38553	-5.5154	-6.43527	-6.3887	-5.23449	0.230616	-6.41354	-5.36766
Slamf7	1	171634925	171649007	-	NaN	Slamf7	ENSMUSG00000038179	SLAM family member 7 [Source:MGI Symbol;Acc:MGI:1922595]	gene	Name match	0	3.49883	-6.55868	-6.36476	-6.04399	-6.35391	-6.86473	-6.49851	-6.35177	-6.53986	-6.7833	-6.74513	-6.8427	-6.47156	-6.71492	-6.56101	-6.67649	-6.65066	-6.64953	-6.38388	-6.43527	-6.4647	-6.79017	-6.75948	-6.41354	-6.68062
Cd48	1	171682009	171705258	+	NaN	Cd48	ENSMUSG00000015355	CD48 antigen [Source:MGI Symbol;Acc:MGI:88339]	gene	Name match	0	4.32978	-2.57046	-4.88508	-6.04399	-6.27791	-6.78873	-6.4225	-6.27577	-6.61587	-6.7073	-6.74513	-6.76669	-6.39556	-6.71492	-6.48501	-6.67649	-6.65066	-6.57353	-6.38388	-6.43527	-6.4647	-6.71417	-6.68347	-6.41354	-6.68062
Slamf1	1	171767127	171801184	+	NaN	Slamf1	ENSMUSG00000015316	signaling lymphocytic activation molecule family member 1 [Source:MGI Symbol;Acc:MGI:1351314]	gene	Name match	0	-3.08192	-6.55868	-6.36476	-6.04399	-6.35391	-6.86473	-6.49851	-6.35177	-6.61587	-6.7833	-6.74513	-6.8427	-6.47156	-6.79092	-6.56101	-6.67649	-6.65066	-6.64953	-6.38388	-6.43527	-6.4647	-6.79017	-6.75948	-6.41354	-6.68062
Cd84	1	171839697	171890718	+	NaN	Cd84	ENSMUSG00000038147	CD84 antigen [Source:MGI Symbol;Acc:MGI:1336885]	gene	Name match	0	6.68369	-0.0980535	-2.76535	-6.04399	-6.20191	-6.78873	-6.4225	-6.35177	-5.67138	-5.54633	-5.80065	-5.52973	-6.31956	-4.84644	-5.61652	-6.52449	-6.65066	-5.78105	-6.38388	-6.43527	-6.4647	-5.84569	-5.52251	-6.41354	-5.73614
Slamf6	1	171917537	171943868	+	NaN	Slamf6	ENSMUSG00000015314	SLAM family member 6 [Source:MGI Symbol;Acc:MGI:1353620]	gene	Name match	0	1.57725	-6.48267	-6.36476	-6.04399	-6.35391	-6.86473	-6.49851	-6.35177	-6.61587	-6.63129	-6.66913	-3.02973	-5.89556	-6.79092	-6.56101	-6.67649	-6.65066	-6.57353	-6.38388	-6.43527	-6.4647	-6.79017	-6.75948	-6.41354	-6.68062
Vangl2	1	172000960	172028444	-	NaN	Vangl2	ENSMUSG00000026556	vang-like 2 (van gogh, Drosophila) [Source:MGI Symbol;Acc:MGI:2135272]	gene	Name match	0	0.807272	4.62979	3.49192	3.16919	4.32939	3.85523	4.34319	4.37127	4.03032	4.54303	4.0602	3.72481	4.15065	3.97801	4.09595	4.10019	4.05207	3.54616	4.26772	4.54678	4.52088	4.75872	4.81201	4.12477	4.38352
Nhlh1	1	172052292	172057573	-	NaN	Nhlh1	ENSMUSG00000051251	nescient helix loop helix 1 [Source:MGI Symbol;Acc:MGI:98481]	gene	Name match	0	-5.01915	-5.61419	-6.36476	-6.04399	-5.11695	-6.86473	-5.63002	-6.27577	-6.53986	-6.7073	-5.87665	-6.8427	-4.1234	-6.71492	-6.56101	-6.60049	-6.65066	-5.70505	-6.30788	-6.35927	-6.3887	-6.79017	-6.68347	-6.41354	-6.68062
Ncstn	1	172066013	172082795	-	NaN	Ncstn	ENSMUSG00000003458	nicastrin [Source:MGI Symbol;Acc:MGI:1891700]	gene	Name match	0	6.78725	5.78603	6.96888	6.13161	6.80345	7.18903	7.5426	7.53694	7.41661	7.29307	7.12019	7.70175	7.86556	7.55687	7.74122	7.05002	7.41542	7.13909	7.00135	6.89382	6.83974	6.96797	6.99625	7.12954	7.28669
Copa	1	172082529	172122330	+	NaN	Copa	ENSMUSG00000026553	coatomer protein complex subunit alpha [Source:MGI Symbol;Acc:MGI:1334462]	gene	Name match	0	8.0803	7.71856	8.84826	8.75151	8.04346	8.05971	8.85221	8.82073	8.82773	8.69896	8.18823	8.46101	8.9208	8.73035	8.66592	8.06892	8.47194	8.40932	8.14659	8.32394	8.05953	8.61931	8.39646	8.79119	8.82108
Pex19	1	172126755	172136493	+	NaN	Pex19	ENSMUSG00000003464	peroxisomal biogenesis factor 19 [Source:MGI Symbol;Acc:MGI:1334458]	gene	Name match	0	5.24001	5.77196	6.18657	5.54668	5.94859	5.9386	6.46382	6.33108	6.20658	6.31094	5.8553	6.22284	6.6683	6.17446	6.59283	5.88717	6.35037	6.09853	6.2707	5.90004	6.02072	5.82521	5.80029	6.8378	6.69011
Dcaf8	1	172148015	172196393	+	NaN	Dcaf8	ENSMUSG00000026554	DDB1 and CUL4 associated factor 8 [Source:MGI Symbol;Acc:MGI:91860]	gene	Name match	0	6.00381	5.95882	5.83944	6.0411	6.14823	6.3277	7.0254	6.63229	6.76818	6.78533	6.12652	6.37887	6.78568	6.52303	6.59087	6.1494	6.53439	6.18106	6.35782	6.22784	6.21302	6.43813	6.53966	6.56004	6.81697
Pea15a	1	172196728	172206804	-	NaN	Pea15a	ENSMUSG00000013698	phosphoprotein enriched in astrocytes 15A [Source:MGI Symbol;Acc:MGI:104799]	gene	Name match	0	4.97782	5.82341	7.59948	7.17966	7.52675	7.47851	7.03218	7.39405	7.06853	7.59876	7.46542	7.68583	7.9641	7.52696	8.05027	7.22438	7.86749	7.11529	7.26616	7.15704	7.49296	7.62724	7.28688	7.49593	7.35006
Casq1	1	172209894	172219868	-	NaN	Casq1	ENSMUSG00000007122	calsequestrin 1 [Source:MGI Symbol;Acc:MGI:1309468]	gene	Name match	0	-6.75612	1.47801	-2.58406	-4.30702	-2.85169	-2.70154	-2.06157	-2.61984	-4.08642	-2.21485	-2.50566	-1.75551	-0.979815	-2.146	-1.70219	-2.44708	-1.59177	-1.98634	-4.64691	-5.28327	-5.52021	-6.71417	-6.60747	-6.41354	-5.36766
Atp1a4	1	172223513	172258414	-	NaN	Atp1a4	ENSMUSG00000007107	ATPase, Na+/K+ transporting, alpha 4 polypeptide [Source:MGI Symbol;Acc:MGI:1351335]	gene	Name match	0	-6.75612	0.0558266	-6.28876	-5.96799	-6.35391	-6.86473	-6.4225	-6.27577	-6.61587	-6.7833	-6.74513	-6.8427	-5.60307	-6.79092	-6.56101	-5.80801	-5.4137	-6.64953	-6.38388	-6.43527	-6.3887	-6.79017	-5.81499	-6.41354	-6.68062
Igsf8	1	172261641	172319841	+	NaN	Igsf8	ENSMUSG00000038034	immunoglobulin superfamily, member 8 [Source:MGI Symbol;Acc:MGI:2154090]	gene	Name match	0	4.18999	4.99671	5.49675	5.08579	5.31944	5.52881	5.49101	5.51988	5.8847	5.80022	5.07617	5.16014	5.15193	5.03632	5.48707	4.41708	5.57599	5.24986	4.46028	5.33184	4.5935	5.1362	5.07703	5.45419	5.37015
Atp1a2	1	172271709	172298064	-	NaN	Atp1a2	ENSMUSG00000007097	ATPase, Na+/K+ transporting, alpha 2 polypeptide [Source:MGI Symbol;Acc:MGI:88106]	gene	Name match	0	-6.75612	1.07694	-4.62779	-5.96799	-5.40943	0.221153	0.793376	-6.35177	-6.53986	0.137437	-6.74513	-6.8427	-1.03843	-3.21618	-4.45556	-6.60049	-5.3377	-6.64953	-6.38388	-6.43527	-6.3887	-6.79017	-6.68347	-6.26154	-5.73614
Kcnj9	1	172321033	172329263	-	NaN	Kcnj9	ENSMUSG00000038026	potassium inwardly-rectifying channel, subfamily J, member 9 [Source:MGI Symbol;Acc:MGI:108007]	gene	Name match	0	-6.68011	-3.29226	-6.28876	-6.04399	-6.27791	-5.55176	-5.9225	-4.79609	-6.61587	-6.7073	-6.66913	-6.69069	-5.89556	-6.71492	-6.48501	-5.43953	-5.78218	-6.57353	-6.38388	-6.43527	-6.4647	-6.79017	-6.75948	-6.41354	-6.68062
Kcnj10	1	172341210	172374085	+	NaN	Kcnj10	ENSMUSG00000044708	potassium inwardly-rectifying channel, subfamily J, member 10 [Source:MGI Symbol;Acc:MGI:1194504]	gene	Name match	0	-2.06038	0.773683	-6.36476	-4.80702	-4.69295	-5.55176	-5.63002	-4.00361	-5.67138	-5.04633	-5.26545	-3.88334	-6.47156	-6.79092	-6.56101	-5.36353	-6.65066	-6.64953	-5.43939	-6.35927	-6.4647	-5.55321	-6.60747	-6.33754	-6.68062
Pigm	1	172376531	172384099	+	NaN	Pigm	ENSMUSG00000050229	phosphatidylinositol glycan anchor biosynthesis, class M [Source:MGI Symbol;Acc:MGI:1914806]	gene	Name match	0	5.25581	5.19001	4.71058	3.53727	4.87483	4.93775	5.12275	5.13479	5.04807	5.03175	4.4868	4.49514	5.12663	4.9452	5.17623	4.66934	4.78587	4.5472	4.53086	4.31298	4.62746	5.13013	5.058	5.51063	5.01657
Slamf9	1	172475358	172478575	+	NaN	Slamf9	ENSMUSG00000026548	SLAM family member 9 [Source:MGI Symbol;Acc:MGI:1923692]	gene	Name match	0	1.18034	-1.55299	-3.22412	-4.30702	-6.35391	-6.71273	-3.45582	-3.87784	-5.3789	-3.98859	-5.00816	-2.2838	-1.12018	-2.79218	-1.62788	-5.73201	-2.4366	-2.5381	-1.56195	-2.50982	-3.40902	-5.4772	-4.94651	-3.73934	-4.44366
Igsf9	1	172481788	172498878	+	NaN	Igsf9	ENSMUSG00000037995	immunoglobulin superfamily, member 9 [Source:MGI Symbol;Acc:MGI:2135283]	gene	Name match	0	-0.358186	3.8803	0.977033	3.24103	1.43731	-1.23709	0.144816	1.84162	1.55628	2.1371	2.76583	2.41897	2.93291	1.78787	2.44063	1.24007	3.18513	0.0569799	3.85853	4.29314	4.59417	3.2275	3.88161	1.81391	1.94339
Tagln2	1	172500047	172507380	+	NaN	Tagln2	ENSMUSG00000026547	transgelin 2 [Source:MGI Symbol;Acc:MGI:1312985]	gene	Name match	0	8.10616	7.34777	8.55541	7.90736	8.62691	7.44075	7.51332	7.75494	7.91745	7.63264	8.25746	7.77206	8.20708	8.47796	8.31671	7.9548	8.55623	7.88709	7.92912	8.64123	8.95904	8.77663	8.56714	9.15468	8.07493
Ccdc19	1	172521044	172545870	+	NaN	Ccdc19	ENSMUSG00000026546	coiled-coil domain containing 19 [Source:MGI Symbol;Acc:MGI:1919120]	gene	Name match	0	-3.14468	1.12336	-2.62779	-5.96799	-1.03422	-1.41837	-0.20844	-3.21113	-1.5982	-1.50378	-3.24291	-2.06554	-1.91266	-1.80271	-2.50212	-5.80801	-0.914953	-0.892801	-2.25769	-1.48891	-2.50903	-5.31049	-5.2798	-6.41354	-6.68062
4933439K11Rik	1	172538133	172558129	-	NaN	4933439K11Rik	ENSMUSG00000085184	RIKEN cDNA 4933439K11 gene [Source:MGI Symbol;Acc:MGI:1918569]	gene	Name match	0	-2.09293	-2.50299	-6.36476	-6.04399	-6.35391	-4.92025	-2.3465	-5.48329	-4.3789	-6.2073	-5.87665	-4.89821	-6.47156	-5.31125	-5.32404	-5.12081	-6.65066	-6.57353	-3.70968	-3.40583	-6.3887	-6.71417	-6.68347	-6.33754	-6.60462
Vsig8	1	172555938	172563717	+	NaN	Vsig8	ENSMUSG00000049598	V-set and immunoglobulin domain containing 8 [Source:MGI Symbol;Acc:MGI:3642995]	gene	Name match	0	-6.60411	-4.503	-6.36476	-4.89198	-6.20191	-5.92025	-3.55402	-3.74633	-4.96386	-6.7073	-6.66913	-5.52973	-6.31956	-5.71492	-6.48501	-4.57105	-6.49866	-5.70505	-6.23188	-5.56679	-6.4647	-6.71417	-6.75948	-6.41354	-6.68062
Slamf8	1	172581377	172590568	-	NaN	Slamf8	ENSMUSG00000053318	SLAM family member 8 [Source:MGI Symbol;Acc:MGI:1921998]	gene	Name match	0	0.170539	-4.82171	-6.21276	-4.73102	1.58165	-6.86473	-2.26154	-3.06638	-1.14646	-5.04633	-5.18945	-5.60573	-6.31956	-3.89299	-5.32404	-5.12081	-5.09498	-4.04408	0.236443	-0.378187	-0.0796555	-6.79017	-6.75948	-2.90442	-6.68062
Dusp23	1	172630769	172632974	-	NaN	Dusp23	ENSMUSG00000026544	dual specificity phosphatase 23 [Source:MGI Symbol;Acc:MGI:1915690]	gene	Name match	0	1.61908	0.207962	2.06069	0.438237	1.22771	1.69094	2.66018	2.36567	2.30886	1.8968	0.188411	1.67854	2.23279	2.06365	1.96051	1.41094	1.52839	0.675937	0.926725	0.738883	0.390409	0.366921	-0.240966	0.416961	0.653175
Fcer1a	1	173221271	173227229	-	NaN	Fcer1a	ENSMUSG00000005339	Fc receptor, IgE, high affinity I, alpha polypeptide [Source:MGI Symbol;Acc:MGI:95494]	gene	Name match	0	-2.39519	-6.55868	-6.36476	-6.04399	-6.35391	-6.78873	-6.49851	-6.35177	-6.61587	-6.7833	-6.74513	-6.8427	-6.47156	-6.79092	-6.56101	-6.67649	-6.65066	-6.64953	-6.38388	-6.43527	-6.4647	-6.79017	-6.75948	-6.41354	-6.68062
Cadm3	1	173334254	173367695	-	NaN	Cadm3	ENSMUSG00000005338	cell adhesion molecule 3 [Source:MGI Symbol;Acc:MGI:2137858]	gene	Name match	0	-5.44315	-0.792263	-1.80587	-6.04399	-6.27791	-5.92025	-6.49851	-6.27577	-6.53986	-5.54633	-6.74513	-5.52973	-5.52707	-5.47796	-6.48501	-5.01553	-6.57466	-6.57353	-6.38388	-6.43527	-6.3887	-6.79017	-5.89099	-6.41354	-6.60462
Aim2	1	173350879	173466040	+	NaN	Aim2	ENSMUSG00000037860	absent in melanoma 2 [Source:MGI Symbol;Acc:MGI:2686159]	gene	Name match	0	4.3906	4.87497	-6.36476	-2.77757	1.09566	1.15898	1.13028	2.77744	2.19455	-0.496146	-1.59383	-1.00046	-1.46501	0.470777	-0.155604	-0.0904661	0.325517	-1.27502	-1.27693	-1.57858	-3.19828	-1.656	0.863647	0.0328169	-0.502335
BC094916	1	173519717	173535957	-	NaN	BC094916	ENSMUSG00000070501	cDNA sequence BC094916 [Source:MGI Symbol;Acc:MGI:3584522]	gene	Name match	0	-0.966633	-6.55868	-6.36476	-6.04399	-6.35391	-6.86473	-6.49851	-6.35177	-4.8789	-6.7073	-6.66913	-6.76669	-5.60307	-6.79092	-6.56101	-6.67649	-6.65066	-6.64953	-5.5154	-6.43527	-6.4647	-6.71417	-6.75948	-6.33754	-6.68062
Pydc4	1	173566284	173599274	-	NaN	Pydc4	ENSMUSG00000073491	pyrin domain containing 4 [Source:MGI Symbol;Acc:MGI:3695276]	gene	Name match	0	-0.697222	-6.55868	-4.25931	-5.0995	-1.40943	-2.70154	-5.55402	-4.00361	3.17906	-5.33881	-5.00816	-3.80001	-5.39556	-5.05396	-6.56101	-6.60049	-5.70618	-6.57353	2.16685	-1.49079	-5.59621	-6.79017	-6.68347	2.10929	-5.73614
Pyhin1	1	173630859	173647928	+	NaN	Pyhin1	ENSMUSG00000043263	pyrin and HIN domain family, member 1 [Source:MGI Symbol;Acc:MGI:2138243]	gene	Name match	0	4.69449	-3.51599	-2.77758	-5.0995	3.38761	3.71742	2.08876	2.90178	3.9953	2.08511	1.99012	2.5943	3.57196	2.9234	2.31658	0.143483	2.04374	1.3596	4.44356	2.42137	0.890342	-1.50947	-0.728153	-0.687938	-3.53998
Pydc3	1	173673911	173698392	+	NaN	Pydc3	ENSMUSG00000066677	pyrin domain containing 3 [Source:MGI Symbol;Acc:MGI:2442822]	gene	Name match	0	0.568035	-6.55868	-6.36476	-1.72653	-0.0437696	-5.99625	-5.26154	-5.11481	0.947523	-6.7073	-6.74513	-6.76669	-5.60307	-6.79092	-6.56101	-6.67649	-5.78218	-5.78105	0.106984	-0.529622	-2.23528	-6.79017	-6.68347	2.1209	-3.50642
AI607873	1	173723430	173741809	-	NaN	AI607873	ENSMUSG00000073490	expressed sequence AI607873 [Source:MGI Symbol;Acc:MGI:2138302]	gene	Name match	0	6.18801	-0.294069	-0.955893	1.68898	3.57208	3.17129	1.38342	0.953045	3.85665	-0.306665	-0.756915	-0.709606	0.494212	0.165668	-0.992561	-2.34133	0.967076	-2.43289	2.05552	1.06017	0.513449	-0.392242	-1.11883	4.21767	1.24611
Ifi204	1	173747293	173766876	-	NaN	Ifi204	ENSMUSG00000073489	interferon activated gene 204 [Source:MGI Symbol;Acc:MGI:96429]	gene	Name match	0	5.33527	-0.150796	2.86609	6.59991	6.37114	5.98915	6.39741	6.03593	7.5853	4.81874	4.58549	3.23684	4.70738	5.04072	3.94618	4.77935	5.01462	4.13579	6.62763	5.869	6.24321	3.56815	3.27199	7.06598	5.1047
Mndal	1	173857221	173942491	-	NaN	Mndal	ENSMUSG00000090272	myeloid nuclear differentiation antigen like [Source:MGI Symbol;Acc:MGI:3780953]	gene	Name match	0	3.33406	-3.59932	-0.425461	3.11665	4.90465	4.19517	3.86908	3.18938	5.74941	3.58374	2.99388	1.94159	2.35152	2.96906	2.12965	2.99848	2.92092	1.62066	5.87699	4.93133	4.95718	2.23945	1.92728	4.9337	3.82554
Mnda	1	173896355	173912922	-	NaN	Mnda	ENSMUSG00000026536	myeloid cell nuclear differentiation antigen [Source:MGI Symbol;Acc:MGI:3041120]	gene	Name match	0	2.86541	-2.36294	2.3589	4.14417	4.94959	4.17607	4.26843	4.03313	5.60373	3.66639	3.2141	3.02982	3.47831	3.3755	3.0803	3.32984	3.76425	2.92768	5.3563	4.79743	4.91844	3.54394	3.24893	5.42641	4.02808
Ifi203	1	173920407	173942672	-	NaN	Ifi203	ENSMUSG00000039997	interferon activated gene 203 [Source:MGI Symbol;Acc:MGI:96428]	gene	Name match	0	4.33657	-2.86294	1.28488	6.71264	5.21476	4.17611	2.7767	3.36865	6.22059	2.56864	2.32516	1.09724	1.81486	1.86528	0.44208	3.07077	1.85649	1.09638	6.39083	5.62916	5.46508	0.480623	0.799417	5.78892	4.18732
Ifi202b	1	173962569	173982844	-	NaN	Ifi202b	ENSMUSG00000026535	interferon activated gene 202B [Source:MGI Symbol;Acc:MGI:1347083]	gene	Name match	0	0.0745256	-5.61419	-5.49628	7.08653	-6.35391	-6.86473	-6.49851	-6.35177	-6.61587	-6.7833	-6.74513	-6.8427	-6.47156	-5.12996	-6.56101	-6.52449	-6.57466	-6.64953	-5.43939	-6.43527	-6.4647	-6.71417	-6.68347	-6.41354	-6.68062
Ifi205	1	174011998	174031755	-	NaN	Ifi205	ENSMUSG00000054203	interferon activated gene 205 [Source:MGI Symbol;Acc:MGI:101847]	gene	Name match	0	1.90135	-6.40667	-0.113842	1.25547	3.03008	1.14885	-1.66553	-1.23737	1.31726	-2.56665	-4.24291	-2.562	-2.11063	-1.83804	-4.05879	-0.447082	-1.45692	-2.45912	5.04314	3.65735	3.21356	-2.68472	-2.09352	4.3832	0.806433
Spna1	1	174172776	174248450	+	NaN	Spna1	ENSMUSG00000026532	spectrin alpha 1 [Source:MGI Symbol;Acc:MGI:98385]	gene	Name match	0	-3.02418	4.84586	-0.96483	-5.96799	0.575144	3.00782	1.32112	-0.426807	-2.7807	0.00793119	-0.429211	-1.33701	1.27909	0.394123	-0.162328	2.78201	2.3627	2.87181	2.1484	-3.21863	0.841902	-0.967131	-2.53006	-2.26436	2.86729
Fmn2	1	174501825	174822717	+	NaN	Fmn2	ENSMUSG00000028354	formin 2 [Source:MGI Symbol;Acc:MGI:1859252]	gene	Name match	0	-2.80045	4.17239	-1.14107	-3.93854	-6.27791	-6.21273	-3.33532	-5.40729	-4.2677	-5.83881	-2.81201	-2.61328	-4.91588	-2.55146	-2.2946	-4.32833	-3.75274	-3.36413	-1.77394	-5.56679	-1.53348	-6.71417	-4.41131	-6.41354	-6.68062
Grem2	1	174833785	174921819	-	NaN	Grem2	ENSMUSG00000050069	gremlin 2 homolog, cysteine knot superfamily (Xenopus laevis) [Source:MGI Symbol;Acc:MGI:1344367]	gene	Name match	0	-0.813042	2.73923	7.01117	3.40564	5.60766	4.28206	5.06387	6.14052	5.59728	6.30709	7.82535	7.11721	6.6488	8.11142	8.03821	5.66326	6.64654	6.28456	5.10748	5.12771	6.37455	-0.407429	2.32245	-4.53182	-1.15118
Rgs7	1	175059736	175491130	-	NaN	Rgs7	ENSMUSG00000026527	regulator of G protein signaling 7 [Source:MGI Symbol;Acc:MGI:1346089]	gene	Name match	0	-5.01915	-3.74571	-5.05179	-6.04399	-6.27791	-5.55176	-5.18554	-6.19977	-6.53986	-5.91481	-6.74513	-5.19069	-6.39556	-6.79092	-6.48501	-5.80801	-5.3377	-6.57353	-4.93939	-6.28327	-5.09621	-2.71542	-3.02754	0.406155	-0.0856755
Fh1	1	175600374	175625635	-	NaN	Fh1	ENSMUSG00000026526	fumarate hydratase 1 [Source:MGI Symbol;Acc:MGI:95530]	gene	Name match	0	4.60547	5.98678	5.67142	5.34467	5.64494	5.65152	5.65983	5.71498	5.68635	5.60054	5.54948	5.13773	5.81597	5.64634	5.52188	5.72721	5.62204	5.64727	5.19325	5.35691	5.56944	6.10137	5.92215	6.34767	5.90085
Kmo	1	175620381	175662116	+	NaN	Kmo	ENSMUSG00000039783	kynurenine 3-monooxygenase (kynurenine 3-hydroxylase) [Source:MGI Symbol;Acc:MGI:2138151]	gene	Name match	0	2.21258	-6.48267	-6.36476	-6.04399	-6.27791	-6.71273	-6.4225	-6.35177	-6.61587	-6.7073	-6.74513	-6.8427	-6.47156	-6.71492	-6.56101	-6.67649	-6.65066	-6.64953	-6.38388	-6.43527	-6.4647	-6.79017	-6.68347	-6.41354	-6.68062
Opn3	1	175662421	175692776	-	NaN	Opn3	ENSMUSG00000026525	opsin 3 [Source:MGI Symbol;Acc:MGI:1338022]	gene	Name match	0	0.748892	-0.977682	0.758225	1.42286	-0.901025	-1.19258	-1.61781	-1.65339	-2.56991	-1.12011	-0.73087	-1.2838	-1.49763	-0.678745	-1.37194	-2.29478	-1.195	-2.24363	-0.324985	-0.144047	0.52567	1.86166	1.78565	2.46065	1.54819
Chml	1	175686488	175688353	-	NaN	Chml	ENSMUSG00000078185	choroideremia-like [Source:MGI Symbol;Acc:MGI:101913]	gene	Name match	0	0.919683	0.768279	0.509944	0.826632	1.31768	1.3573	0.857994	1.46893	1.00574	1.16929	1.44847	0.989182	1.29576	1.45404	1.4184	0.767696	1.24909	1.30192	1.11959	1.04762	2.12392	3.84358	3.63899	2.10046	3.12119
Exo1	1	175880778	175911396	+	NaN	Exo1	ENSMUSG00000039748	exonuclease 1 [Source:MGI Symbol;Acc:MGI:1349427]	gene	Name match	0	2.98725	5.71015	3.50457	4.43742	4.34138	3.71467	3.42991	2.69938	3.67335	3.22397	3.40181	1.55629	2.35657	2.81204	1.54046	3.9679	3.11549	2.58706	4.04222	3.99351	4.42878	5.03549	4.85027	4.6615	4.54527
Pld5	1	175962306	176275312	-	NaN	Pld5	ENSMUSG00000055214	phospholipase D family, member 5 [Source:MGI Symbol;Acc:MGI:2442056]	gene	Name match	0	-6.75612	-5.61419	-2.54283	-6.04399	-6.27791	-5.99625	-6.4225	-6.35177	-6.61587	-6.7833	-6.74513	-5.97421	-6.47156	-6.71492	-6.56101	-4.93953	-5.78218	-6.57353	-6.38388	-6.43527	-5.59621	-6.79017	-6.60747	-6.41354	-6.68062
B020018G12Rik	1	175977777	175979114	-	NaN	B020018G12Rik	ENSMUSG00000078184	RIKEN cDNA B020018G12 gene [Source:MGI Symbol;Acc:MGI:3612447]	gene	Name match	0	-3.71343	-2.86826	-6.36476	-4.73102	-3.39456	-5.30905	-4.94283	-4.79609	-3.10674	-4.43513	-2.54148	-4.36876	-3.57363	-4.26148	-3.51833	-3.08931	-3.06348	-5.70505	-2.9172	-2.96859	-5.15173	-4.31624	-4.41131	-3.8841	-5.20094
Cep170	1	176733653	176807124	-	NaN	Cep170	ENSMUSG00000057335	centrosomal protein 170 [Source:MGI Symbol;Acc:MGI:1918348]	gene	Name match	0	5.36425	4.8027	6.54653	6.36559	7.33303	6.97676	6.80339	7.0373	7.0106	7.10082	7.05723	6.43155	7.07244	7.14547	7.09517	6.81621	7.20572	6.5821	7.32091	7.39932	7.11567	7.8251	7.92743	5.92504	7.22055
Sdccag8	1	176814660	177020437	+	NaN	Sdccag8	ENSMUSG00000026504	serologically defined colon cancer antigen 8 [Source:MGI Symbol;Acc:MGI:1924066]	gene	Name match	0	3.12154	2.0731	2.44538	2.94264	3.37216	3.49983	3.39196	3.00164	3.21683	3.1586	3.18494	2.64331	3.30766	3.14166	3.03508	2.71845	3.2284	2.772	3.23773	2.93567	3.00469	3.83331	3.91322	2.5105	3.2319
Akt3	1	177020073	177258203	-	NaN	Akt3	ENSMUSG00000019699	thymoma viral proto-oncogene 3 [Source:MGI Symbol;Acc:MGI:1345147]	gene	Name match	0	4.64871	3.00664	5.08995	4.85547	6.02276	5.90289	5.73712	5.52859	5.6975	5.53782	5.30973	5.3129	5.532	5.47891	5.75273	5.63082	6.03659	5.16784	5.39313	5.59865	5.53083	6.0999	5.88689	5.06032	5.54047
Zfp238	1	177444661	177450760	+	NaN	Zfp238	ENSMUSG00000063659	zinc finger protein 238 [Source:MGI Symbol;Acc:MGI:1353609]	gene	Name match	0	5.41945	3.34166	3.43161	4.44377	3.5984	3.34001	3.10098	3.45938	3.53101	3.65935	3.63686	3.72261	4.16722	3.83085	3.89556	3.80341	4.28105	3.29327	5.06138	5.27945	4.01645	4.53291	4.476	4.8149	4.48479
1700016C15Rik	1	177729814	177753324	+	NaN	1700016C15Rik	ENSMUSG00000015962	RIKEN cDNA 1700016C15 gene [Source:MGI Symbol;Acc:MGI:1916678]	gene	Name match	0	-6.68011	-6.55868	-6.36476	-4.6755	-6.35391	-6.78873	-6.49851	-6.35177	-6.53986	-6.7073	-6.66913	-6.8427	-6.47156	-6.71492	-6.48501	-6.60049	-6.65066	-5.49753	-6.23188	-6.43527	-6.4647	-6.79017	-6.75948	-6.33754	-6.68062
Adss	1	177762962	177796511	-	NaN	Adss	ENSMUSG00000015961	adenylosuccinate synthetase, non muscle [Source:MGI Symbol;Acc:MGI:87948]	gene	Name match	0	6.47693	7.11212	6.50686	6.1849	6.63154	6.6128	6.39649	6.56352	6.06771	6.39074	6.31656	6.13919	6.84816	6.74772	6.48402	6.7611	6.67637	6.65447	6.51859	6.17832	6.8289	7.13832	7.16858	7.07502	6.53288
Pppde1	1	178187417	178252598	+	NaN	Pppde1	ENSMUSG00000026502	PPPDE peptidase domain containing 1 [Source:MGI Symbol;Acc:MGI:1926075]	gene	Name match	0	5.25064	5.52897	6.33505	5.70646	5.82466	6.11921	6.09633	5.86056	5.3032	5.96344	5.57916	5.3098	6.03506	6.02841	6.02117	5.72912	6.00953	5.73528	5.67831	5.84804	5.57463	5.61412	5.59832	6.56338	5.85515
B230369F24Rik	1	178313328	178318549	-	NaN	B230369F24Rik	ENSMUSG00000086350	RIKEN cDNA B230369F24 gene [Source:MGI Symbol;Acc:MGI:2443392]	gene	Name match	0	-3.28943	-2.07046	-2.95886	-2.08832	-5.20191	-4.3908	-3.26154	-3.61481	-2.92013	-5.04633	-3.70245	-3.70205	-5.39556	-3.05899	-3.66308	-2.95985	-4.70618	-5.70505	-5.30788	-6.35927	-6.3887	-3.68472	-3.29279	-5.10058	-2.96398
Fam36a	1	178319130	178322693	+	NaN	Fam36a	ENSMUSG00000026500	family with sequence similarity 36, member A [Source:MGI Symbol;Acc:MGI:1913609]	gene	Name match	0	2.60187	2.44502	2.88131	1.56707	2.79945	3.07932	3.26625	2.84311	2.88167	3.63856	3.27505	3.29113	3.7518	3.04462	3.53021	2.4228	3.62603	2.96561	2.08319	1.16711	3.05558	3.69422	3.93751	2.96608	3.23323
Hnrnpu	1	178323074	178337797	-	NaN	Hnrnpu	ENSMUSG00000039630	heterogeneous nuclear ribonucleoprotein U [Source:MGI Symbol;Acc:MGI:1858195]	gene	Name match	0	8.29469	9.69118	8.16386	8.94731	9.04095	8.53689	8.52436	8.55792	8.65046	8.62381	8.66889	8.15723	8.57057	8.50846	8.33388	8.67895	8.58158	8.18822	8.64372	8.53893	9.04776	9.4226	9.53309	8.18399	9.01789
Efcab2	1	178405881	178483247	+	NaN	Efcab2	ENSMUSG00000026495	EF-hand calcium binding domain 2 [Source:MGI Symbol;Acc:MGI:1915476]	gene	Name match	0	0.935296	0.973116	-0.542832	0.0633373	0.115949	0.542901	-0.281217	-0.490846	0.207176	0.581577	-0.62444	0.119875	0.850057	0.118374	0.0122675	-0.515044	-0.243774	-0.902306	0.0714425	-0.794632	-0.244839	0.559866	0.536203	-0.816408	-0.803013
Kif26b	1	178529125	178932855	+	NaN	Kif26b	ENSMUSG00000026494	kinesin family member 26B [Source:MGI Symbol;Acc:MGI:2447076]	gene	Name match	0	-2.28399	-0.311297	4.76495	-1.84034	3.2565	3.31774	3.80888	4.4521	4.70125	4.94533	2.795	2.87438	4.73451	3.97433	2.97361	3.30643	4.28182	4.2501	-1.71379	0.872602	1.62384	3.22672	2.23219	-2.51561	0.0824011
Smyd3	1	178951960	179518041	-	NaN	Smyd3	ENSMUSG00000055067	SET and MYND domain containing 3 [Source:MGI Symbol;Acc:MGI:1916976]	gene	Name match	0	2.64477	4.47602	2.01499	2.26815	3.16653	3.88628	3.49456	3.24614	3.05581	3.33718	2.80567	2.72282	3.4072	2.89882	3.48817	2.9246	2.87721	2.7431	2.89718	2.84235	2.75058	3.35261	3.27412	3.93214	3.7706
AC130279.1	1	179520375	179520857	-	NaN	AC130279.1	ENSMUSG00000096474	No description	gene	Name match	0	2.94155	3.25996	2.58397	-0.864343	2.892	2.69525	2.79848	2.46805	2.72886	2.66529	2.95671	3.21166	2.83451	2.59342	2.90359	2.99174	2.82845	2.73461	3.22051	3.15421	3.26074	3.11851	3.11231	3.23338	3.30685
Tfb2m	1	179528055	179546267	-	NaN	Tfb2m	ENSMUSG00000026492	transcription factor B2, mitochondrial [Source:MGI Symbol;Acc:MGI:107937]	gene	Name match	0	3.45642	4.03565	4.30832	3.42275	3.7503	3.86642	4.26985	3.82189	4.03613	4.29841	3.98758	4.17356	4.72446	4.34297	4.07229	3.76379	4.27812	3.94518	3.24424	3.1958	3.42787	4.24116	4.49136	4.00196	3.88648
Cnst	1	179546370	179627478	+	NaN	Cnst	ENSMUSG00000038949	consortin, connexin sorting protein [Source:MGI Symbol;Acc:MGI:2445141]	gene	Name match	0	4.10738	4.21478	4.77416	3.59082	3.94969	4.2061	4.70635	4.59964	4.42849	4.82079	4.84345	4.2884	4.92369	5.13477	5.07113	4.56066	4.98626	3.71217	3.92794	3.98992	3.95718	4.10856	3.94819	3.30644	4.22295
Sccpdh	1	179668210	179687189	+	NaN	Sccpdh	ENSMUSG00000038936	saccharopine dehydrogenase (putative) [Source:MGI Symbol;Acc:MGI:1924486]	gene	Name match	0	2.76939	3.74553	4.79744	4.2346	5.13074	4.85702	5.17624	5.35511	5.30678	5.42834	5.28555	5.24873	5.61262	5.41763	5.65501	4.59844	5.17095	4.87306	5.13176	5.55694	5.16444	5.80147	5.76562	5.82423	5.38598
Ahctf1	1	179744894	179803680	-	NaN	Ahctf1	ENSMUSG00000026491	AT hook containing transcription factor 1 [Source:MGI Symbol;Acc:MGI:1915033]	gene	Name match	0	6.18483	7.09067	5.83745	5.86067	6.3795	6.31627	6.41791	6.34331	6.46678	6.53685	6.48329	5.71151	6.54521	6.64879	6.39742	6.47554	6.38703	6.03627	6.54564	6.56493	6.5225	7.72191	7.62392	5.89891	7.18745
Cdc42bpa	1	179960472	180165603	+	NaN	Cdc42bpa	ENSMUSG00000026490	CDC42 binding protein kinase alpha [Source:MGI Symbol;Acc:MGI:2441841]	gene	Name match	0	1.95236	4.3228	6.79252	6.14241	6.51782	6.79713	6.83781	6.79867	6.87199	7.05212	6.87196	6.46178	7.0299	7.39677	7.10911	6.98943	7.12435	6.76034	6.69582	6.73264	6.62891	7.2793	7.07951	5.05138	6.87124
Adck3	1	180165238	180199602	-	NaN	Adck3	ENSMUSG00000026489	aarF domain containing kinase 3 [Source:MGI Symbol;Acc:MGI:1914676]	gene	Name match	0	3.57222	3.09643	-1.00172	-0.749283	-0.0798771	0.709183	2.03094	1.14798	1.3974	1.33424	-0.00941828	1.07736	1.17809	0.699691	-0.219723	0.446124	-0.176846	0.750369	-1.74324	-2.13367	-1.58709	-1.32349	-1.47996	-2.08939	-0.642049
Psen2	1	180227004	180263438	-	NaN	Psen2	ENSMUSG00000010609	presenilin 2 [Source:MGI Symbol;Acc:MGI:109284]	gene	Name match	0	4.51809	3.13151	2.88074	1.42904	3.12	3.23071	3.74085	4.00535	3.87771	3.92293	3.31436	3.73598	4.46275	3.72774	4.08579	2.77424	3.56396	3.57928	3.08514	2.94562	3.49867	2.56273	2.69124	3.31553	2.92591
Itpkb	1	180330485	180424802	+	NaN	Itpkb	ENSMUSG00000038855	inositol 1,4,5-trisphosphate 3-kinase B [Source:MGI Symbol;Acc:MGI:109235]	gene	Name match	0	5.91406	3.09203	4.64408	4.09886	5.02548	4.76825	5.5722	5.20399	5.35878	5.1886	4.70221	4.31175	4.87569	4.97536	4.54481	4.93075	4.76653	4.63046	4.64807	4.99389	4.37162	4.94459	4.7566	4.00288	4.63786
6330403A02Rik	1	180432387	180483504	-	NaN	6330403A02Rik	ENSMUSG00000053963	RIKEN cDNA 6330403A02 gene [Source:MGI Symbol;Acc:MGI:2138735]	gene	Name match	0	-0.0449668	-5.32171	-6.36476	-6.04399	-4.24847	-6.71273	-6.3465	-6.35177	-6.61587	-6.63129	-6.74513	-5.36302	-6.39556	-5.47796	-4.45556	-5.73201	-4.3025	-6.57353	-6.38388	-6.43527	-6.4647	-5.92169	-6.68347	-6.41354	-6.68062
Parp1	1	180568955	180601253	+	NaN	Parp1	ENSMUSG00000026496	poly (ADP-ribose) polymerase family, member 1 [Source:MGI Symbol;Acc:MGI:1340806]	gene	Name match	0	6.11755	8.8173	5.83777	6.36588	7.16741	6.87024	6.54455	6.4163	6.93581	6.52507	6.6032	5.34955	6.08746	6.41967	5.91578	6.84681	6.45955	6.45269	6.64756	7.00305	7.00908	7.50104	7.22106	6.30577	6.88141
Lin9	1	180641150	180690518	+	NaN	Lin9	ENSMUSG00000058729	lin-9 homolog (C. elegans) [Source:MGI Symbol;Acc:MGI:1919818]	gene	Name match	0	4.07538	3.53726	3.35312	4.0035	4.4592	3.68879	3.64103	3.53619	3.79819	3.75083	3.85259	2.89328	3.31793	3.56134	3.21587	3.99336	3.5931	3.17648	4.09955	4.40934	4.40926	5.14387	4.98813	5.03945	4.93848
Mixl1	1	180693043	180697034	-	NaN	Mixl1	ENSMUSG00000026497	Mix1 homeobox-like 1 (Xenopus laevis) [Source:MGI Symbol;Acc:MGI:1351322]	gene	Name match	0	-6.75612	-1.36029	-6.36476	-6.04399	-6.35391	-5.99625	-6.49851	-6.35177	-6.61587	-6.7833	-6.74513	-6.76669	-6.39556	-6.79092	-6.48501	-6.67649	-6.57466	-6.64953	-6.38388	-6.43527	-6.3887	-6.79017	-5.89099	-6.41354	-6.68062
Acbd3	1	180726043	180754203	+	NaN	Acbd3	ENSMUSG00000026499	acyl-Coenzyme A binding domain containing 3 [Source:MGI Symbol;Acc:MGI:2181074]	gene	Name match	0	5.7915	5.08044	6.32027	5.27178	5.96438	6.01116	6.44781	6.36879	6.12347	6.26789	5.83397	6.21562	6.6509	6.3449	6.49143	5.81896	6.31776	6.10564	5.97791	6.08643	5.77076	5.99496	6.02437	5.91852	6.31951
H3f3a	1	180800832	180813943	-	NaN	H3f3a	ENSMUSG00000060743	H3 histone, family 3A [Source:MGI Symbol;Acc:MGI:1097686]	gene	Name match	0	8.83735	8.18513	7.84325	7.14397	7.73437	7.20873	7.87301	7.68711	7.48886	7.69219	7.34731	7.0711	7.5624	7.52967	7.44271	7.13983	7.6006	6.94761	7.2828	7.29773	7.9135	7.89126	7.72542	8.42106	7.56784
BC031781	1	180851151	180868097	+	NaN	BC031781	ENSMUSG00000038806	cDNA sequence BC031781 [Source:MGI Symbol;Acc:MGI:2384788]	gene	Name match	0	6.6447	6.2687	5.03565	4.59083	5.42922	5.37633	5.74703	5.58058	5.46805	5.44867	5.26618	5.13062	5.71253	5.52039	5.74575	5.21148	5.42253	5.21949	5.40972	5.30504	5.18538	5.45293	5.58176	5.70534	5.33923
Lefty2	1	180893108	180899103	+	NaN	Lefty2	ENSMUSG00000066652	left-right determination factor 2 [Source:MGI Symbol;Acc:MGI:2443573]	gene	Name match	0	-6.75612	3.79046	-6.36476	-5.96799	-6.27791	-6.86473	-5.9225	-5.48329	-5.67138	-6.7073	-6.74513	-6.26669	-6.47156	-5.92244	-6.56101	-6.67649	-6.57466	-6.57353	-5.80788	-6.35927	-6.31269	-6.79017	-6.75948	-6.41354	-6.68062
Pycr2	1	180904274	180908087	+	NaN	Pycr2	ENSMUSG00000026520	pyrroline-5-carboxylate reductase family, member 2 [Source:MGI Symbol;Acc:MGI:1277956]	gene	Name match	0	4.09268	5.81246	4.96224	4.76523	5.34128	4.83903	5.43467	5.53818	5.69541	5.26312	5.42291	4.99659	5.54767	5.64881	5.2571	5.40489	5.38496	5.2393	5.70933	5.77576	5.63234	5.87478	5.79522	5.95754	5.8587
Lefty1	1	180935022	180938400	+	NaN	Lefty1	ENSMUSG00000038793	left right determination factor 1 [Source:MGI Symbol;Acc:MGI:107405]	gene	Name match	0	-0.410373	4.26323	-0.566596	1.36485	-4.61695	-6.71273	1.44632	0.832599	0.225827	0.623223	-1.98113	0.561965	0.407338	0.0986922	1.00783	-0.502124	0.806851	-4.30137	-2.89566	-5.12231	-2.50903	-6.13817	-5.89099	-6.41354	-5.73614
Tmem63a	1	180942344	180975112	+	NaN	Tmem63a	ENSMUSG00000026519	transmembrane protein 63a [Source:MGI Symbol;Acc:MGI:2384789]	gene	Name match	0	5.84849	2.68751	6.09818	5.14231	5.43658	5.59034	5.77629	5.47926	5.82545	5.52403	5.2702	4.96342	5.44987	5.71987	5.41924	5.00179	5.78754	5.32736	4.98933	4.91427	5.32661	4.84997	4.45188	5.22699	4.95921
Ephx1	1	180976155	181020904	-	NaN	Ephx1	ENSMUSG00000038776	epoxide hydrolase 1, microsomal [Source:MGI Symbol;Acc:MGI:95405]	gene	Name match	0	2.87364	5.0659	7.58279	2.99978	6.93489	8.13379	8.59539	8.08443	7.95849	8.36742	7.62774	7.86281	8.51594	7.82066	7.84194	7.29243	8.07117	7.84242	6.62987	6.36453	6.65276	6.74049	6.9649	7.39191	7.18093
9130409I23Rik	1	181051237	181060667	+	NaN	9130409I23Rik	ENSMUSG00000038768	RIKEN cDNA 9130409I23 gene [Source:MGI Symbol;Acc:MGI:3588271]	gene	Name match	0	-6.75612	-5.69019	-6.36476	-6.04399	-2.34479	-1.8908	-3.65034	-3.63513	-5.53986	-3.04633	-2.31968	-1.85802	-1.16198	-2.12083	-1.7204	-3.57105	-1.75877	-1.57087	-5.5154	-4.69831	-2.5588	-4.44201	-1.96131	-5.46906	-4.94366
Nvl	1	181093423	181144157	-	NaN	Nvl	ENSMUSG00000026516	nuclear VCP-like [Source:MGI Symbol;Acc:MGI:1914709]	gene	Name match	0	4.17889	6.27262	4.33456	4.71007	4.98138	4.83167	5.16048	5.06662	5.39946	5.2767	4.88708	4.33543	5.0627	5.02569	4.89718	4.94395	4.97022	4.59207	5.1692	5.10499	5.15593	5.51102	5.71803	5.06342	5.72832
Cnih4	1	181150931	181168994	+	NaN	Cnih4	ENSMUSG00000062169	cornichon homolog 4 (Drosophila) [Source:MGI Symbol;Acc:MGI:1925828]	gene	Name match	0	5.31681	5.13253	5.35301	5.17762	5.65697	5.26322	5.03896	5.41218	5.48192	5.49686	5.51965	5.38592	5.69485	5.37765	5.55838	5.23643	5.57834	5.05905	5.66199	5.41627	5.6193	6.19368	6.17979	6.5995	5.75785
Wdr26	1	181173228	181211552	-	NaN	Wdr26	ENSMUSG00000038733	WD repeat domain 26 [Source:MGI Symbol;Acc:MGI:1923825]	gene	Name match	0	8.48275	6.75252	7.1189	6.41613	6.98216	7.32257	7.68709	7.91484	7.69513	7.80372	7.25147	7.44345	7.95329	7.75963	7.83754	7.03528	7.58139	7.19265	7.17626	7.21151	6.92149	7.53754	7.5797	7.18237	7.63286
A430110L20Rik	1	181226076	181228490	+	NaN	A430110L20Rik	ENSMUSG00000054135	RIKEN cDNA A430110L20 gene [Source:MGI Symbol;Acc:MGI:3036249]	gene	Name match	0	-3.71343	-5.69019	-6.36476	-4.73102	-3.90943	-5.30905	-3.32431	-3.87784	-3.06018	-3.31662	-4.24291	-5.28702	-3.57363	-4.44276	-2.60534	-4.57105	-3.69131	-5.41256	-4.64691	-5.19831	-3.32405	-2.74422	-3.80012	-5.54506	-3.53998
Cnih3	1	181352628	181460641	+	NaN	Cnih3	ENSMUSG00000026514	cornichon homolog 3 (Drosophila) [Source:MGI Symbol;Acc:MGI:1920228]	gene	Name match	0	-3.4897	-5.90667	-6.36476	-5.96799	-6.35391	-6.78873	-6.4225	-6.27577	-6.61587	-6.7073	-6.66913	-5.39821	-5.60307	-6.63892	-6.48501	-6.67649	-5.78218	-6.64953	-5.5154	-6.35927	-6.4647	-5.34569	-6.68347	-6.41354	-6.68062
Dnahc14	1	181738988	181769674	+	NaN	Dnahc14	ENSMUSG00000047369	dynein, axonemal, heavy chain 14 [Source:MGI Symbol;Acc:MGI:2444525]	gene	Name match	0	-6.75612	-3.26397	-6.36476	-6.04399	-6.35391	-6.86473	-6.49851	-6.35177	-6.53986	-6.7833	-6.74513	-6.8427	-6.47156	-6.79092	-6.56101	-6.67649	-6.65066	-6.64953	-6.38388	-6.43527	-6.4647	-6.79017	-6.75948	-6.41354	-6.68062
Lbr	1	181815316	181842401	-	NaN	Lbr	ENSMUSG00000004880	lamin B receptor [Source:MGI Symbol;Acc:MGI:2138281]	gene	Name match	0	7.40742	6.83501	5.62657	5.72147	6.26279	5.70338	5.28896	5.18384	5.86901	5.4543	5.39273	4.27605	4.94693	5.24114	4.7249	5.47922	5.35757	4.97262	5.87438	6.20355	6.06485	6.64554	6.47621	7.2592	6.7329
Enah	1	181904445	182019980	-	NaN	Enah	ENSMUSG00000022995	enabled homolog (Drosophila) [Source:MGI Symbol;Acc:MGI:108360]	gene	Name match	0	0.433251	7.65613	6.26131	5.5771	5.82169	5.92036	6.91075	7.05082	7.08496	6.72163	6.1781	5.88783	6.62742	6.8187	6.46241	6.84922	6.63178	6.0476	5.12663	6.07428	5.48664	6.79165	6.72886	5.2128	6.47103
Srp9	1	182124737	182132407	+	NaN	Srp9	ENSMUSG00000026511	signal recognition particle 9 [Source:MGI Symbol;Acc:MGI:1350930]	gene	Name match	0	6.04828	5.51462	5.75786	4.71857	4.82297	4.83544	5.6153	5.51236	5.37209	5.47366	5.02039	5.54685	5.97788	5.49739	5.78444	4.38379	5.22168	4.84201	4.65902	4.64632	5.0175	4.94977	4.95876	5.22237	4.8401
Degs1	1	182275772	182282804	-	NaN	Degs1	ENSMUSG00000038633	degenerative spermatocyte homolog 1 (Drosophila) [Source:MGI Symbol;Acc:MGI:1097711]	gene	Name match	0	7.69825	6.46527	7.64514	6.439	7.40858	7.48779	7.47	7.58389	7.46623	7.69553	7.33079	7.62053	8.32671	7.82526	7.83997	7.15653	7.7909	7.66014	6.72828	6.83717	7.24229	7.55072	7.33669	8.11629	7.75515
Fbxo28	1	182313102	182341606	-	NaN	Fbxo28	ENSMUSG00000047539	F-box protein 28 [Source:MGI Symbol;Acc:MGI:1261890]	gene	Name match	0	5.39232	5.02125	5.23662	4.97731	5.54787	5.5486	5.86188	5.90613	5.66631	5.58632	5.49231	5.41893	5.95783	5.72958	5.79731	5.63229	5.77547	5.45539	5.51632	5.27711	5.29417	5.75099	5.88281	6.03509	5.89307
Trp53bp2	1	182409172	182462432	+	NaN	Trp53bp2	ENSMUSG00000026510	transformation related protein 53 binding protein 2 [Source:MGI Symbol;Acc:MGI:2138319]	gene	Name match	0	4.88973	4.57515	4.2543	3.88755	4.59712	4.34403	4.73381	4.82133	4.65992	4.8037	4.66676	4.42087	5.01876	4.61013	4.59339	4.4298	4.8055	4.21672	4.88332	4.80107	4.9982	5.58033	5.66287	4.73546	5.78578
Capn2	1	182467256	182517495	-	NaN	Capn2	ENSMUSG00000026509	calpain 2 [Source:MGI Symbol;Acc:MGI:88264]	gene	Name match	0	6.47872	6.2307	8.71749	7.57857	8.1244	8.22413	8.16343	8.36101	7.80348	8.3791	8.37964	8.50816	8.93377	8.87483	9.13592	8.07415	8.7632	8.36624	8.63139	8.24444	8.43075	8.56457	8.39531	8.17649	8.53269
Susd4	1	182763860	182896598	+	NaN	Susd4	ENSMUSG00000038576	sushi domain containing 4 [Source:MGI Symbol;Acc:MGI:2138351]	gene	Name match	0	-5.81163	3.43311	-2.08406	-4.30702	-1.72773	-1.56657	-0.733899	-2.11984	-3.29394	-2.15711	-5.18945	0.652776	-0.90311	-2.69151	-1.86527	-1.94078	-2.89883	-3.97533	-5.07091	-5.49079	-4.72773	-3.17874	-6.60747	-5.17658	-5.36766
Tlr5	1	182954788	182976044	+	NaN	Tlr5	ENSMUSG00000079164	toll-like receptor 5 [Source:MGI Symbol;Acc:MGI:1858171]	gene	Name match	0	1.78901	-1.24009	-0.791582	-0.683058	0.592506	1.4644	1.4896	1.00849	1.50849	1.69093	-1.94697	1.92997	2.58216	0.822696	1.08024	-1.37833	2.05935	-6.64953	-1.74038	-1.26518	0.101672	-3.89224	-2.31312	-0.00714779	0.0622677
Disp1	1	183086264	183221529	-	NaN	Disp1	ENSMUSG00000030768	dispatched homolog 1 (Drosophila) [Source:MGI Symbol;Acc:MGI:1916147]	gene	Name match	0	3.31261	3.82785	5.4398	4.26234	4.80905	5.25637	5.36074	5.33114	5.23776	5.51429	5.29212	5.65496	6.09314	5.81923	6.05869	5.29672	5.90422	5.90566	4.85787	4.84614	4.99648	5.3121	5.19834	4.48193	5.33201
Brox	1	183276342	183297256	-	NaN	Brox	ENSMUSG00000046836	BRO1 domain and CAAX motif containing [Source:MGI Symbol;Acc:MGI:1918928]	gene	Name match	0	6.32815	5.58409	5.56379	5.19889	6.09952	6.46504	6.29578	6.30408	6.11682	6.35683	5.8583	6.19193	6.59816	6.10631	6.65786	5.83566	6.375	5.99973	5.92709	5.84798	5.73116	6.25591	6.23897	6.18464	6.23975
Aida	1	183297060	183324501	+	NaN	Aida	ENSMUSG00000042901	axin interactor, dorsalization associated [Source:MGI Symbol;Acc:MGI:1919737]	gene	Name match	0	4.86434	4.7418	6.61578	5.87422	7.26945	6.83197	6.92406	6.51049	6.65578	6.99133	6.66301	6.40028	6.81099	6.75608	6.76487	6.54207	6.79753	6.44166	6.99613	6.99796	7.17701	7.03511	6.73432	7.46334	6.45232
CAAA01083517.1	1	183326725	183369529	-	NaN	CAAA01083517.1	ENSMUSG00000056050	melanoma inhibitory activity protein 3 precursor [Source:RefSeq peptide;Acc:NP_796363]	gene	Name match	0	6.34918	5.57436	6.35803	6.2018	5.91702	6.49384	7.09057	6.79054	6.98696	7.01819	6.32718	6.37553	6.91922	6.83078	6.53556	6.29373	6.50231	6.37738	5.82998	6.02599	5.83194	6.40391	6.13047	4.77136	6.85537
CAAA01083517.2	1	183388981	183409353	+	NaN	CAAA01083517.2	ENSMUSG00000072258	TATA box-binding protein-associated factor RNA polymerase I subunit A [Source:RefSeq peptide;Acc:NP_067441]	gene	Name match	0	1.18799	2.92872	0.64399	1.43135	2.25104	2.33102	2.79829	2.77318	2.76264	2.67052	2.42204	2.04237	2.80111	2.58399	2.4247	2.43357	2.67512	2.11639	1.63394	1.21014	1.96923	3.16618	3.30125	2.19141	2.89222
Hhipl2	1	183418503	183437053	+	NaN	Hhipl2	ENSMUSG00000053461	hedgehog interacting protein-like 2 [Source:MGI Symbol;Acc:MGI:1926022]	gene	Name match	0	-4.44315	-6.40667	-4.25931	-2.57731	-4.04095	-4.33528	-4.83754	-4.69081	-6.53986	-4.67785	-5.80065	-5.36302	-6.47156	-5.47796	-5.69253	-5.73201	-6.49866	-5.78105	-5.30788	-6.43527	-5.3887	-3.89224	-2.52001	-6.41354	-5.81214
Dusp10	1	184013302	184075636	+	NaN	Dusp10	ENSMUSG00000039384	dual specificity phosphatase 10 [Source:MGI Symbol;Acc:MGI:1927070]	gene	Name match	0	2.35214	1.81974	3.64258	3.92884	4.52726	4.22779	3.64717	4.13838	4.04028	4.80117	4.69069	4.93528	4.81536	4.76556	4.97867	4.09435	4.5634	3.96163	3.70526	4.46448	4.15774	2.58927	2.43402	4.13302	2.4043
1700056E22Rik	1	184033032	184033998	-	NaN	1700056E22Rik	ENSMUSG00000044854	RIKEN cDNA 1700056E22 gene [Source:MGI Symbol;Acc:MGI:1920613]	gene	Name match	0	-3.22667	-4.24571	-2.04506	-0.975539	0.0598706	0.113694	-0.777366	-0.355647	-0.357766	-0.372336	0.16896	-0.250518	0.0349873	-0.0396219	-0.220401	-0.132276	0.286266	-0.587039	-0.211731	-0.444412	-0.752575	-1.21229	-1.0493	-0.045139	-0.718051
Hlx	1	184727140	184732619	-	NaN	Hlx	ENSMUSG00000039377	H2.0-like homeobox [Source:MGI Symbol;Acc:MGI:96109]	gene	Name match	0	5.10531	-0.209709	2.85626	3.53255	2.34588	1.94311	2.17885	1.83707	2.19416	2.65012	1.37995	1.37336	1.64276	1.26684	1.6478	1.42064	2.03168	1.68321	0.400639	-0.352534	1.52867	1.61714	1.73559	1.06759	1.00274
Mosc1	1	184786776	184811313	-	NaN	Mosc1	ENSMUSG00000026621	MOCO sulphurase C-terminal domain containing 1 [Source:MGI Symbol;Acc:MGI:1913362]	gene	Name match	0	-6.75612	-3.71051	-6.28876	-6.04399	-3.06852	-2.70154	-4.94283	-3.02985	-2.56018	-3.74061	-6.16913	-6.69069	-2.75491	-2.92999	-3.71285	-1.63792	-3.20618	-2.29709	-6.38388	-6.43527	-5.59621	-6.79017	-6.75948	-6.41354	-6.68062
Mosc2	1	184813068	184846451	-	NaN	Mosc2	ENSMUSG00000073481	MOCO sulphurase C-terminal domain containing 2 [Source:MGI Symbol;Acc:MGI:1914497]	gene	Name match	0	4.57941	4.5414	4.72066	4.57413	5.24622	5.36794	6.09356	5.8541	6.04686	5.83427	4.95462	5.1229	5.84026	5.41546	5.36452	5.23823	5.35364	5.71739	5.07733	5.09572	5.05567	4.94103	4.88476	5.71592	5.14361
C130074G19Rik	1	184871926	184883218	-	NaN	C130074G19Rik	ENSMUSG00000039349	RIKEN cDNA C130074G19 gene [Source:MGI Symbol;Acc:MGI:2444831]	gene	Name match	0	-5.01915	1.12342	-3.64812	-2.18729	-4.87423	-1.32041	-0.110665	-1.80582	-0.378899	-1.06601	-3.1337	-5.60573	-2.13639	-1.23203	-1.51669	0.626614	-3.03923	0.852042	-4.03572	-3.39259	-2.61225	-6.63817	-5.81499	-5.17658	-4.57517
Mark1	1	184896443	184999549	-	NaN	Mark1	ENSMUSG00000026620	MAP/microtubule affinity-regulating kinase 1 [Source:MGI Symbol;Acc:MGI:2664902]	gene	Name match	0	-1.65067	1.92832	2.70938	3.34512	4.2594	4.27889	5.76554	6.403	7.2705	5.3922	4.86681	4.76329	5.2696	5.43126	5.40405	4.41508	5.252	3.90248	3.10885	4.56257	4.19829	4.01247	4.37947	1.56104	2.91634
Rab3gap2	1	185204168	185286743	+	NaN	Rab3gap2	ENSMUSG00000039318	RAB3 GTPase activating protein subunit 2 [Source:MGI Symbol;Acc:MGI:1916043]	gene	Name match	0	5.9329	5.29818	5.64302	5.34419	5.66421	6.40123	6.27847	6.21673	6.10564	6.21873	5.83799	6.1474	6.52112	6.249	6.40251	5.98294	6.1828	6.05363	5.27522	5.50849	5.38166	6.22563	5.62946	5.16521	5.63589
Iars2	1	185284726	185329396	-	NaN	Iars2	ENSMUSG00000026618	isoleucine-tRNA synthetase 2, mitochondrial [Source:MGI Symbol;Acc:MGI:1919586]	gene	Name match	0	5.01446	5.64903	5.6003	5.2916	6.05117	6.36797	6.77143	6.61892	6.62091	6.86968	6.35099	6.43664	6.94749	6.6945	6.85829	6.06675	6.40852	6.07866	6.33655	6.6323	6.3244	7.26521	7.17179	7.03265	6.99211
Bpnt1	1	185332149	185357777	+	NaN	Bpnt1	ENSMUSG00000026617	bisphosphate 3'-nucleotidase 1 [Source:MGI Symbol;Acc:MGI:1338800]	gene	Name match	0	3.43073	4.7309	4.80389	4.55048	5.0362	4.67848	4.9936	5.08036	4.97257	4.94044	4.93441	4.9782	5.40112	5.23011	5.12823	4.59655	4.82864	4.65188	5.21098	5.12987	4.99716	5.3284	5.30525	5.65504	5.19921
Eprs	1	185363095	185428355	+	NaN	Eprs	ENSMUSG00000026615	glutamyl-prolyl-tRNA synthetase [Source:MGI Symbol;Acc:MGI:97838]	gene	Name match	0	7.11903	8.3777	7.61987	7.61236	7.34769	7.64807	7.85574	7.62066	7.75143	7.40917	7.21362	6.98204	7.83982	7.61481	7.51496	7.52194	7.49663	7.81613	8.05799	7.81238	7.40901	7.63927	7.64567	7.19011	8.25334
Slc30a10	1	185454848	185468762	+	NaN	Slc30a10	ENSMUSG00000026614	solute carrier family 30, member 10 [Source:MGI Symbol;Acc:MGI:2685058]	gene	Name match	0	-6.68011	-4.21051	-6.36476	-6.04399	-6.27791	-6.78873	-6.4225	-6.35177	-6.61587	-6.7833	-6.66913	-6.76669	-6.47156	-6.79092	-6.48501	-6.60049	-6.65066	-6.64953	-6.38388	-6.43527	-6.4647	-6.79017	-6.75948	-6.41354	-6.68062
Lyplal1	1	186087731	186117310	-	NaN	Lyplal1	ENSMUSG00000039246	lysophospholipase-like 1 [Source:MGI Symbol;Acc:MGI:2385115]	gene	Name match	0	-3.24699	4.02004	1.93775	1.55524	1.76192	2.29457	2.58562	2.21385	2.67918	1.46567	1.09818	0.958106	2.16144	1.58797	1.16352	2.13642	2.0498	1.56312	1.99408	0.62587	1.50426	2.23972	2.25136	2.13119	2.21437
Tgfb2	1	186623186	186705992	-	NaN	Tgfb2	ENSMUSG00000039239	transforming growth factor, beta 2 [Source:MGI Symbol;Acc:MGI:98726]	gene	Name match	0	-2.07647	1.01401	6.00847	2.78716	3.22895	4.03897	5.19791	3.42522	2.74987	3.17818	2.74397	3.91086	5.12475	4.39714	4.27309	4.89669	4.25189	4.85878	2.92427	3.43709	3.56746	4.01412	2.96498	5.30341	5.81621
Rrp15	1	186720978	186749358	-	NaN	Rrp15	ENSMUSG00000001305	ribosomal RNA processing 15 homolog (S. cerevisiae) [Source:MGI Symbol;Acc:MGI:1914473]	gene	Name match	0	3.16879	5.38035	3.79873	4.01747	4.74572	4.37692	4.38833	4.31499	4.29756	4.06875	4.33875	3.76705	4.50912	4.4258	4.21894	4.62642	4.44682	4.22418	4.58625	4.44388	4.60839	4.97787	5.11639	4.85262	4.82925
D1Pas1	1	186967416	186970627	+	NaN	D1Pas1	ENSMUSG00000039224	DNA segment, Chr 1, Pasteur Institute 1 [Source:MGI Symbol;Acc:MGI:91842]	gene	Name match	0	-6.75612	5.13914	-6.36476	-6.04399	-5.27791	-6.86473	-6.49851	-6.35177	-6.61587	-6.7833	-6.74513	-6.8427	-6.47156	-6.79092	-6.56101	-6.67649	-6.65066	-6.57353	-6.30788	-6.35927	-6.31269	-6.79017	-6.68347	-6.33754	-6.68062
Spata17	1	187044648	187215465	-	NaN	Spata17	ENSMUSG00000026611	spermatogenesis associated 17 [Source:MGI Symbol;Acc:MGI:1921967]	gene	Name match	0	-6.75612	-0.775331	-4.12779	-4.5995	-4.11695	-2.4648	-3.17658	-5.69977	-5.13619	-4.83881	-5.09313	-3.60573	-4.23459	-5.05396	-4.45556	-3.00229	-4.99866	-5.20505	-4.43939	-5.28327	-6.3887	-6.71417	-4.02251	-6.26154	-4.94366
1700007P06Rik	1	187125138	187125983	+	NaN	1700007P06Rik	ENSMUSG00000089730	RIKEN cDNA 1700007P06 gene [Source:MGI Symbol;Acc:MGI:1916558]	gene	Name match	0	-6.75612	-6.55868	-6.36476	-6.04399	-6.35391	-6.28873	-5.9225	-4.61481	-6.61587	-5.30362	-6.59313	-5.69069	-6.47156	-6.79092	-6.56101	-6.67649	-5.99866	-5.78105	-6.38388	-6.43527	-6.4647	-6.79017	-6.75948	-6.41354	-6.68062
Gpatch2	1	187215508	187351704	+	NaN	Gpatch2	ENSMUSG00000039210	G patch domain containing 2 [Source:MGI Symbol;Acc:MGI:1915019]	gene	Name match	0	3.09418	4.67587	3.35495	3.08816	3.68068	3.96517	4.2613	4.17142	3.99591	4.31638	3.74883	3.80613	4.45974	4.12612	4.18473	3.73987	4.09898	3.8802	3.49257	3.29904	3.58776	4.3593	4.49997	3.41123	4.2138
Esrrg	1	187608791	188214885	+	NaN	Esrrg	ENSMUSG00000026610	estrogen-related receptor gamma [Source:MGI Symbol;Acc:MGI:1347056]	gene	Name match	0	-6.75612	-3.58474	-1.14812	-6.04399	-1.55805	-2.93928	-2.66334	-2.67213	-5.3789	-2.1484	-3.58194	-2.14696	-2.38437	-2.14742	-1.99256	-5.73201	-5.3377	-4.76781	1.88405	0.451676	-1.19828	-3.50477	-4.23003	-5.33754	-6.52862
Ush2a	1	188262023	188965041	+	NaN	Ush2a	ENSMUSG00000026609	Usher syndrome 2A (autosomal recessive, mild) homolog (human) [Source:MGI Symbol;Acc:MGI:1341292]	gene	Name match	0	-6.75612	-5.079	-6.36476	-5.96799	-3.82447	-5.92025	-5.63002	-6.35177	-6.03986	-6.7833	-6.74513	-4.52973	-3.79736	-3.68548	-3.58708	-5.36353	-4.4137	-4.12008	-1.54871	-5.35927	-4.52021	-6.79017	-6.68347	-6.41354	-6.68062
Kctd3	1	188971098	189007840	-	NaN	Kctd3	ENSMUSG00000026608	potassium channel tetramerisation domain containing 3 [Source:MGI Symbol;Acc:MGI:2444629]	gene	Name match	0	3.57652	6.13932	4.98189	3.90542	4.75626	4.5342	4.54996	4.84921	4.90605	4.7434	4.79373	4.40496	4.92052	4.95096	4.6336	4.54635	4.98031	4.38154	4.91648	5.15364	5.04422	6.00842	5.95421	5.78191	5.67495
Kcnk2	1	189207931	189343832	-	NaN	Kcnk2	ENSMUSG00000037624	potassium channel, subfamily K, member 2 [Source:MGI Symbol;Acc:MGI:109366]	gene	Name match	0	-3.4897	1.0184	3.52701	2.85023	4.31478	3.60144	3.04865	4.01507	3.70476	3.5847	4.37466	4.10837	4.98886	4.41752	4.44332	3.73026	4.89051	3.60646	3.82423	3.09317	3.87887	4.37833	4.76835	2.94441	2.77402
Cenpf	1	189640599	189688086	-	NaN	Cenpf	ENSMUSG00000026605	centromere protein F [Source:MGI Symbol;Acc:MGI:1313302]	gene	Name match	0	5.50882	7.03556	5.02279	6.31088	6.0575	5.14681	5.59396	4.20666	5.90771	6.0224	5.51899	3.35403	4.33105	5.13942	3.60747	6.08768	5.2847	4.65031	5.77823	5.73434	6.10944	6.86961	6.90484	3.5893	6.4738
Ptpn14	1	189728268	189876695	+	NaN	Ptpn14	ENSMUSG00000026604	protein tyrosine phosphatase, non-receptor type 14 [Source:MGI Symbol;Acc:MGI:102467]	gene	Name match	0	0.826043	6.94593	7.07803	5.60645	7.51907	7.61037	8.40091	8.34806	8.13917	8.37541	7.57467	7.34027	7.9435	8.14997	7.77848	8.21816	7.61883	7.70183	7.36644	7.58026	7.05423	7.99973	8.12293	6.68263	7.96578
Smyd2	1	189880492	189922363	-	NaN	Smyd2	ENSMUSG00000026603	SET and MYND domain containing 2 [Source:MGI Symbol;Acc:MGI:1915889]	gene	Name match	0	1.31163	4.34955	5.1781	5.11941	5.22106	5.46438	5.76172	5.76482	5.48462	5.72214	5.42939	5.23045	5.92251	5.61117	5.82166	5.21293	5.6158	5.46886	5.01601	5.0232	5.35102	5.82278	5.63335	6.01549	5.43041
Prox1	1	190118038	190170680	-	NaN	Prox1	ENSMUSG00000010175	prospero-related homeobox 1 [Source:MGI Symbol;Acc:MGI:97772]	gene	Name match	0	-5.20044	-0.022994	-1.90909	-6.04399	-6.27791	-6.86473	-4.39306	-4.79609	-4.8789	-5.83881	-6.59313	-3.5573	-2.01404	-5.84644	-4.82404	-5.80801	-6.49866	-5.41256	-6.30788	-6.43527	-6.4647	-2.66398	-1.14953	-3.73934	-2.16296
Angel2	1	190925112	190946962	+	NaN	Angel2	ENSMUSG00000026634	angel homolog 2 (Drosophila) [Source:MGI Symbol;Acc:MGI:1196310]	gene	Name match	0	5.47275	4.62029	4.56895	4.3664	4.83694	4.85673	5.16418	4.84413	5.11996	5.01287	4.75527	4.32876	4.83651	5.00485	4.83454	4.72674	5.01928	4.5945	4.61843	4.51963	4.80708	5.47211	5.36674	5.23523	5.08417
Vash2	1	190947648	190979296	-	NaN	Vash2	ENSMUSG00000037568	vasohibin 2 [Source:MGI Symbol;Acc:MGI:2444826]	gene	Name match	0	-0.960257	1.2557	3.91685	3.52552	4.41904	4.19357	4.60043	4.48034	4.80419	5.0799	4.81267	4.13924	4.50453	4.63743	4.70014	4.39299	4.62696	3.97753	4.80468	5.13965	5.08418	5.35725	5.32146	4.67359	5.31771
Mfsd7b	1	191005832	191026190	-	NaN	Mfsd7b	ENSMUSG00000066595	major facilitator superfamily domain containing 7B [Source:MGI Symbol;Acc:MGI:2444881]	gene	Name match	0	5.35189	2.22832	2.80275	3.41585	4.55622	4.26179	4.54651	3.97048	4.32471	4.44742	4.1983	3.49575	4.18959	4.56782	4.08632	3.92001	4.25357	3.83371	3.81383	4.09483	4.39806	4.84411	4.96351	5.23969	4.38421
Tatdn3	1	191045826	191062932	-	NaN	Tatdn3	ENSMUSG00000026632	TatD DNase domain containing 3 [Source:MGI Symbol;Acc:MGI:1916222]	gene	Name match	0	0.144064	1.07333	0.2299	0.786655	1.45169	2.39043	2.27387	1.64241	2.04515	2.02081	1.36837	1.65139	2.08196	1.49264	1.73412	1.75947	2.07336	1.33001	1.1518	0.967243	1.67581	2.23951	2.25228	2.0797	2.09035
Nsl1	1	191063012	191084558	+	NaN	Nsl1	ENSMUSG00000062510	NSL1, MIND kinetochore complex component, homolog (S. cerevisiae) [Source:MGI Symbol;Acc:MGI:2685830]	gene	Name match	0	3.59853	4.05629	2.74481	3.95134	3.78387	3.25538	3.36351	2.21219	3.35524	3.16513	2.9359	1.40719	2.44781	2.57389	1.51592	3.40639	2.7769	2.20476	3.7938	3.36472	3.6657	4.34825	4.22161	3.98537	4.12277
Batf3	1	191098414	191108943	+	NaN	Batf3	ENSMUSG00000026630	basic leucine zipper transcription factor, ATF-like 3 [Source:MGI Symbol;Acc:MGI:1925491]	gene	Name match	0	-3.11547	-1.82296	-4.0166	-1.53486	-1.44702	-2.32698	-1.64713	-2.02985	-0.836347	-2.58756	-3.24291	-5.97421	-5.81955	-5.92244	-6.48501	-1.87833	-4.4137	-4.20505	-1.5411	-1.50982	-1.2905	-0.680229	-1.25379	-1.60058	-1.34546
Fam71a	1	191162584	191164817	-	NaN	Fam71a	ENSMUSG00000091017	family with sequence similarity 71, member A [Source:MGI Symbol;Acc:MGI:3588202]	gene	Name match	0	-2.66893	-6.55868	-6.36476	-6.04399	-6.35391	-6.86473	-6.49851	-6.35177	-6.61587	-6.7833	-6.74513	-6.76669	-6.47156	-6.79092	-6.56101	-6.67649	-6.65066	-6.64953	-6.38388	-6.43527	-6.4647	-6.79017	-6.68347	-6.41354	-6.68062
Atf3	1	191170296	191183340	-	NaN	Atf3	ENSMUSG00000026628	activating transcription factor 3 [Source:MGI Symbol;Acc:MGI:109384]	gene	Name match	0	7.20829	2.48814	0.43081	2.37409	2.29789	3.22391	3.06397	1.55928	1.81032	1.14282	1.60321	1.34357	1.48809	1.63318	0.293565	1.53293	1.83892	1.95887	4.32134	3.1601	2.20473	2.88913	3.18457	3.67159	3.69899
D730003I15Rik	1	191224474	191225686	+	NaN	D730003I15Rik	ENSMUSG00000073478	RIKEN cDNA D730003I15 gene [Source:MGI Symbol;Acc:MGI:1925971]	gene	Name match	0	-0.34972	-2.95926	-2.72412	-3.19583	-0.558343	0.410085	-0.0771653	-0.419367	-0.366791	-1.07605	-0.752728	-0.570595	-0.254269	-0.655128	-0.60998	-0.874887	-0.331246	-1.1756	-0.335074	-0.166761	-0.571794	-0.964912	-1.99306	-1.11194	-1.42389
Nenf	1	191306789	191318194	-	NaN	Nenf	ENSMUSG00000037499	neuron derived neurotrophic factor [Source:MGI Symbol;Acc:MGI:1913458]	gene	Name match	0	0.589963	2.8701	4.38369	3.35611	4.51318	4.78498	4.869	4.47135	4.69258	4.99272	4.59803	4.70464	5.0517	4.57424	4.60577	3.83761	4.93899	4.40182	4.51424	4.44518	4.59671	4.87415	4.8363	5.42511	5.17106
Tmem206	1	191325912	191350914	+	NaN	Tmem206	ENSMUSG00000026627	transmembrane protein 206 [Source:MGI Symbol;Acc:MGI:1914200]	gene	Name match	0	3.07355	2.61662	3.01234	2.8459	3.37901	2.97981	2.93624	3.5004	3.42792	3.29782	3.5585	3.35656	4.17335	3.4327	3.4324	3.04287	3.53569	2.9	4.14993	4.21845	3.74016	4.48015	4.30426	4.16926	4.27662
Ppp2r5a	1	191351981	191397041	-	NaN	Ppp2r5a	ENSMUSG00000026626	protein phosphatase 2, regulatory subunit B (B56), alpha isoform [Source:MGI Symbol;Acc:MGI:2388479]	gene	Name match	0	7.89345	5.65673	4.7174	5.28947	5.11008	4.99478	4.75763	4.81256	5.04846	4.88692	4.86603	4.27742	4.88019	4.83132	4.82146	4.60787	4.96024	4.36303	5.02986	5.05769	4.91549	5.77636	5.55795	6.0457	5.7029
Dtl	1	191537365	191575534	-	NaN	Dtl	ENSMUSG00000037474	denticleless homolog (Drosophila) [Source:MGI Symbol;Acc:MGI:1924093]	gene	Name match	0	4.64138	5.97654	4.36425	5.4197	5.82756	5.53217	5.43816	4.84776	5.49134	5.31308	4.92942	3.77208	4.52544	4.81856	3.91566	5.55823	4.90248	4.45678	5.80513	5.77651	5.65165	6.29282	5.95308	6.10854	5.83249
Ints7	1	191575763	191622672	+	NaN	Ints7	ENSMUSG00000037461	integrator complex subunit 7 [Source:MGI Symbol;Acc:MGI:1924315]	gene	Name match	0	5.01862	6.13858	4.54512	5.15099	5.67575	5.53014	5.28032	5.02072	5.4616	5.36923	5.29157	4.28858	4.9246	5.24099	4.96403	5.31635	5.39271	4.70994	5.23408	5.48669	5.61114	5.81616	5.62331	5.42377	5.35395
Lpgat1	1	191717834	191784255	+	NaN	Lpgat1	ENSMUSG00000026623	lysophosphatidylglycerol acyltransferase 1 [Source:MGI Symbol;Acc:MGI:2446186]	gene	Name match	0	6.60516	4.65039	6.70487	5.54992	6.7066	6.80538	6.57066	6.64609	7.04135	6.9354	6.74401	6.4881	6.98459	6.9148	6.86991	5.83828	6.75871	6.41988	6.36372	6.40587	6.81135	7.25695	7.25337	6.29221	6.78131
Nek2	1	191821444	191833050	+	NaN	Nek2	ENSMUSG00000026622	NIMA (never in mitosis gene a)-related expressed kinase 2 [Source:MGI Symbol;Acc:MGI:109359]	gene	Name match	0	4.85325	6.05068	4.76845	5.42355	6.16029	5.26482	4.78025	3.81403	5.05405	4.94642	5.09043	3.31427	3.97492	4.50217	3.41804	5.4419	4.8769	4.33244	5.43136	5.81844	5.84581	6.20747	6.04047	6.61935	6.26006
1700034H15Rik	1	191890233	191907527	-	NaN	1700034H15Rik	ENSMUSG00000055833	RIKEN cDNA 1700034H15 gene [Source:MGI Symbol;Acc:MGI:1921515]	gene	Name match	0	-4.60411	-2.86826	-2.92028	-4.73102	-5.20191	-5.55176	-4.83754	-3.69977	-5.17138	-3.4979	-4.50816	-4.36876	-4.36611	-4.97796	-5.69253	-4.79478	-5.3377	-5.09385	-3.24324	-5.49079	-6.3887	-4.44201	-4.04283	-6.33754	-4.36766
Slc30a1	1	191906767	191913247	+	NaN	Slc30a1	ENSMUSG00000037434	solute carrier family 30 (zinc transporter), member 1 [Source:MGI Symbol;Acc:MGI:1345281]	gene	Name match	0	4.70381	4.34863	3.93739	2.5028	2.90469	3.20879	3.11945	3.16899	2.5745	2.90966	2.3042	2.81512	3.36708	2.99345	2.98213	1.86783	1.73381	3.12809	2.96215	2.29569	2.54335	2.30285	1.86812	3.55341	3.41318
Rd3	1	191977373	191988282	+	NaN	Rd3	ENSMUSG00000049353	retinal degeneration 3 [Source:MGI Symbol;Acc:MGI:1921273]	gene	Name match	0	-3.85819	-6.55868	-6.36476	-6.04399	-6.27791	-6.78873	-5.55402	-6.35177	-5.74738	-6.7073	-6.59313	-6.76669	-6.47156	-6.71492	-6.48501	-5.80801	-6.57466	-6.57353	-6.38388	-6.43527	-6.4647	-6.79017	-6.68347	-6.41354	-6.68062
Traf5	1	191997430	192092559	-	NaN	Traf5	ENSMUSG00000026637	TNF receptor-associated factor 5 [Source:MGI Symbol;Acc:MGI:107548]	gene	Name match	0	2.2413	-1.19354	2.77593	2.87443	1.45272	1.43541	2.4171	2.25817	2.10388	2.46671	1.79999	1.32632	2.44932	2.48207	2.12196	2.08355	2.44374	1.95414	-0.337924	1.12452	1.04217	2.07653	1.3698	1.80183	1.96078
Rcor3	1	192098656	192138010	-	NaN	Rcor3	ENSMUSG00000037395	REST corepressor 3 [Source:MGI Symbol;Acc:MGI:2441920]	gene	Name match	0	3.26011	1.8374	3.32437	2.39506	3.48901	3.59137	3.50211	3.04928	3.14322	3.66628	2.81286	2.87978	3.34978	3.06145	3.16076	2.83729	3.26948	2.90513	3.86747	3.62987	3.27031	3.98823	3.62295	3.99174	4.46219
Kcnh1	1	192190784	192510159	+	NaN	Kcnh1	ENSMUSG00000058248	potassium voltage-gated channel, subfamily H (eag-related), member 1 [Source:MGI Symbol;Acc:MGI:1341721]	gene	Name match	0	-6.75612	-0.562547	-2.12529	-4.30702	-6.35391	-6.78873	-6.49851	-2.76459	-3.33047	-6.7833	-4.2712	-2.51854	-4.54534	-1.73766	-4.90005	-2.75104	-3.51002	-4.98857	-0.603182	-1.83738	-5.81269	-6.71417	-6.68347	-3.73934	-4.94366
Hhat	1	192512828	192771213	-	NaN	Hhat	ENSMUSG00000037375	hedgehog acyltransferase [Source:MGI Symbol;Acc:MGI:2444681]	gene	Name match	0	-1.38264	0.835172	3.59534	2.83632	1.37668	1.28673	1.38337	1.52775	2.33865	1.10945	2.17151	2.44602	2.39328	2.43651	2.37808	1.61571	2.73873	2.4425	1.8966	1.08662	1.98269	1.5808	1.50067	0.876667	0.422003
Sertad4	1	192844431	192855752	-	NaN	Sertad4	ENSMUSG00000016262	SERTA domain containing 4 [Source:MGI Symbol;Acc:MGI:2443496]	gene	Name match	0	0.528255	0.75274	5.93173	5.10675	2.25136	2.18869	1.5299	2.28672	1.99212	1.83241	2.10544	1.77168	2.79474	2.97914	1.70037	2.29884	2.76402	2.33006	2.22371	2.51269	2.64149	2.66995	2.32325	3.65104	3.4348
Syt14	1	192897307	193035698	-	NaN	Syt14	ENSMUSG00000016200	synaptotagmin XIV [Source:MGI Symbol;Acc:MGI:2444490]	gene	Name match	0	-6.68011	1.25126	-2.40909	-6.04399	-6.35391	-6.86473	-6.49851	-6.35177	-6.61587	-6.7833	-6.74513	-6.8427	-6.47156	-6.79092	-6.56101	-6.67649	-6.65066	-6.64953	-5.07091	-6.43527	-3.11653	-6.79017	-6.75948	-6.41354	-6.68062
Diexf	1	193104403	193130251	-	NaN	Diexf	ENSMUSG00000016181	digestive organ expansion factor homolog (zebrafish) [Source:MGI Symbol;Acc:MGI:2138080]	gene	Name match	0	3.04079	5.00584	3.48698	3.98703	3.96664	3.48026	3.47228	3.51725	3.76359	3.36332	3.62378	2.84182	3.48521	3.60095	3.22477	3.64092	3.63076	3.44301	3.90297	3.7901	3.92261	4.13474	4.02543	3.68926	3.96174
Irf6	1	193153112	193172042	+	NaN	Irf6	ENSMUSG00000026638	interferon regulatory factor 6 [Source:MGI Symbol;Acc:MGI:1859211]	gene	Name match	0	-1.51915	2.82413	-3.69056	-6.04399	-4.79823	-6.78873	-5.26154	-5.40729	-6.61587	-5.83881	-5.43216	-5.97421	-6.47156	-5.84644	-6.56101	-6.52449	-5.78218	-6.57353	-6.38388	-6.43527	-6.3887	-6.79017	-6.75948	-6.33754	-6.68062
A130010J15Rik	1	193168049	193177832	+	NaN	A130010J15Rik	ENSMUSG00000079144	RIKEN cDNA A130010J15 gene [Source:MGI Symbol;Acc:MGI:2441776]	gene	Name match	0	1.8075	3.16381	2.58314	2.11311	2.92704	2.704	3.03261	2.89538	3.06016	2.58633	2.38701	1.85988	2.59463	2.56329	2.11971	2.90833	2.67891	2.14427	2.78106	2.70439	2.73089	3.20947	3.07815	3.79562	2.98941
Traf3ip3	1	193175506	193201703	-	NaN	Traf3ip3	ENSMUSG00000037318	TRAF3 interacting protein 3 [Source:MGI Symbol;Acc:MGI:2441706]	gene	Name match	0	3.72457	-6.55868	-6.28876	-5.0995	-6.35391	-6.78873	-4.39306	-4.24633	-2.8789	-6.7833	-6.74513	-5.97421	-6.39556	-5.47796	-6.48501	-5.73201	-6.49866	-6.49753	-6.38388	-6.43527	-6.4647	-6.71417	-6.75948	-6.41354	-6.68062
4930570N18Rik	1	193203039	193226208	+	NaN	4930570N18Rik	ENSMUSG00000089683	RIKEN cDNA 4930570N18 gene [Source:MGI Symbol;Acc:MGI:1925300]	gene	Name match	0	-3.25389	-6.55868	-6.36476	-6.04399	-6.27791	-6.86473	-6.49851	-6.35177	-6.61587	-6.7833	-6.74513	-6.8427	-6.47156	-6.79092	-6.56101	-6.60049	-6.65066	-6.64953	-6.38388	-6.43527	-6.4647	-6.79017	-6.75948	-6.41354	-6.68062
1600010F14Rik	1	193207750	193254474	+	NaN	1600010F14Rik	ENSMUSG00000089688	RIKEN cDNA 1600010F14 gene [Source:MGI Symbol;Acc:MGI:1917033]	gene	Name match	0	-1.78943	-6.55868	-6.36476	-6.04399	-6.35391	-6.86473	-6.49851	-6.35177	-6.61587	-6.7833	-6.74513	-6.8427	-6.47156	-6.79092	-6.56101	-6.60049	-6.65066	-6.64953	-6.38388	-6.43527	-6.4647	-6.79017	-6.75948	-6.41354	-6.68062
Hsd11b1	1	193221630	193264054	-	NaN	Hsd11b1	ENSMUSG00000016194	hydroxysteroid 11-beta dehydrogenase 1 [Source:MGI Symbol;Acc:MGI:103562]	gene	Name match	0	7.13953	-6.55868	-3.46683	-1.58832	0.915685	2.63936	2.05569	1.81842	2.95233	1.63901	-1.13968	0.41715	1.41522	0.839993	0.246655	-0.541239	0.980615	0.686658	-1.42821	-2.96859	-2.45901	-4.11597	-2.25035	-0.330222	-3.27472
G0s2	1	193272161	193273188	-	NaN	G0s2	ENSMUSG00000009633	G0/G1 switch gene 2 [Source:MGI Symbol;Acc:MGI:1316737]	gene	Name match	0	6.34035	1.218	-1.68512	-2.36434	-6.35391	-2.06887	-0.90061	-4.61481	-3.10674	0.234366	-3.60449	-3.00753	-1.4256	-2.12083	-1.48626	-6.52449	-5.4137	-4.91256	-3.48595	-2.47961	-5.59621	-5.4772	-6.60747	-6.41354	-5.36766
Lamb3	1	193301957	193343878	+	NaN	Lamb3	ENSMUSG00000026639	laminin, beta 3 [Source:MGI Symbol;Acc:MGI:99915]	gene	Name match	0	2.85659	2.71669	-0.643621	0.341946	-3.87998	-2.54503	-5.55402	-5.48329	-6.61587	-5.47033	-4.21568	-5.28702	-6.39556	-3.2818	-6.40901	-4.20256	-3.18398	-3.50889	-1.18814	-6.28327	-6.31269	-3.46824	-1.89225	-2.8388	-3.96398
Camk1g	1	193346346	193370297	-	NaN	Camk1g	ENSMUSG00000016179	calcium/calmodulin-dependent protein kinase I gamma [Source:MGI Symbol;Acc:MGI:2388073]	gene	Name match	0	-3.94315	-6.48267	-6.36476	-5.96799	-6.20191	-6.86473	-6.49851	-6.35177	-6.61587	-5.91481	-6.66913	-6.8427	-6.47156	-6.79092	-6.56101	-6.60049	-6.65066	-5.70505	-6.38388	-6.43527	-6.4647	-6.79017	-6.75948	-6.41354	-6.68062
Plxna2	1	194619829	194816869	+	NaN	Plxna2	ENSMUSG00000026640	plexin A2 [Source:MGI Symbol;Acc:MGI:107684]	gene	Name match	0	0.278323	2.96694	4.26802	3.33917	5.1276	5.30111	5.33161	4.5149	4.21473	6.25982	5.38075	4.99027	5.60399	5.56116	4.7361	4.77404	4.75466	5.3456	4.80456	5.16141	4.82146	5.33594	4.73598	3.95583	4.59385
Cd34	1	194938821	194961292	+	NaN	Cd34	ENSMUSG00000016494	CD34 antigen [Source:MGI Symbol;Acc:MGI:88329]	gene	Name match	0	4.50585	1.43194	3.38435	7.77785	9.5545	9.98949	9.0328	9.67632	9.65361	9.97464	9.0089	8.22115	9.38875	9.129	8.62581	9.31262	10.1161	9.33507	4.2874	8.58966	7.45925	6.1255	3.8713	2.29426	3.03007
Cd46	1	195041285	195092248	-	NaN	Cd46	ENSMUSG00000016493	CD46 antigen, complement regulatory protein [Source:MGI Symbol;Acc:MGI:1203290]	gene	Name match	0	-3.09293	-5.69019	-4.42028	-4.5995	-3.82447	-1.76154	-2.49628	-2.84955	-2.7677	-2.43513	-4.2712	-4.02973	-3.91588	-3.33157	-3.05879	-4.73201	-2.71373	-4.09385	-5.0154	-5.19831	-4.22773	-2.29142	-2.28554	-3.35786	-2.55444
Cr1l	1	195103789	195131570	-	NaN	Cr1l	ENSMUSG00000016481	complement component (3b/4b) receptor 1-like [Source:MGI Symbol;Acc:MGI:88513]	gene	Name match	0	5.40187	3.86458	4.60449	4.13703	4.5915	5.03469	4.9177	4.56913	5.24602	4.77683	4.55253	4.16802	5.23184	4.81389	4.37627	4.34928	5.13679	4.93665	4.29887	3.87286	4.4759	4.652	4.83008	6.07207	5.25832
Cr2	1	195136811	195176715	-	NaN	Cr2	ENSMUSG00000026616	complement receptor 2 [Source:MGI Symbol;Acc:MGI:88489]	gene	Name match	0	-0.00912347	-5.61419	-6.21276	-5.96799	-4.24846	-4.75928	-4.61679	-3.82233	-3.34945	-5.47033	-5.80065	-5.28702	-5.15859	-2.52692	-4.45556	-6.60049	-4.17673	-6.64953	-1.4565	-3.90583	-6.3887	-6.79017	-3.40278	-6.41354	-5.73614
AC139206.1	1	195165745	195171168	-	NaN	AC139206.1	ENSMUSG00000094924	Complement receptor type 2 [Source:UniProtKB/TrEMBL;Acc:E9Q3S5]	gene	Name match	0	-4.81163	-6.55868	-6.36476	-6.04399	-6.35391	-6.86473	-6.49851	-6.35177	-6.61587	-6.7833	-6.74513	-6.8427	-6.47156	-6.79092	-6.56101	-6.67649	-6.65066	-6.64953	-6.38388	-6.43527	-6.4647	-6.79017	-6.75948	-6.41354	-6.68062
Fam171a1	2	3114224	3227806	+	NaN	Fam171a1	ENSMUSG00000050530	family with sequence similarity 171, member A1 [Source:MGI Symbol;Acc:MGI:2442917]	gene	Name match	0	0.728666	3.51016	5.69872	6.35196	6.29176	5.78595	5.47483	6.63293	6.18667	6.14357	6.84927	6.39925	6.14776	6.69531	6.41698	6.39517	6.41371	6.26163	6.36293	7.03011	6.45897	6.82689	6.54517	6.06956	6.09043
Nmt2	2	3284212	3328877	+	NaN	Nmt2	ENSMUSG00000026643	N-myristoyltransferase 2 [Source:MGI Symbol;Acc:MGI:1202298]	gene	Name match	0	4.16494	5.56529	4.63572	6.33059	7.3772	7.00726	5.95233	7.26787	6.76443	6.44187	7.2646	6.90804	6.65333	7.17013	7.12232	6.72065	7.13484	6.44596	7.6267	7.66167	7.11762	7.74805	7.4064	6.99035	7.09024
Rpp38	2	3328949	3332643	-	NaN	Rpp38	ENSMUSG00000049950	ribonuclease P/MRP 38 subunit (human) [Source:MGI Symbol;Acc:MGI:2443607]	gene	Name match	0	1.24677	3.45092	1.79794	2.20848	1.87728	2.36856	2.53573	1.91373	1.91682	2.07473	1.84681	1.90343	2.26523	1.55441	1.63821	2.39295	2.13344	1.9555	1.74921	1.09527	1.91096	2.74583	2.73736	2.90867	2.89973
Acbd7	2	3336168	3340993	+	NaN	Acbd7	ENSMUSG00000026644	acyl-Coenzyme A binding domain containing 7 [Source:MGI Symbol;Acc:MGI:1925495]	gene	Name match	0	-6.75612	-1.73898	-5.49628	-5.89198	-6.27791	-6.78873	-5.18554	-6.35177	-5.13619	-6.63129	-6.66913	-6.8427	-6.39556	-4.68548	-6.48501	-6.60049	-6.49866	-5.41256	-4.57816	-6.35927	-5.59621	-6.71417	-6.68347	-6.41354	-6.10462
Olah	2	3341982	3366591	-	NaN	Olah	ENSMUSG00000026645	oleoyl-ACP hydrolase [Source:MGI Symbol;Acc:MGI:2139018]	gene	Name match	0	-4.01915	-6.55868	-6.36476	-6.04399	-6.35391	-5.99625	-6.49851	-6.35177	-6.53986	-6.7073	-6.74513	-6.8427	-6.39556	-6.63892	-6.48501	-6.67649	-6.57466	-6.64953	-6.38388	-6.43527	-6.4647	-6.79017	-6.75948	-6.41354	-6.68062
Meig1	2	3409043	3422648	-	NaN	Meig1	ENSMUSG00000026650	meiosis expressed gene 1 [Source:MGI Symbol;Acc:MGI:1202878]	gene	Name match	0	-3.28943	-6.48267	-6.28876	-5.1755	-3.63727	-1.88631	-1.59857	-1.59871	-0.835168	-2.11321	-3.78577	-1.61328	-1.91266	-3.2818	-2.73908	-3.51331	-3.48748	-2.50035	-6.30788	-6.43527	-3.56677	-6.63817	-5.44651	-6.41354	-5.36766
Dclre1c	2	3424131	3464130	+	NaN	Dclre1c	ENSMUSG00000026648	DNA cross-link repair 1C, PSO2 homolog (S. cerevisiae) [Source:MGI Symbol;Acc:MGI:2441769]	gene	Name match	0	3.99052	2.21636	0.95144	2.75472	2.13777	2.84952	2.5365	2.12272	2.60479	2.51823	2.16807	2.18405	2.07253	2.36264	2.37528	2.58662	2.00294	1.98548	1.73102	1.52794	1.66047	3.08363	3.14833	2.23808	3.4508
Suv39h2	2	3455815	3475031	-	NaN	Suv39h2	ENSMUSG00000026646	suppressor of variegation 3-9 homolog 2 (Drosophila) [Source:MGI Symbol;Acc:MGI:1890396]	gene	Name match	0	1.56539	4.78112	2.82514	4.51832	3.63536	2.38928	2.327	2.16376	2.66256	2.2911	2.78647	1.77843	1.71285	2.39852	1.88898	2.88152	1.99308	1.96107	3.6041	3.52007	3.86779	4.36579	3.97485	4.66262	4.08653
Hspa14	2	3488850	3512814	-	NaN	Hspa14	ENSMUSG00000051396	heat shock protein 14 [Source:MGI Symbol;Acc:MGI:1354164]	gene	Name match	0	5.63014	6.7229	5.12695	6.05186	6.27745	6.08909	5.96675	5.80417	5.81686	5.82886	5.88526	5.43575	5.43611	5.60523	5.35314	6.28349	5.70862	5.66156	5.70138	6.06792	5.99613	6.52634	6.22093	6.66817	6.57194
Cdnf	2	3513030	3526376	+	NaN	Cdnf	ENSMUSG00000039496	cerebral dopamine neurotrophic factor [Source:MGI Symbol;Acc:MGI:3606576]	gene	Name match	0	-0.838179	-1.27328	0.126103	0.428138	0.538548	0.950487	1.39136	1.30005	0.911152	0.640102	-0.0924232	1.17008	1.54238	0.631688	0.550798	1.66017	0.959278	1.37741	-0.0289062	-0.625131	-0.338328	-0.389742	-0.234636	-1.12406	0.259918
Fam107b	2	3613758	3782142	+	NaN	Fam107b	ENSMUSG00000026655	family with sequence similarity 107, member B [Source:MGI Symbol;Acc:MGI:1913790]	gene	Name match	0	8.36257	4.57011	5.54453	5.70427	6.32543	5.50245	5.26235	5.56523	4.93851	5.18264	6.21957	5.87639	5.62688	5.67205	5.78552	5.45596	5.56191	5.2541	7.84555	7.94245	6.70783	6.59415	6.76039	7.46162	7.0223
Frmd4a	2	4017717	4614043	+	NaN	Frmd4a	ENSMUSG00000026657	FERM domain containing 4A [Source:MGI Symbol;Acc:MGI:1919850]	gene	Name match	0	2.72114	4.50276	6.2223	6.5381	6.23599	5.69858	5.749	6.06425	5.75861	6.11739	6.94294	6.94991	6.32629	6.67509	7.1598	6.47012	6.58277	6.12974	6.30365	7.05768	6.5624	7.15083	7.22023	5.91348	7.09653
Prpf18	2	4622058	4652113	-	NaN	Prpf18	ENSMUSG00000039449	PRP18 pre-mRNA processing factor 18 homolog (yeast) [Source:MGI Symbol;Acc:MGI:1914479]	gene	Name match	0	5.47442	5.11316	4.59858	5.05175	5.25089	5.31457	5.30619	4.99531	5.11606	4.9646	5.10781	4.81888	4.76359	4.92644	4.87172	5.36109	4.98323	4.77365	5.08962	5.06955	5.03486	5.21094	5.13935	5.57583	5.6334
Bend7	2	4717831	4802142	+	NaN	Bend7	ENSMUSG00000048186	BEN domain containing 7 [Source:MGI Symbol;Acc:MGI:2443100]	gene	Name match	0	-2.00428	-0.990227	-5.42028	-5.96799	-6.20191	-3.59832	-2.91132	-5.40729	-6.53986	-5.30362	-6.66913	-5.39821	-5.52707	-6.79092	-6.56101	-5.73201	-5.17099	-6.64953	-6.38388	-6.43527	-4.98502	-5.84569	-5.81499	-6.33754	-6.68062
Sephs1	2	4881564	4910557	+	NaN	Sephs1	ENSMUSG00000026662	selenophosphate synthetase 1 [Source:MGI Symbol;Acc:MGI:1923580]	gene	Name match	0	5.06849	6.00319	5.82185	6.34007	6.44765	5.91566	6.06408	6.02	5.99932	6.21297	6.18757	5.75291	5.64198	6.04776	5.72548	6.3601	6.0419	5.84596	5.89638	6.48607	6.4106	6.85257	6.71858	6.91922	6.83049
Phyh	2	4919019	4938730	+	NaN	Phyh	ENSMUSG00000026664	phytanoyl-CoA hydroxylase [Source:MGI Symbol;Acc:MGI:891978]	gene	Name match	0	2.7982	5.28048	2.8179	4.80842	1.39427	1.76194	3.86171	3.1257	3.39435	3.4531	2.513	2.54061	2.75904	2.17701	2.12148	2.36303	2.6307	1.50717	2.97845	2.38068	2.35612	1.55122	1.72976	0.892345	0.199237
Ucma	2	4976122	4985748	+	NaN	Ucma	ENSMUSG00000026668	upper zone of growth plate and cartilage matrix associated [Source:MGI Symbol;Acc:MGI:1915777]	gene	Name match	0	-6.75612	-5.079	-6.28876	-6.04399	-6.35391	-6.86473	-6.49851	-6.35177	-6.61587	-6.7833	-6.66913	-6.8427	-6.47156	-6.79092	-6.56101	-6.67649	-6.65066	-6.64953	-6.38388	-6.43527	-6.4647	-6.79017	-6.75948	-6.41354	-6.68062
Mcm10	2	4989714	5012791	-	NaN	Mcm10	ENSMUSG00000026669	minichromosome maintenance deficient 10 (S. cerevisiae) [Source:MGI Symbol;Acc:MGI:1917274]	gene	Name match	0	4.46194	7.30965	3.6189	5.87483	4.97635	4.40752	3.89555	3.03177	3.98809	3.7397	4.15979	2.59123	2.5661	3.27405	2.26746	4.58699	3.53129	3.34172	4.48049	4.53719	5.05072	5.77046	5.38298	5.02885	5.21387
Optn	2	5020642	5064051	-	NaN	Optn	ENSMUSG00000026672	optineurin [Source:MGI Symbol;Acc:MGI:1918898]	gene	Name match	0	5.7799	3.96169	2.37115	2.51803	3.85811	5.16232	4.82352	4.02292	3.71979	4.87926	3.8991	4.30073	4.30348	4.30669	4.38676	4.16187	4.31216	4.39377	3.48614	3.68076	3.10557	3.48656	3.04167	3.14739	3.90782
Ccdc3	2	5137776	5230878	+	NaN	Ccdc3	ENSMUSG00000026676	coiled-coil domain containing 3 [Source:MGI Symbol;Acc:MGI:1921436]	gene	Name match	0	-6.68011	2.37476	1.85329	2.89666	-4.61695	-1.68917	1.99895	-1.72559	-0.294076	1.99334	-1.58472	-1.30412	-0.999432	-3.2818	-1.51669	1.20446	1.43314	-1.95115	-1.55973	-0.490321	-2.73276	-5.23449	-5.81499	-4.30809	-3.21394
Camk1d	2	5293457	5714515	-	NaN	Camk1d	ENSMUSG00000039145	calcium/calmodulin-dependent protein kinase ID [Source:MGI Symbol;Acc:MGI:2442190]	gene	Name match	0	4.44869	4.65382	2.64819	4.51877	4.80192	5.40363	5.81314	4.88237	3.8542	5.35517	5.16228	4.38784	4.56337	5.02509	4.38458	5.08333	4.43312	4.93185	4.71688	4.6414	4.10279	5.13071	3.57945	3.99446	3.25384
Cdc123	2	5794294	5845164	-	NaN	Cdc123	ENSMUSG00000039128	cell division cycle 123 homolog (S. cerevisiae) [Source:MGI Symbol;Acc:MGI:2138811]	gene	Name match	0	5.02798	5.94379	5.50875	6.18486	6.06198	5.98454	6.23349	5.98559	6.04917	6.05054	6.03226	5.94651	5.79833	5.84291	5.54622	6.23197	5.86688	5.80023	5.9242	6.17658	6.08766	6.34863	6.13211	6.45207	6.39582
Nudt5	2	5845019	5871895	+	NaN	Nudt5	ENSMUSG00000025817	nudix (nucleoside diphosphate linked moiety X)-type motif 5 [Source:MGI Symbol;Acc:MGI:1858232]	gene	Name match	0	3.88206	6.36242	4.50431	5.10312	5.14867	4.96027	5.16717	4.91996	4.87917	4.80965	4.89319	4.66747	4.7393	4.82053	4.4375	5.54711	4.8229	4.54818	5.08292	5.23069	5.0469	5.54764	5.38689	6.19618	5.99176
Sec61a2	2	5870987	5895432	-	NaN	Sec61a2	ENSMUSG00000025816	Sec61, alpha subunit 2 (S. cerevisiae) [Source:MGI Symbol;Acc:MGI:1931071]	gene	Name match	0	1.94278	4.76281	4.48276	4.94163	4.61538	4.68147	4.8124	4.77217	4.61033	4.79115	4.48687	4.69354	4.49592	4.71591	4.82265	4.54826	4.47677	4.32645	4.74812	5.13464	4.68599	5.09402	4.75072	5.30113	4.8805
Dhtkd1	2	5896115	5942792	-	NaN	Dhtkd1	ENSMUSG00000025815	dehydrogenase E1 and transketolase domain containing 1 [Source:MGI Symbol;Acc:MGI:2445096]	gene	Name match	0	-3.79676	3.12831	0.340524	3.43149	2.52883	3.08797	2.91942	2.6985	2.62833	3.23063	2.50223	2.70438	2.95376	2.3354	2.95225	2.0604	2.38684	2.7978	2.6082	2.42377	2.16444	2.32697	2.09947	-0.214667	0.524663
Upf2	2	5951469	6056703	+	NaN	Upf2	ENSMUSG00000043241	UPF2 regulator of nonsense transcripts homolog (yeast) [Source:MGI Symbol;Acc:MGI:2449307]	gene	Name match	0	5.60958	5.66575	4.31218	5.20077	5.2431	5.36288	5.50985	5.34408	5.2282	5.39871	5.21187	4.87634	5.38304	5.32535	5.22905	5.38636	5.09948	4.86284	4.99591	4.96167	5.02437	5.97123	5.75367	4.22205	6.33643
5430407P10Rik	2	6100025	6130211	-	NaN	5430407P10Rik	ENSMUSG00000045319	RIKEN cDNA 5430407P10 gene [Source:MGI Symbol;Acc:MGI:2442238]	gene	Name match	0	-4.81163	1.96606	-0.937384	0.99972	-0.602074	-0.616582	0.214103	0.566162	-0.821161	1.13036	0.691504	-0.681245	0.562363	0.478974	-0.411652	-0.204369	0.966245	0.682244	0.529538	0.469014	-1.19828	-2.09179	-0.564571	2.01707	0.942592
Echdc3	2	6188465	6213033	-	NaN	Echdc3	ENSMUSG00000039063	enoyl Coenzyme A hydratase domain containing 3 [Source:MGI Symbol;Acc:MGI:1915106]	gene	Name match	0	-2.60694	-1.21051	0.199523	3.57683	2.35392	3.08008	3.23886	2.23882	2.78724	2.59229	3.17045	2.80374	2.56289	2.54027	2.31531	2.47805	2.66941	2.86627	3.02603	3.33183	2.48725	3.58673	3.99456	3.57852	3.27033
Usp6nl	2	6322667	6446390	+	NaN	Usp6nl	ENSMUSG00000039046	USP6 N-terminal like [Source:MGI Symbol;Acc:MGI:2138893]	gene	Name match	0	4.42625	4.61743	4.01845	5.36382	5.91745	5.63727	5.13639	5.29728	5.29556	5.70656	5.62324	5.27636	5.14609	5.37899	5.5171	5.4476	5.46313	4.91038	5.72751	6.10191	5.81401	6.29017	6.16296	5.76281	5.9395
Celf2	2	6539705	7081302	-	NaN	Celf2	ENSMUSG00000002107	CUGBP, Elav-like family member 2 [Source:MGI Symbol;Acc:MGI:1338822]	gene	Name match	0	6.30888	2.77229	5.66383	5.45127	4.03468	3.76583	2.85699	3.7061	2.04547	3.34594	3.81941	4.11569	3.37226	3.36442	3.7	1.93282	2.51096	2.36583	7.37513	6.54913	6.47168	6.5832	6.20977	6.28901	6.89618
Gata3	2	9857078	9890034	-	NaN	Gata3	ENSMUSG00000015619	GATA binding protein 3 [Source:MGI Symbol;Acc:MGI:95663]	gene	Name match	0	1.64106	2.47594	1.84209	0.0391409	-1.40288	-1.83528	0.532818	-1.55592	-2.76342	-1.2572	-1.95043	0.416163	-0.878998	-0.638217	-1.96311	0.487559	-1.695	-0.658668	1.32198	-1.24153	0.279279	-0.192277	-1.10081	0.568792	3.02119
Taf3	2	9914552	10048596	-	NaN	Taf3	ENSMUSG00000025782	TAF3 RNA polymerase II, TATA box binding protein (TBP)-associated factor [Source:MGI Symbol;Acc:MGI:2388097]	gene	Name match	0	4.1432	4.61807	3.15786	4.47635	4.51238	4.20861	4.16548	3.74336	3.77518	3.8301	3.89849	3.79861	3.57614	3.7688	3.68762	4.00058	3.77209	3.54857	4.34167	4.39399	4.30298	4.64895	4.44813	3.7824	4.97187
Atp5c1	2	10056016	10080510	-	NaN	Atp5c1	ENSMUSG00000025781	ATP synthase, H+ transporting, mitochondrial F1 complex, gamma polypeptide 1 [Source:MGI Symbol;Acc:MGI:1261437]	gene	Name match	0	6.733	7.29	6.85858	7.17015	7.45692	7.42374	7.53422	7.39801	7.19431	7.40955	7.45429	7.42829	7.35307	7.3435	7.42384	7.62665	7.44929	7.52735	7.12788	7.19173	7.50178	7.84644	7.862	8.43251	7.99187
Kin	2	10080593	10092806	+	NaN	Kin	ENSMUSG00000037262	antigenic determinant of rec-A protein [Source:MGI Symbol;Acc:MGI:96676]	gene	Name match	0	3.54559	3.15535	2.67947	3.09075	3.36787	3.39564	3.46353	3.64863	3.45091	3.62046	3.7394	3.69654	3.57932	3.44082	3.61163	4.02167	3.52065	3.12718	3.52822	3.67235	3.32571	3.81753	3.77229	2.80077	3.9214
Itih2	2	10094593	10131396	-	NaN	Itih2	ENSMUSG00000037254	inter-alpha trypsin inhibitor, heavy chain 2 [Source:MGI Symbol;Acc:MGI:96619]	gene	Name match	0	-4.75389	2.34746	4.49331	1.74927	1.28633	0.618161	1.50585	1.11451	-0.607813	2.19975	1.84081	3.39697	2.3465	1.69459	3.04634	1.23671	2.39847	2.54887	0.945834	0.82888	1.19292	4.20936	6.51689	4.09546	6.36255
Itih5	2	10153571	10256529	+	NaN	Itih5	ENSMUSG00000025780	inter-alpha (globulin) inhibitor H5 [Source:MGI Symbol;Acc:MGI:1925751]	gene	Name match	0	0.204506	-0.400011	1.37865	0.297976	-2.20473	-1.669	-0.493902	-2.17757	-1.93487	-0.573121	-1.5494	-1.40624	-2.29736	-2.03909	-1.66912	-1.75104	-1.69592	-2.6756	-2.05973	-2.52937	-2.60377	-2.93773	-1.70058	-4.41132	-2.14287
Sfmbt2	2	10370510	10595253	+	NaN	Sfmbt2	ENSMUSG00000061186	Scm-like with four mbt domains 2 [Source:MGI Symbol;Acc:MGI:2447794]	gene	Name match	0	-0.561211	5.61095	1.55663	1.22261	2.76142	1.99612	0.376199	-0.0718151	1.80267	1.69759	1.87207	2.36273	3.16116	2.18114	1.36519	1.48047	1.89985	1.80432	3.69639	2.31975	3.19591	1.45231	1.48786	1.96013	1.1266
Prkcq	2	11172113	11301226	+	NaN	Prkcq	ENSMUSG00000026778	protein kinase C, theta [Source:MGI Symbol;Acc:MGI:97601]	gene	Name match	0	1.25577	-4.89771	-6.36476	-6.04399	-6.27791	-5.92025	-6.49851	-6.35177	-5.67138	-6.7073	-6.74513	-6.8427	-6.47156	-6.71492	-6.56101	-6.60049	-6.57466	-6.57353	-6.38388	-6.43527	-6.4647	-6.79017	-5.89099	-6.41354	-5.81214
Pfkfb3	2	11471430	11502101	-	NaN	Pfkfb3	ENSMUSG00000026773ption=6-phosphofructo-2-kinase/fructose-2,6-biphosphatase3 [Source:MGI Symbol;Acc:MGI:2181202]	No description	gene	Name match	0	6.25237	3.04196	4.20108	4.74058	3.73207	3.48152	3.34273	3.95977	3.3925	3.92171	4.00734	4.51642	4.87804	4.43841	4.67291	4.21529	3.76339	3.95047	5.2492	4.96731	3.20498	3.1629	3.26815	4.3027	4.10107
Rbm17	2	11585439	11604153	-	NaN	Rbm17	ENSMUSG00000037197	RNA binding motif protein 17 [Source:MGI Symbol;Acc:MGI:1924188]	gene	Name match	0	5.89654	6.8255	5.71438	6.53402	6.39363	6.15785	6.44265	6.48229	6.2333	6.30032	6.54303	6.36637	6.35224	6.34875	6.46807	6.67638	6.39792	6.19452	6.13349	6.6584	6.45175	6.93102	6.81195	6.76737	6.95444
Il2ra	2	11642792	11693191	+	NaN	Il2ra	ENSMUSG00000026770	interleukin 2 receptor, alpha chain [Source:MGI Symbol;Acc:MGI:96549]	gene	Name match	0	2.78349	-4.82171	-6.36476	-6.04399	-6.27791	-5.55176	-5.26154	-6.35177	-6.61587	-6.63129	-6.74513	-4.49453	-6.39556	-6.71492	-6.56101	-6.60049	-5.78218	-6.57353	-6.38388	-6.43527	-6.4647	-6.79017	-6.68347	-6.41354	-6.68062
Il15ra	2	11705287	11733986	+	NaN	Il15ra	ENSMUSG00000023206	interleukin 15 receptor, alpha chain [Source:MGI Symbol;Acc:MGI:104644]	gene	Name match	0	1.0748	-3.15278	0.789704	0.476956	3.79958	1.08346	1.06836	-0.0369787	0.174055	0.499277	0.155923	0.802939	-0.167664	-0.170602	0.352162	0.814038	0.0553555	0.0174613	3.49178	3.21668	3.64432	0.994786	0.436548	4.15028	0.80947
Fbxo18	2	11742573	11777582	-	NaN	Fbxo18	ENSMUSG00000058594	F-box protein 18 [Source:MGI Symbol;Acc:MGI:1354699]	gene	Name match	0	5.3419	5.47566	5.88666	5.78927	5.01118	5.50604	5.82638	5.73796	5.63965	5.85486	5.45739	5.87284	5.71231	5.57037	5.52758	5.52951	5.67501	5.51863	5.21175	5.25609	5.03898	5.46167	5.38053	5.63076	5.88075
Ankrd16	2	11777876	11790325	+	NaN	Ankrd16	ENSMUSG00000047909	ankyrin repeat domain 16 [Source:MGI Symbol;Acc:MGI:2444796]	gene	Name match	0	2.73806	1.20965	1.66042	2.34335	2.09264	3.28118	3.72186	3.71817	3.56237	3.72438	2.88618	3.51066	3.45071	3.31394	3.73831	3.15483	2.91636	2.71845	1.79847	2.431	1.92028	3.64233	3.65102	2.01249	3.81344
Itga8	2	12106632	12301920	-	NaN	Itga8	ENSMUSG00000026768	integrin alpha 8 [Source:MGI Symbol;Acc:MGI:109442]	gene	Name match	0	-2.8744	0.304623	5.18058	-0.985093	0.395237	0.0550919	2.6081	2.38278	-0.217059	0.891608	2.51378	2.73592	2.97015	3.33429	2.57994	3.8037	1.96076	3.42185	-1.63204	-0.133668	1.16247	-3.50477	-3.61883	-4.30809	-1.6784
E030013I19Rik	2	12300947	12311300	+	NaN	E030013I19Rik	ENSMUSG00000086843	RIKEN cDNA E030013I19 gene [Source:MGI Symbol;Acc:MGI:2443735]	gene	Name match	0	-5.88763	-6.48267	-1.11292	-6.04399	-6.27791	-6.86473	-5.63002	-6.35177	-6.61587	-5.91481	-6.66913	-6.69069	-5.60307	-6.71492	-6.56101	-6.60049	-5.70618	-6.49753	-6.38388	-6.35927	-6.4647	-6.79017	-6.75948	-6.41354	-6.68062
Fam188a	2	12347263	12419469	-	NaN	Fam188a	ENSMUSG00000026767	family with sequence similarity 188, member A [Source:MGI Symbol;Acc:MGI:1914210]	gene	Name match	0	4.43798	4.84558	4.95535	5.05253	4.57129	4.78588	4.43256	4.9072	4.25507	4.50334	4.73277	4.67836	4.72452	4.78515	4.69976	4.61714	4.73007	4.60018	4.54083	4.68623	4.73579	5.14427	5.04363	6.1632	5.83094
Pter	2	12924041	13003453	+	NaN	Pter	ENSMUSG00000026730	phosphotriesterase related [Source:MGI Symbol;Acc:MGI:107372]	gene	Name match	0	-1.32299	2.11663	3.79147	4.5862	4.12091	4.4644	4.27803	4.19512	3.99773	3.90686	3.9686	4.15059	3.91771	3.88954	3.66135	4.05834	4.07735	4.42946	3.96034	3.9765	3.95676	1.03382	2.68594	-0.729169	0.560636
C1ql3	2	13003457	13011747	-	NaN	C1ql3	ENSMUSG00000049630	C1q-like 3 [Source:MGI Symbol;Acc:MGI:2387350]	gene	Name match	0	-6.18011	-2.82674	2.21969	1.71849	-1.37459	-0.348662	-1.43961	-1.81403	-1.94578	-1.14912	-2.17668	0.141698	-1.2371	-1.39299	-5.90901	-2.42466	-0.585785	0.0863385	-0.778431	-5.35927	-0.728671	-3.83081	-5.44651	-5.76154	-5.12494
Rsu1	2	13076967	13271431	-	NaN	Rsu1	ENSMUSG00000026727	Ras suppressor protein 1 [Source:MGI Symbol;Acc:MGI:103040]	gene	Name match	0	4.94737	4.92182	7.20006	6.09437	6.32247	6.45188	6.83421	6.83458	6.13529	6.68012	6.70625	7.12468	7.03111	7.0503	7.214	7.06707	6.99343	7.04278	5.97025	6.48458	6.39509	5.56151	5.04649	6.46313	6.12509
Cubn	2	13276338	13491924	-	NaN	Cubn	ENSMUSG00000026726	cubilin (intrinsic factor-cobalamin receptor) [Source:MGI Symbol;Acc:MGI:1931256]	gene	Name match	0	-2.38889	1.25485	1.61945	2.63037	2.39031	2.20871	1.64714	0.999399	1.09601	1.89283	2.18098	2.15192	2.25799	2.65074	2.45724	2.11164	2.29364	2.1319	3.40048	2.45519	3.26622	2.93527	2.90762	2.43955	2.08767
Trdmt1	2	13509014	13544664	-	NaN	Trdmt1	ENSMUSG00000026723	tRNA aspartic acid methyltransferase 1 [Source:MGI Symbol;Acc:MGI:1274787]	gene	Name match	0	2.62789	2.93384	1.74425	1.71107	3.41631	3.24352	3.20259	2.85617	3.09978	3.61266	3.06786	2.67828	2.61042	2.88786	2.86479	3.40193	3.19738	2.58834	3.30436	3.14531	3.13941	2.53011	2.28885	2.98439	2.28516
Vim	2	13573927	13582826	+	NaN	Vim	ENSMUSG00000026728	vimentin [Source:MGI Symbol;Acc:MGI:98932]	gene	Name match	0	10.546	8.45982	11.795	11.2412	11.4335	10.9459	11.0564	10.4516	10.0219	10.7513	10.8923	11.0804	11.0626	10.9174	11.0659	10.9465	11.0336	11.3815	11.1315	11.0126	11.76	10.9351	10.7799	11.5998	11.0524
St8sia6	2	13651020	13793808	-	NaN	St8sia6	ENSMUSG00000003418	ST8 alpha-N-acetyl-neuraminide alpha-2,8-sialyltransferase 6 [Source:MGI Symbol;Acc:MGI:2386797]	gene	Name match	0	-0.0737649	-0.745145	-3.64812	-4.48831	-5.48543	-6.86473	-6.4225	-5.11481	-6.53986	-6.7833	-5.87665	-5.10573	-6.31956	-5.92244	-5.61652	-4.93953	-6.49866	-6.64953	-4.8282	-6.43527	-6.3887	-6.79017	-5.44651	-6.41354	-6.60462
Ptpla	2	13975563	14056135	-	NaN	Ptpla	ENSMUSG00000063275	protein tyrosine phosphatase-like (proline instead of catalytic arginine), member a [Source:MGI Symbol;Acc:MGI:1353592]	gene	Name match	0	-0.0271786	0.705931	4.18585	3.09197	2.08764	1.95235	2.01974	2.83399	2.14678	1.97626	2.62459	2.68774	2.99314	3.32132	3.29189	3.10003	3.12852	3.11442	1.1418	1.32252	2.00312	1.84156	1.94142	3.16047	2.20356
4921530L18Rik	2	14070332	14073934	-	NaN	4921530L18Rik	ENSMUSG00000086657	RIKEN cDNA 4921530L18 gene [Source:MGI Symbol;Acc:MGI:1918207]	gene	Name match	0	-2.83067	-4.11419	-2.68512	-4.30702	-3.32447	-2.63532	-4.55402	-2.99508	-3.17893	-6.7073	-5.80065	-2.61328	-3.00488	-3.94276	-3.42037	-3.23956	-4.45493	-4.41256	-4.03572	-5.19831	-3.74805	-3.73449	-2.90703	-3.25036	-2.07068
Stam	2	14074100	14148338	+	NaN	Stam	ENSMUSG00000026718	signal transducing adaptor molecule (SH3 domain and ITAM motif) 1 [Source:MGI Symbol;Acc:MGI:1329014]	gene	Name match	0	4.28887	5.24433	5.0023	5.44496	5.96153	5.93167	5.3419	5.00652	4.89569	5.37139	5.77863	5.80007	5.31462	5.32335	5.47036	5.86953	5.30753	5.39101	6.36157	6.65201	5.55705	5.94831	6.09328	5.9508	6.37019
Tmem236	2	14174524	14221971	+	NaN	Tmem236	ENSMUSG00000061531	transmembrane protein 236 [Source:MGI Symbol;Acc:MGI:1919309]	gene	Name match	0	-3.4897	-6.55868	-4.80908	-2.08832	-4.90943	-3.62777	-5.55402	-5.40729	-4.51042	-4.04633	-4.30065	-3.04799	-3.27582	-4.90921	-3.15511	-4.86353	-4.54522	-5.33656	-4.50216	-3.96134	-4.35925	-2.39024	-1.80381	-4.06538	-4.44366
Mrc1	2	14229414	14332057	+	NaN	Mrc1	ENSMUSG00000026712	mannose receptor, C type 1 [Source:MGI Symbol;Acc:MGI:97142]	gene	Name match	0	0.636219	2.96628	-1.43931	-2.75859	-4.40943	-4.62777	-4.15034	-2.45385	-2.83517	-2.04758	-2.23945	-2.21651	-1.73585	-1.03786	-2.82907	-4.32833	-3.18398	-5.16985	-5.43939	-6.35927	-5.31269	-5.4772	-1.70058	-6.33754	-6.68062
Cacnb2	2	14604306	14987908	+	NaN	Cacnb2	ENSMUSG00000057914	calcium channel, voltage-dependent, beta 2 subunit [Source:MGI Symbol;Acc:MGI:894644]	gene	Name match	0	-1.65293	-0.605091	1.15444	3.27948	0.0524822	1.07138	1.64646	2.47031	1.58003	2.19507	3.42939	2.85434	2.2873	2.39241	2.58989	2.30036	2.18769	0.909363	1.25975	3.70383	1.75652	-1.43347	0.642387	-3.2729	-5.12494
Nsun6	2	14995131	15054884	-	NaN	Nsun6	ENSMUSG00000026707	NOL1/NOP2/Sun domain family member 6 [Source:MGI Symbol;Acc:MGI:1921705]	gene	Name match	0	2.05212	2.25928	1.98767	2.58347	2.5973	2.74183	2.67906	2.10208	2.38671	2.50967	1.99283	2.0968	2.04206	1.87388	1.39469	2.44039	2.30809	1.85745	2.38767	2.16993	2.0962	2.87588	2.6258	3.23642	3.32921
Arl5b	2	15049395	15082456	+	NaN	Arl5b	ENSMUSG00000017418	ADP-ribosylation factor-like 5B [Source:MGI Symbol;Acc:MGI:1923119]	gene	Name match	0	5.19517	5.63335	4.97314	4.07046	4.01778	4.40026	4.3544	4.69427	4.13969	4.14032	4.21305	3.80205	4.12581	4.21255	4.05062	4.46383	3.9285	4.13824	4.15147	4.11646	4.19369	5.36146	5.22749	5.09579	5.30987
Plxdc2	2	16356304	16755839	+	NaN	Plxdc2	ENSMUSG00000026748	plexin domain containing 2 [Source:MGI Symbol;Acc:MGI:1914698]	gene	Name match	0	1.13545	3.93299	6.80021	3.01491	5.64529	6.77702	7.56436	8.25943	7.56213	7.24081	6.40761	7.31725	6.88208	7.35266	7.14959	7.49191	7.16161	7.22648	1.63799	4.67781	3.65429	1.82728	1.91805	-2.81413	-0.378872
Nebl	2	17343909	17731464	-	NaN	Nebl	ENSMUSG00000053702	nebulette [Source:MGI Symbol;Acc:MGI:1921353]	gene	Name match	0	0.191882	-1.71051	1.78918	-0.570056	-4.00575	-3.90537	-3.7038	-6.35177	-5.74738	-3.67785	-4.21568	-1.6685	-2.94211	-2.20838	-4.63479	-3.64705	-3.59498	-5.70505	-4.50216	-6.35927	-3.85925	-5.92169	-6.60747	-6.41354	-6.68062
A930004D18Rik	2	18025193	18037737	-	NaN	A930004D18Rik	ENSMUSG00000054057	RIKEN cDNA A930004D18 gene [Source:MGI Symbol;Acc:MGI:1925190]	gene	Name match	0	-4.03947	0.776659	2.51322	2.63796	3.29883	3.27145	3.06692	2.25761	2.54506	2.63014	2.7745	3.06706	2.72263	2.5708	2.437	3.71598	3.40679	2.98236	1.99076	2.24179	2.90968	3.5527	3.34496	2.94546	3.26727
2810030E01Rik	2	18040676	18049051	-	NaN	2810030E01Rik	ENSMUSG00000054074	RIKEN cDNA 2810030E01 gene [Source:MGI Symbol;Acc:MGI:1919918]	gene	Name match	0	-4.40795	-0.227622	1.78973	0.984415	1.78123	1.67145	0.913868	0.825365	1.29862	1.29274	1.81749	0.863569	0.706729	1.15382	1.48759	2.05545	1.55931	0.629396	-0.582272	0.803567	1.45679	1.92065	1.62135	1.00439	1.53738
Mllt10	2	18055237	18212388	+	NaN	Mllt10	ENSMUSG00000026743	myeloid/lymphoid or mixed-lineage leukemia (trithorax homolog, Drosophila); translocated to, 10 [Source:MGI Symbol;Acc:MGI:1329038]	gene	Name match	0	5.54411	5.66855	4.26635	5.06639	5.04438	5.24639	5.05735	4.8981	4.76462	5.16666	5.06358	4.7708	4.79734	4.75569	4.8703	5.37692	5.11937	4.66983	4.63959	5.33122	4.82219	5.71932	5.66461	5.11798	5.65324
Dnajc1	2	18195654	18392830	-	NaN	Dnajc1	ENSMUSG00000026740	DnaJ (Hsp40) homolog, subfamily C, member 1 [Source:MGI Symbol;Acc:MGI:103268]	gene	Name match	0	4.28644	3.29242	5.2786	5.07547	4.9562	5.32372	5.75088	5.69081	5.33778	5.50534	5.24841	5.62303	5.55615	5.56972	5.34128	5.32881	5.58179	5.62229	4.25717	4.62254	4.78037	5.23341	5.04132	4.59334	5.69042
Commd3	2	18672384	18676231	+	NaN	Commd3	ENSMUSG00000051154	COMM domain containing 3 [Source:MGI Symbol;Acc:MGI:88218]	gene	Name match	0	4.63559	4.56442	5.63278	4.86327	5.61969	6.21628	6.84527	6.51528	6.22362	6.82176	6.47114	6.50358	6.5968	6.28855	6.29441	6.5129	6.50494	6.12911	5.25239	5.7089	5.59475	6.60238	6.64911	6.67446	6.56602
Bmi1	2	18677018	18686629	+	NaN	Bmi1	ENSMUSG00000026739	Bmi1 polycomb ring finger oncogene [Source:MGI Symbol;Acc:MGI:88174]	gene	Name match	0	4.21074	4.0633	5.68595	6.41354	5.9801	5.78395	5.79946	5.65429	5.50541	5.88772	5.88302	5.72165	5.8268	5.87596	5.68464	5.67447	5.91611	5.3497	5.20369	5.55005	6.22154	6.50998	6.29916	6.56973	6.13823
BC061194	2	18699023	18750413	+	NaN	BC061194	ENSMUSG00000037708	cDNA sequence BC061194 [Source:MGI Symbol;Acc:MGI:3040687]	gene	Name match	0	-6.68011	-6.48267	-4.88508	-3.80702	-5.27791	-2.90537	-2.26154	-3.21113	-4.8789	-2.69611	-5.87665	-2.79674	-3.18616	-3.26148	-4.21285	-3.43953	-4.54522	-3.1404	-4.43939	-6.35927	-5.59621	-4.44201	-3.58528	-4.96906	-5.23614
Pip4k2a	2	18842255	18998126	-	NaN	Pip4k2a	ENSMUSG00000026737	phosphatidylinositol-5-phosphate 4-kinase, type II, alpha [Source:MGI Symbol;Acc:MGI:1298206]	gene	Name match	0	5.688	3.5243	5.02058	4.76634	4.25547	4.02396	3.73475	4.19608	4.23535	4.05724	3.88867	4.21542	4.38838	4.45136	4.08429	4.15195	4.28457	3.94694	3.11348	4.21095	3.90638	5.01666	5.05753	5.00908	4.68354
4930426L09Rik	2	18998343	18999801	+	NaN	4930426L09Rik	ENSMUSG00000026736	RIKEN cDNA 4930426L09 gene [Source:MGI Symbol;Acc:MGI:1921879]	gene	Name match	0	-2.55773	-6.48267	0.651097	-0.0531242	-1.49721	-1.17935	-0.63916	-0.585363	-1.44577	-0.805768	-1.17038	-0.387953	-0.417691	0.0314212	-1.48313	-0.374888	-0.393935	-0.629749	-3.27843	-1.82533	-2.43525	-0.919813	-1.94877	-1.98809	-1.46269
Armc3	2	19199302	19310241	+	NaN	Armc3	ENSMUSG00000037683	armadillo repeat containing 3 [Source:MGI Symbol;Acc:MGI:1918132]	gene	Name match	0	-0.300448	-6.55868	-6.36476	-6.04399	-5.40943	-6.78873	-6.49851	-6.35177	-6.61587	-6.7833	-6.74513	-5.89821	-6.39556	-6.79092	-6.48501	-6.60049	-5.78218	-6.64953	-6.30788	-6.35927	-6.4647	-6.79017	-6.68347	-6.41354	-6.68062
Msrb2	2	19371440	19394976	+	NaN	Msrb2	ENSMUSG00000023094	methionine sulfoxide reductase B2 [Source:MGI Symbol;Acc:MGI:1923717]	gene	Name match	0	1.59051	2.394	1.68437	-1.43854	0.15992	1.49689	1.84725	-0.418651	0.0359621	-0.534223	-0.0933035	2.19249	0.589537	-0.711292	-0.482351	1.84593	1.06061	1.27726	-4.03572	-6.35927	-0.815517	-4.90845	-2.43978	-5.54506	-4.15118
Otud1	2	19658062	19660590	+	NaN	Otud1	ENSMUSG00000043415	OTU domain containing 1 [Source:MGI Symbol;Acc:MGI:1918448]	gene	Name match	0	2.77533	3.72458	2.31356	2.98802	4.8526	3.90746	3.41177	3.36219	2.97101	3.41287	3.20096	4.80285	4.1831	3.73772	3.80283	4.22081	4.22822	3.9116	5.06699	4.21669	3.85216	4.42236	3.51851	4.30569	3.46905
[truncated: 16,099 more rows]

## Sheet: DEseq LRT (14330)
Probe	Chromosome	Start	End	Probe Strand	No value	Feature	ID	Description	Feature Strand	Type	Orientation	Distance	BMMC	ESC	MEF	MSC	e1-early	e1-late	eG2E9	eG2H6	eG3F10	eG2H8	eG1B3	eG3A4	eG2E5	eG2G8	eG3C10	eG3A8	eG1D7	eG3C1	e2	eG2	ePool	eG1C10	eG2C7	eG1-early	eG1-late
[truncated: 14,330 more rows]

[truncated: 11 more sheets: ID (2083), DEseq LRT+ID (2059), Hierarchical cluster R0.5(1771), cluster5 (206), cluster11 (105), cluster21 (193), cluster34 (1101), cluster38 (54), cluster47 (53), cluster49 (59), PC2 high rotation (92)]
