# Supplementary material for: Sox9 regulates cell state and activity of embryonic mouse mammary progenitor cells
Source: Commun Biol. 2018 Dec 13;1:228. doi: 10.1038/s42003-018-0215-3 (PMC6292906; doi:10.1038/s42003-018-0215-3)
Supplement: Supplementary file 4 — Supplementary Data 2 [file 42003_2018_215_MOESM4_ESM.xlsx]

## Sheet: Epi MPE ID+DEseq(131)
Probe	Chromosome	Start	End	Probe Strand	No value	Feature	ID	Description	Feature Strand	Type	Orientation	Distance	15-Epi.1	16-Epi.2	11-MPE.1	12-MPE.2	13-MM+FPP.1	14-MM+FPP.2
Dkk4	8	22624043	22627536	+	NaN	Dkk4	ENSMUSG00000031535	dickkopf homolog 4 (Xenopus laevis) [Source:MGI Symbol;Acc:MGI:2385299]	+	gene	overlapping	0	-1.8934	-2.40781	4.53751	5.83936	-2.93227	-6.06386
Shroom3	5	92683435	92965318	+	NaN	Shroom3	ENSMUSG00000029381	shroom family member 3 [Source:MGI Symbol;Acc:MGI:1351655]	+	gene	overlapping	0	3.24273	3.63321	5.98393	6.43653	2.28582	1.58
Snai3	8	122454206	122460692	-	NaN	Gm20388	ENSMUSG00000092329	predicted gene 20388 [Source:MGI Symbol;Acc:MGI:5141853]	+	gene	overlapping	0	-1.7414	-0.250274	3.34294	3.82674	-1.40175	-3.1045
Rhpn2	7	35334175	35392285	+	NaN	Rhpn2	ENSMUSG00000030494	rhophilin, Rho GTPase binding protein 2 [Source:MGI Symbol;Acc:MGI:1289234]	+	gene	overlapping	0	3.62842	2.98714	5.71171	6.55135	1.57729	0.410073
Ripply3	16	94328420	94336935	+	NaN	Ripply3	ENSMUSG00000022941	ripply3 homolog (zebrafish) [Source:MGI Symbol;Acc:MGI:2181192]	+	gene	overlapping	0	1.90822	2.44633	6.23355	6.81242	-0.610341	0.175608
Pthlh	6	147252101	147264167	-	NaN	Pthlh	ENSMUSG00000048776	parathyroid hormone-like peptide [Source:MGI Symbol;Acc:MGI:97800]	-	gene	overlapping	0	2.02943	2.04149	9.33001	9.92106	-3.29484	-1.82439
Msx1	5	37820485	37824583	-	NaN	Msx1	ENSMUSG00000048450	homeobox, msh-like 1 [Source:MGI Symbol;Acc:MGI:97168]	-	gene	overlapping	0	0.126497	-0.0207917	4.45732	5.06866	-3.29484	-1.74193
Sstr2	11	113619342	113626005	+	NaN	Slc39a11	ENSMUSG00000041654	solute carrier family 39 (metal ion transporter), member 11 [Source:MGI Symbol;Acc:MGI:1917056]	-	gene	overlapping	0	0.165491	-1.06386	6.3153	6.98759	-6.10219	-4.32689
Col2a1	15	97975602	98004695	-	NaN	Col2a1	ENSMUSG00000022483	collagen, type II, alpha 1 [Source:MGI Symbol;Acc:MGI:88452]	-	gene	overlapping	0	2.42049	3.29476	5.71723	6.22928	0.556017	0.788585
Unc5b	10	60762610	60831581	-	NaN	Unc5b	ENSMUSG00000020099	unc-5 homolog B (C. elegans) [Source:MGI Symbol;Acc:MGI:894703]	-	gene	overlapping	0	5.06144	5.04149	7.9653	8.40997	4.0602	4.17029
Spock2	10	60106219	60135198	+	NaN	Spock2	ENSMUSG00000058297	sparc/osteonectin, cwcv and kazal-like domains proteoglycan 2 [Source:MGI Symbol;Acc:MGI:1891351]	+	gene	overlapping	0	1.24956	1.30114	4.95852	5.5774	0.237656	-0.00496438
Dach2	X	113297510	113836386	+	NaN	Dach2	ENSMUSG00000025592	dachshund 2 (Drosophila) [Source:MGI Symbol;Acc:MGI:1890446]	+	gene	overlapping	0	3.78686	3.81061	7.96017	8.5497	1.89781	2.17029
Trp53inp1	4	11156431	11174379	+	NaN	Trp53inp1	ENSMUSG00000028211	transformation related protein 53 inducible nuclear protein 1 [Source:MGI Symbol;Acc:MGI:1926609]	+	gene	overlapping	0	3.81165	3.75748	5.83066	6.43979	2.89216	3.0825
Tbc1d9	8	83165352	83272934	+	NaN	Gm10645	ENSMUSG00000074228	predicted gene 10645 [Source:MGI Symbol;Acc:MGI:3704313]	-	gene	overlapping	0	2.42853	2.81359	5.45236	6.04629	2.08763	2.03651
Slc40a1	1	45908070	45925594	-	NaN	Slc40a1	ENSMUSG00000025993	solute carrier family 40 (iron-regulated transporter), member 1 [Source:MGI Symbol;Acc:MGI:1315204]	-	gene	overlapping	0	2.75366	3.06667	5.8534	6.30498	2.25536	2.19667
Nos1	5	117781032	117958840	+	NaN	Nos1	ENSMUSG00000029361	nitric oxide synthase 1, neuronal [Source:MGI Symbol;Acc:MGI:97360]	+	gene	overlapping	0	-0.0189334	-0.154058	4.85548	5.08237	-1.64276	-0.782572
Dusp6	10	99263231	99267488	+	NaN	Dusp6	ENSMUSG00000019960	dual specificity phosphatase 6 [Source:MGI Symbol;Acc:MGI:1914853]	+	gene	overlapping	0	3.97147	4.41531	7.93315	8.08445	4.52989	4.77026
Cpz	5	35502215	35525698	-	NaN	Cpz	ENSMUSG00000036596	carboxypeptidase Z [Source:MGI Symbol;Acc:MGI:88487]	-	gene	overlapping	0	2.58053	2.60255	5.43515	6.15048	2.72117	3.29027
Rtn4rl1	11	75193783	75267769	+	NaN	Rtn4rl1	ENSMUSG00000045287	reticulon 4 receptor-like 1 [Source:MGI Symbol;Acc:MGI:2661375]	+	gene	overlapping	0	0.0451969	0.0414926	4.53231	4.52034	0.0876305	-0.297145
Serinc2	4	130253495	130279205	-	NaN	Serinc2	ENSMUSG00000023232	serine incorporator 2 [Source:MGI Symbol;Acc:MGI:1919132]	-	gene	overlapping	0	4.23359	4.30114	6.85047	7.01664	4.04882	3.81266
Fgf20	8	40279166	40308331	-	NaN	Fgf20	ENSMUSG00000031603	fibroblast growth factor 20 [Source:MGI Symbol;Acc:MGI:1891346]	-	gene	overlapping	0	-6.06333	-6.26026	2.58358	3.58919	-6.2542	-6.06386
Cxcl15	5	90794534	90803067	+	NaN	Cxcl15	ENSMUSG00000029375	chemokine (C-X-C motif) ligand 15 [Source:MGI Symbol;Acc:MGI:1339941]	+	gene	overlapping	0	-6.21533	-6.26026	3.48778	4.07553	-6.2542	-6.06386
Gm16065	5	119685095	119691218	-	NaN	Gm16065	ENSMUSG00000086847	predicted gene 16065 [Source:MGI Symbol;Acc:MGI:3801954]	-	gene	overlapping	0	-2.6039	-2.02079	5.36303	5.35007	-3.10219	-2.58993
Stc1	14	69029289	69041401	+	NaN	Stc1	ENSMUSG00000014813	stanniocalcin 1 [Source:MGI Symbol;Acc:MGI:109131]	+	gene	overlapping	0	5.15766	4.72543	8.37843	8.80112	5.07772	4.77465
Mast4	13	102732486	103334497	-	NaN	Cd180	ENSMUSG00000021624	CD180 antigen [Source:MGI Symbol;Acc:MGI:1194924]	+	gene	overlapping	0	4.48067	4.11936	6.42732	6.76927	4.42919	4.13117
Ptch2	4	117096075	117116101	+	NaN	Ptch2	ENSMUSG00000028681	patched homolog 2 [Source:MGI Symbol;Acc:MGI:1095405]	+	gene	overlapping	0	-0.975865	0.120564	4.06266	4.85896	-0.171457	-1.00496
Fgf17	14	70636205	70642268	-	NaN	Fgf17	ENSMUSG00000022101	fibroblast growth factor 17 [Source:MGI Symbol;Acc:MGI:1202401]	-	gene	overlapping	0	-6.21533	-3.10825	3.67152	3.97294	-6.2542	-5.91185
C130021I20Rik	2	33641193	33646349	+	NaN	C130021I20Rik	ENSMUSG00000052951	Riken cDNA C130021I20 gene [Source:MGI Symbol;Acc:MGI:3639863]	+	gene	overlapping	0	3.49701	3.96856	5.8015	6.31533	0.639273	-1.1045
Gata3	2	9857078	9890034	-	NaN	Gata3	ENSMUSG00000015619	GATA binding protein 3 [Source:MGI Symbol;Acc:MGI:95663]	-	gene	overlapping	0	5.5601	5.63153	8.89062	9.33033	0.804697	-0.626453
Krt8	15	101996711	102004342	-	NaN	Krt8	ENSMUSG00000049382	keratin 8 [Source:MGI Symbol;Acc:MGI:96705]	-	gene	overlapping	0	5.2093	6.27139	9.05541	9.23824	-0.244213	-0.663927
Edar	10	58600789	58675654	-	NaN	Edar	ENSMUSG00000003227	ectodysplasin-A receptor [Source:MGI Symbol;Acc:MGI:1343498]	-	gene	overlapping	0	4.18104	4.09019	6.60384	7.47559	0.047553	-3.58993
Lgr5	10	115450311	115587780	-	NaN	Lgr5	ENSMUSG00000020140	leucine rich repeat containing G protein coupled receptor 5 [Source:MGI Symbol;Acc:MGI:1341817]	-	gene	overlapping	0	0.521635	-1.40781	6.12939	6.52871	3.68244	3.82116
Prox1	1	190118038	190170680	-	NaN	Prox1	ENSMUSG00000010175	prospero-related homeobox 1 [Source:MGI Symbol;Acc:MGI:97772]	-	gene	overlapping	0	2.63711	1.78656	5.18457	5.93943	4.31566	4.30489
Dpysl3	18	43320979	43438286	-	NaN	Dpysl3	ENSMUSG00000024501	dihydropyrimidinase-like 3 [Source:MGI Symbol;Acc:MGI:1349762]	-	gene	overlapping	0	5.32899	4.38159	8.42661	8.68877	7.57123	7.45132
Fyn	10	39368855	39565381	+	NaN	Fyn	ENSMUSG00000019843	Fyn proto-oncogene [Source:MGI Symbol;Acc:MGI:95602]	+	gene	overlapping	0	3.85404	3.15384	6.45181	6.82855	5.66516	5.56337
Ednrb	14	103814625	103844173	-	NaN	Ednrb	ENSMUSG00000022122	endothelin receptor type B [Source:MGI Symbol;Acc:MGI:102720]	-	gene	overlapping	0	2.45631	1.44633	7.08703	7.67765	6.0833	5.89107
Pcdh17	14	84443563	84537060	+	NaN	Pcdh17	ENSMUSG00000035566	protocadherin 17 [Source:MGI Symbol;Acc:MGI:2684924]	+	gene	overlapping	0	-0.0860476	-0.93833	4.9709	5.31114	3.9932	3.43244
Tubb3	8	123411424	123422015	+	NaN	Gm20388	ENSMUSG00000092329	predicted gene 20388 [Source:MGI Symbol;Acc:MGI:5141853]	+	gene	overlapping	0	2.95904	2.60255	6.62087	7.07095	5.43357	5.70653
Ppap2b	4	105157347	105232764	+	NaN	Ppap2b	ENSMUSG00000028517	phosphatidic acid phosphatase type 2B [Source:MGI Symbol;Acc:MGI:1915166]	+	gene	overlapping	0	4.12155	3.73252	7.53296	8.13393	6.71259	6.97784
Kif1a	1	93015456	93101865	-	NaN	Kif1a	ENSMUSG00000014602	kinesin family member 1A [Source:MGI Symbol;Acc:MGI:108391]	-	gene	overlapping	0	-0.0860476	-0.250274	4.99458	5.03223	3.96927	3.33844
Hs3st3b1	11	63885792	63922290	-	NaN	Hs3st3b1	ENSMUSG00000070407	heparan sulfate (glucosamine) 3-O-sulfotransferase 3B1 [Source:MGI Symbol;Acc:MGI:1333853]	-	gene	overlapping	0	1.14613	0.491658	6.50968	6.93398	4.65102	4.15692
St8sia2	7	73939119	74013682	-	NaN	St8sia2	ENSMUSG00000025789	ST8 alpha-N-acetyl-neuraminide alpha-2,8-sialyltransferase 2 [Source:MGI Symbol;Acc:MGI:106020]	-	gene	overlapping	0	3.70981	3.44249	7.58635	8.03957	6.30242	5.95542
Epha7	4	28813131	28967499	+	NaN	Epha7	ENSMUSG00000028289	Eph receptor A7 [Source:MGI Symbol;Acc:MGI:95276]	+	gene	overlapping	0	3.60556	2.97655	7.57739	7.94257	6.17131	5.60631
Pgf	12	85166639	85177296	-	NaN	Pgf	ENSMUSG00000004791	placental growth factor [Source:MGI Symbol;Acc:MGI:105095]	-	gene	overlapping	0	0.536585	0.605991	4.72364	4.9323	3.37556	3.31696
Kcnd3	3	105452330	105674002	+	NaN	1700095B22Rik	ENSMUSG00000074346	RIKEN cDNA 1700095B22 gene [Source:MGI Symbol;Acc:MGI:1925885]	-	gene	overlapping	0	-6.21533	-6.26026	4.26593	4.53371	0.482768	0.110513
Scube1	15	83602583	83725021	-	NaN	Scube1	ENSMUSG00000016763	signal peptide, CUB domain, EGF-like 1 [Source:MGI Symbol;Acc:MGI:1890616]	-	gene	overlapping	0	2.09654	1.41531	7.06194	7.62007	4.96927	5.26619
Vim	2	13573927	13582826	+	NaN	Vim	ENSMUSG00000026728	vimentin [Source:MGI Symbol;Acc:MGI:98932]	+	gene	overlapping	0	6.24074	6.40917	8.93216	8.941	8.15674	8.28182
Nkd1	8	88521344	88594887	+	NaN	Nkd1	ENSMUSG00000031661	naked cuticle 1 homolog (Drosophila) [Source:MGI Symbol;Acc:MGI:2135954]	+	gene	overlapping	0	1.59488	-0.822852	5.89459	6.25136	4.11818	4.77814
Aff3	1	38177326	38664955	-	NaN	Aff3	ENSMUSG00000037138	AF4/FMR2 family, member 3 [Source:MGI Symbol;Acc:MGI:106927]	-	gene	overlapping	0	1.72457	-0.68199	6.3025	6.32946	4.78198	5.17428
A930038C07Rik	6	65671590	65706930	+	NaN	A930038C07Rik	ENSMUSG00000049001	RIKEN cDNA A930038C07 gene [Source:MGI Symbol;Acc:MGI:1915419]	+	gene	overlapping	0	0.1846	-2.64882	6.67979	7.06521	2.38565	2.83634
D430041D05Rik	2	104143073	104410334	-	NaN	D430041D05Rik	ENSMUSG00000068373	RIKEN cDNA D430041D05 gene [Source:MGI Symbol;Acc:MGI:2181743]	-	gene	overlapping	0	-1.36289	-6.10825	5.41718	5.84115	0.717985	1.84303
Wnt5a	14	28504750	28527447	+	NaN	Wnt5a	ENSMUSG00000021994	wingless-related MMTV integration site 5A [Source:MGI Symbol;Acc:MGI:98958]	+	gene	overlapping	0	3.37962	2.0364	6.70501	7.03242	7.26043	7.08938
Tspan18	2	93201760	93334505	-	NaN	Tspan18	ENSMUSG00000027217	tetraspanin 18 [Source:MGI Symbol;Acc:MGI:1917186]	-	gene	overlapping	0	0.843563	-0.275365	5.11587	5.07324	5.37759	5.08885
Foxp2	6	14901349	15441977	+	NaN	Foxp2	ENSMUSG00000029563	forkhead box P2 [Source:MGI Symbol;Acc:MGI:2148705]	+	gene	overlapping	0	0.346063	-1.52329	4.31651	4.05404	4.51986	4.56489
Plxnd1	6	115954811	115995005	-	NaN	Plxnd1	ENSMUSG00000030123	plexin D1 [Source:MGI Symbol;Acc:MGI:2154244]	-	gene	overlapping	0	2.47583	1.16787	5.74317	5.42432	5.60861	5.28659
Tubb4a	17	57080066	57087782	-	NaN	Tubb4a	ENSMUSG00000062591	tubulin, beta 4A class IVA [Source:MGI Symbol;Acc:MGI:107848]	-	gene	overlapping	0	1.49126	0.578246	5.57904	5.66252	5.4051	5.05681
Epha4	1	77367185	77515088	-	NaN	Epha4	ENSMUSG00000026235	Eph receptor A4 [Source:MGI Symbol;Acc:MGI:98277]	-	gene	overlapping	0	5.19642	4.51105	8.18216	8.2225	8.01602	7.92755
Runx2	17	44495987	44814797	-	NaN	Runx2	ENSMUSG00000039153	runt related transcription factor 2 [Source:MGI Symbol;Acc:MGI:99829]	-	gene	overlapping	0	1.92536	1.09142	5.28959	5.33488	4.75423	4.56287
Apcdd1	18	62922327	62953195	+	NaN	Apcdd1	ENSMUSG00000071847	adenomatosis polyposis coli down-regulated 1 [Source:MGI Symbol;Acc:MGI:3513977]	+	gene	overlapping	0	4.4395	2.94431	7.04374	7.32081	6.88667	6.98712
Pde2a	7	101421691	101512829	+	NaN	Pde2a	ENSMUSG00000030653	phosphodiesterase 2A, cGMP-stimulated [Source:MGI Symbol;Acc:MGI:2446107]	+	gene	overlapping	0	0.890869	-1.3009	5.00816	5.03458	4.55602	4.43798
Tril	6	53815471	53820825	-	NaN	Tril	ENSMUSG00000043496	TLR4 interactor with leucine-rich repeats [Source:MGI Symbol;Acc:MGI:1914123]	-	gene	overlapping	0	3.96458	2.80762	6.16282	6.55627	6.27718	5.99916
9030425E11Rik	9	40685962	40785319	+	NaN	9030425E11Rik	ENSMUSG00000032024	RIKEN cDNA 9030425E11 gene [Source:MGI Symbol;Acc:MGI:1918816]	+	gene	overlapping	0	3.18697	0.724635	5.97436	5.74481	6.16166	6.26588
Tagln3	16	45711230	45724608	-	NaN	Tagln3	ENSMUSG00000022658	transgelin 3 [Source:MGI Symbol;Acc:MGI:1926784]	-	gene	overlapping	0	-0.853874	0.925168	4.45841	4.96227	3.03736	3.49754
Abcg5	17	84658234	84683011	-	NaN	Abcg5	ENSMUSG00000040505	ATP-binding cassette, sub-family G (WHITE), member 5 [Source:MGI Symbol;Acc:MGI:1351659]	-	gene	overlapping	0	-0.156437	-1.40781	4.53855	5.13375	0.816669	0.732001
Jarid2	13	44729474	44921643	+	NaN	Jarid2	ENSMUSG00000038518	jumonji, AT rich interactive domain 2 [Source:MGI Symbol;Acc:MGI:104813]	+	gene	overlapping	0	6.03898	5.4842	8.92263	9.41649	6.54953	6.65848
Enc1	13	97241105	97253039	+	NaN	Enc1	ENSMUSG00000041773	ectodermal-neural cortex 1 [Source:MGI Symbol;Acc:MGI:109610]	+	gene	overlapping	0	4.69822	4.60856	7.91495	8.24537	5.6304	5.53678
Btbd3	2	138256565	138589292	+	NaN	Btbd3	ENSMUSG00000062098	BTB (POZ) domain containing 3 [Source:MGI Symbol;Acc:MGI:2385155]	+	gene	overlapping	0	3.30081	2.97921	7.28324	7.54792	4.44855	4.31456
Rnf182	13	43615710	43670945	+	NaN	Rnf182	ENSMUSG00000044164	ring finger protein 182 [Source:MGI Symbol;Acc:MGI:3045355]	+	gene	overlapping	0	0.594884	0.266785	4.47914	5.1425	1.60516	1.58
Mllt3	4	87769925	88033364	-	NaN	Mllt3	ENSMUSG00000028496	myeloid/lymphoid or mixed-lineage leukemia (trithorax homolog, Drosophila); translocated to, 3 [Source:MGI Symbol;Acc:MGI:1917372]	-	gene	overlapping	0	3.27206	3.20008	6.86422	7.3598	4.09625	4.25305
Etv1	12	38779380	38868215	+	NaN	Etv1	ENSMUSG00000004151	ets variant gene 1 [Source:MGI Symbol;Acc:MGI:99254]	+	gene	overlapping	0	2.79776	2.08157	6.11239	6.7515	3.00633	3.34081
Bmp2	2	133552159	133562885	+	NaN	Bmp2	ENSMUSG00000027358	bone morphogenetic protein 2 [Source:MGI Symbol;Acc:MGI:88177]	+	gene	overlapping	0	-0.30844	-0.250274	6.74475	7.33662	1.35724	0.829612
Sorcs3	19	48206025	48805505	+	NaN	Sorcs3	ENSMUSG00000063434	sortilin-related VPS10 domain containing receptor 3 [Source:MGI Symbol;Acc:MGI:1913923]	+	gene	overlapping	0	-1.06333	-1.20136	5.18988	5.94236	1.852	0.354932
Sema6a	18	47235598	47368870	-	NaN	Sema6a	ENSMUSG00000019647	sema domain, transmembrane domain (TM), and cytoplasmic domain, (semaphorin) 6A [Source:MGI Symbol;Acc:MGI:1203727]	-	gene	overlapping	0	3.97422	4.04909	7.18507	7.59411	5.69019	5.01073
Kit	5	75574916	75656722	+	NaN	Kit	ENSMUSG00000005672	kit oncogene [Source:MGI Symbol;Acc:MGI:96677]	+	gene	overlapping	0	1.88504	1.70553	5.47317	6.25876	3.91461	3.34553
Klf7	1	64029447	64122282	-	NaN	Klf7	ENSMUSG00000025959	Kruppel-like factor 7 (ubiquitous) [Source:MGI Symbol;Acc:MGI:1935151]	-	gene	overlapping	0	3.91681	3.75748	6.40668	6.54476	5.38464	4.95233
Bmp4	14	46383520	46390669	-	NaN	Gm15217	ENSMUSG00000079261	predicted gene 15217 [Source:MGI Symbol;Acc:MGI:3705233]	+	gene	overlapping	0	2.82846	2.41922	7.09641	7.4948	5.12542	5.10077
Cd83	13	43785107	43803130	+	NaN	Cd83	ENSMUSG00000015396	CD83 antigen [Source:MGI Symbol;Acc:MGI:1328316]	+	gene	overlapping	0	-1.6039	-2.52329	5.16518	5.54586	1.47523	1.83634
Igfbp4	11	99041244	99054392	+	NaN	Igfbp4	ENSMUSG00000017493	insulin-like growth factor binding protein 4 [Source:MGI Symbol;Acc:MGI:96439]	+	gene	overlapping	0	4.76481	4.80986	8.36024	8.6282	6.50629	6.73403
Cdh6	15	13034200	13173639	-	NaN	Cdh6	ENSMUSG00000039385	cadherin 6 [Source:MGI Symbol;Acc:MGI:107435]	-	gene	overlapping	0	4.04127	3.70232	7.98279	8.45824	5.91252	5.70653
Mtap1b	13	99421464	99516602	-	NaN	Mtap1b	ENSMUSG00000052727	microtubule-associated protein 1B [Source:MGI Symbol;Acc:MGI:1306778]	-	gene	overlapping	0	6.23531	5.97056	9.98255	10.2045	7.78303	7.62293
Notum	11	120653788	120661175	-	NaN	Gm11768	ENSMUSG00000084822	predicted gene 11768 [Source:MGI Symbol;Acc:MGI:3650756]	+	gene	overlapping	0	-0.777925	-0.93833	4.69688	5.3738	1.56314	1.63504
Uchl1	5	66676098	66687231	+	NaN	Gm16832	ENSMUSG00000087601	predicted gene, 16832 [Source:MGI Symbol;Acc:MGI:4439756]	-	gene	overlapping	0	2.23588	2.3222	5.22	5.55354	3.45048	3.69732
Zcchc18	X	136993155	136998472	+	NaN	Mcart6	ENSMUSG00000044348	mitochondrial carrier triple repeat 6 [Source:MGI Symbol;Acc:MGI:1914312]	-	gene	overlapping	0	3.60378	3.3856	6.02012	6.52732	4.49958	4.80067
Tbx3	5	119670669	119684724	+	NaN	Gm2301	ENSMUSG00000087516	predicted gene 2301 [Source:MGI Symbol;Acc:MGI:3780472]	-	gene	overlapping	0	3.46023	3.15619	7.05123	7.44097	4.56758	5.06256
Epha6	16	59653483	60605531	-	NaN	Epha6	ENSMUSG00000055540	Eph receptor A6 [Source:MGI Symbol;Acc:MGI:108034]	-	gene	overlapping	0	-6.06333	-6.26026	2.30922	2.84652	-3.78027	-2.00496
Ush1c	7	46195350	46238503	-	NaN	Ush1c	ENSMUSG00000030838	Usher syndrome 1C homolog (human) [Source:MGI Symbol;Acc:MGI:1919338]	-	gene	overlapping	0	-2.8934	-2.20136	3.43292	3.97458	-0.610341	0.746357
Grik2	10	49099460	49788766	-	NaN	Grik2	ENSMUSG00000056073	glutamate receptor, ionotropic, kainate 2 (beta 2) [Source:MGI Symbol;Acc:MGI:95815]	-	gene	overlapping	0	-2.36289	-1.78633	4.22	4.62294	-0.102194	-0.183935
Aplp1	7	30434981	30445582	-	NaN	Aplp1	ENSMUSG00000006651	amyloid beta (A4) precursor-like protein 1 [Source:MGI Symbol;Acc:MGI:88046]	-	gene	overlapping	0	0.580529	1.05162	4.8183	4.93146	2.59477	2.32176
Irs4	X	141710998	141725263	-	NaN	Irs4	ENSMUSG00000054667	insulin receptor substrate 4 [Source:MGI Symbol;Acc:MGI:1338009]	-	gene	overlapping	0	-2.8934	-1.02079	5.99003	6.38245	0.0876305	1.08814
Etv4	11	101769742	101785371	-	NaN	Etv4	ENSMUSG00000017724	ets variant gene 4 (E1A enhancer binding protein, E1AF) [Source:MGI Symbol;Acc:MGI:99423]	-	gene	overlapping	0	-1.15644	-0.0858867	3.75081	4.55681	1.73701	1.76057
Pdyn	2	129686565	129699844	-	NaN	Pdyn	ENSMUSG00000027400	prodynorphin [Source:MGI Symbol;Acc:MGI:97535]	-	gene	overlapping	0	-6.21533	-3.3009	4.91354	5.49152	0.527163	0.237892
Ptpro	6	137252299	137464629	+	NaN	Ptpro	ENSMUSG00000030223	protein tyrosine phosphatase, receptor type, O [Source:MGI Symbol;Acc:MGI:1097152]	+	gene	overlapping	0	-6.21533	-3.52329	4.57651	5.35007	0.126625	-1.58993
Runx1	16	92601467	92826066	-	NaN	Runx1	ENSMUSG00000022952	runt related transcription factor 1 [Source:MGI Symbol;Acc:MGI:99852]	-	gene	overlapping	0	1.2586	0.461601	5.19911	5.6328	2.26849	0.802391
Nrg3	14	38368952	39473088	-	NaN	Nrg3	ENSMUSG00000041014	neuregulin 3 [Source:MGI Symbol;Acc:MGI:1097165]	-	gene	overlapping	0	-5.06333	-6.26026	2.16585	2.28634	-2.64276	-6.06386
Ism2	12	87278638	87299705	-	NaN	Ism2	ENSMUSG00000050671	isthmin 2 homolog (zebrafish) [Source:MGI Symbol;Acc:MGI:2685110]	-	gene	overlapping	0	-3.7414	-3.78633	3.59961	4.11608	-1.10219	-3.58993
Cntn2	1	132509425	132542940	-	NaN	Cntn2	ENSMUSG00000053024	contactin 2 [Source:MGI Symbol;Acc:MGI:104518]	-	gene	overlapping	0	2.41645	1.37556	5.03124	5.76337	1.46005	2.18618
Erbb4	1	68032186	69108059	-	NaN	Erbb4	ENSMUSG00000062209	v-erb-a erythroblastic leukemia viral oncogene homolog 4 (avian) [Source:MGI Symbol;Acc:MGI:104771]	-	gene	overlapping	0	-0.975865	-3.78633	3.6194	4.09068	-1.45834	-1.45242
Epha3	16	63543538	63864158	-	NaN	Epha3	ENSMUSG00000052504	Eph receptor A3 [Source:MGI Symbol;Acc:MGI:99612]	-	gene	overlapping	0	3.35453	1.46917	7.97666	5.88397	9.09071	9.0775
Mfap4	11	61485431	61488900	+	NaN	Mfap4	ENSMUSG00000042436	microfibrillar-associated protein 4 [Source:MGI Symbol;Acc:MGI:1342276]	+	gene	overlapping	0	5.62536	4.05288	7.96366	6.95856	9.20515	9.34539
Igsf10	3	59316735	59344256	-	NaN	Med12l	ENSMUSG00000056476	mediator of RNA polymerase II transcription, subunit 12 homolog (yeast)-like [Source:MGI Symbol;Acc:MGI:2139916]	+	gene	overlapping	0	4.59934	3.61796	6.87866	6.81971	7.94357	7.41822
Pcsk6	7	65861734	66050340	+	NaN	Gm20684	ENSMUSG00000093405	predicted gene 20684 [Source:MGI Symbol;Acc:MGI:5313131]	-	gene	overlapping	0	5.63147	5.3624	3.12767	1.56335	4.3293	3.70837
Emp1	6	135362931	135383173	+	NaN	Emp1	ENSMUSG00000030208	epithelial membrane protein 1 [Source:MGI Symbol;Acc:MGI:107941]	+	gene	overlapping	0	7.19509	7.39842	5.32256	3.75055	5.96591	5.66227
Hoxa1	6	52155367	52158317	-	NaN	Hoxa1	ENSMUSG00000029844	homeobox A1 [Source:MGI Symbol;Acc:MGI:96170]	-	gene	overlapping	0	5.25521	5.19438	1.17658	-2.64177	1.65269	0.579998
Fhl1	X	56731787	56793346	+	NaN	Fhl1	ENSMUSG00000023092	four and a half LIM domains 1 [Source:MGI Symbol;Acc:MGI:1298387]	+	gene	overlapping	0	6.18727	6.7278	4.37472	3.35321	5.23487	4.12157
Ngf	3	102469928	102521013	+	NaN	Ngf	ENSMUSG00000027859	nerve growth factor [Source:MGI Symbol;Acc:MGI:97321]	+	gene	overlapping	0	4.75845	4.68209	2.36655	-0.00433833	3.26631	3.98448
Nell2	15	95219451	95528706	-	NaN	Nell2	ENSMUSG00000022454	NEL-like 2 (chicken) [Source:MGI Symbol;Acc:MGI:1858510]	-	gene	overlapping	0	5.83225	5.69588	2.04813	2.13667	2.69222	2.85302
Sult5a1	8	123142847	123158315	-	NaN	Gm20388	ENSMUSG00000092329	predicted gene 20388 [Source:MGI Symbol;Acc:MGI:5141853]	+	gene	overlapping	0	6.354	6.46563	3.84123	3.61876	3.81518	4.0085
Dst	1	34011825	34308650	+	NaN	Dst	ENSMUSG00000026131	dystonin [Source:MGI Symbol;Acc:MGI:104627]	+	gene	overlapping	0	7.14109	7.04546	4.70524	4.27311	5.04119	4.36078
Col12a1	9	79598991	79718831	-	NaN	Col12a1	ENSMUSG00000032332	collagen, type XII, alpha 1 [Source:MGI Symbol;Acc:MGI:88448]	-	gene	overlapping	0	5.20988	4.94091	3.11935	0.846518	5.97862	5.06757
Upk1b	16	38773184	38800203	-	NaN	Upk1b	ENSMUSG00000049436	uroplakin 1B [Source:MGI Symbol;Acc:MGI:98912]	-	gene	overlapping	0	5.99737	6.41531	2.39897	2.15985	-0.487484	-0.911855
Tnfaip2	12	111442469	111455018	+	NaN	Tnfaip2	ENSMUSG00000021281	tumor necrosis factor, alpha-induced protein 2 [Source:MGI Symbol;Acc:MGI:104960]	+	gene	overlapping	0	6.28982	6.4384	3.33578	2.9365	0.909033	0.547577
Krt7	15	101411043	101430313	+	NaN	Krt7	ENSMUSG00000023039	keratin 7 [Source:MGI Symbol;Acc:MGI:96704]	+	gene	overlapping	0	5.78881	6.09693	2.53855	2.67615	-0.124914	-0.554303
Galntl4	7	111471661	111779977	-	NaN	Galntl4	ENSMUSG00000038296escription=UDP-N-acetyl-alpha-D-galactosamine:polypeptideN-acetylgalactosaminyltransferase-like 4 [Source:MGISymbol;Acc:MGI:2446239]	No description	-	gene	overlapping	0	6.34659	6.67372	4.0525	4.30725	2.80169	2.42354
Anxa8	14	34085981	34100571	+	NaN	AC164099.1	ENSMUSG00000095493	uncharacterized protein LOC105518 [Source:RefSeq peptide;Acc:NP_001238772]	-	gene	overlapping	0	5.7656	5.22322	2.43961	1.31759	-0.294839	-1.45242
Wnt3a	11	59248033	59290752	-	NaN	Wnt3a	ENSMUSG00000009900	wingless-related MMTV integration site 3A [Source:MGI Symbol;Acc:MGI:98956]	-	gene	overlapping	0	5.04062	5.33883	2.18723	0.27577	-1.51723	-1.45242
Anxa1	19	20373428	20390944	-	NaN	Anxa1	ENSMUSG00000024659	annexin A1 [Source:MGI Symbol;Acc:MGI:96819]	-	gene	overlapping	0	7.29862	7.27599	4.23931	3.71774	3.24653	2.31696
Slc2a3	6	122727809	122801640	-	NaN	Slc2a3	ENSMUSG00000003153	solute carrier family 2 (facilitated glucose transporter), member 3 [Source:MGI Symbol;Acc:MGI:95757]	-	gene	overlapping	0	9.80552	10.0448	6.64859	5.9386	5.38363	4.31817
Upk1a	7	30603092	30612734	-	NaN	Upk1a	ENSMUSG00000006313	uroplakin 1A [Source:MGI Symbol;Acc:MGI:98911]	-	gene	overlapping	0	6.60534	7.19738	2.76865	2.58491	1.77432	0.373547
Hpgds	6	65117293	65144908	-	NaN	Hpgds	ENSMUSG00000029919	hematopoietic prostaglandin D synthase [Source:MGI Symbol;Acc:MGI:1859384]	-	gene	overlapping	0	5.99602	6.0828	2.94525	2.81036	2.79565	2.20709
Fgfbp1	5	43978865	43981762	-	NaN	Fgfbp1	ENSMUSG00000048373	fibroblast growth factor binding protein 1 [Source:MGI Symbol;Acc:MGI:1096350]	-	gene	overlapping	0	6.02314	5.96019	2.50915	2.51474	0.047553	-4.32689
Pkp1	1	135871395	135919207	-	NaN	Pkp1	ENSMUSG00000026413	plakophilin 1 [Source:MGI Symbol;Acc:MGI:1328359]	-	gene	overlapping	0	5.68109	5.66447	2.60359	2.40263	0.452395	-2.21142
Wnt7b	15	85535439	85581821	-	NaN	Wnt7b	ENSMUSG00000022382	wingless-related MMTV integration site 7B [Source:MGI Symbol;Acc:MGI:98962]	-	gene	overlapping	0	6.54169	6.52996	3.88603	3.59982	0.272845	-2.74193
Aldh3b2	19	3972328	3981645	+	NaN	Aldh3b2	ENSMUSG00000075296	aldehyde dehydrogenase 3 family, member B2 [Source:MGI Symbol;Acc:MGI:2147613]	+	gene	overlapping	0	5.88723	6.06573	2.81401	3.02751	0.389659	-0.74193
Krt15	11	100131758	100135928	-	NaN	Krt15	ENSMUSG00000054146	keratin 15 [Source:MGI Symbol;Acc:MGI:96689]	-	gene	overlapping	0	10.6026	10.5599	7.56431	7.44967	5.03416	3.27302
Krt17	11	100256217	100261029	-	NaN	Krt17	ENSMUSG00000035557	keratin 17 [Source:MGI Symbol;Acc:MGI:96691]	-	gene	overlapping	0	10.1205	9.99628	7.52091	7.36417	4.25426	2.67686
Gjb2	14	57098600	57104702	-	NaN	Gjb2	ENSMUSG00000046352	gap junction protein, beta 2 [Source:MGI Symbol;Acc:MGI:95720]	-	gene	overlapping	0	8.62831	8.79195	5.03493	4.48866	3.03991	0.132539
Gabrp	11	33550781	33578959	-	NaN	Gabrp	ENSMUSG00000020159	gamma-aminobutyric acid (GABA) A receptor, pi [Source:MGI Symbol;Acc:MGI:2387597]	-	gene	overlapping	0	8.9152	9.18389	5.67152	5.20372	3.92017	1.51441
Gjb6	14	57123303	57133611	-	NaN	Gjb6	ENSMUSG00000040055	gap junction protein, beta 6 [Source:MGI Symbol;Acc:MGI:107588]	-	gene	overlapping	0	8.76019	8.80098	5.09835	4.59664	3.87795	0.908324
Snx31	15	36504062	36555573	-	NaN	Snx31	ENSMUSG00000013611	sorting nexin 31 [Source:MGI Symbol;Acc:MGI:1913946]	-	gene	overlapping	0	5.35136	5.41384	1.69222	2.22173	0.0677309	0.908324
Slc39a2	14	51892889	51896745	+	NaN	Mettl17	ENSMUSG00000004561	methyltransferase like 17 [Source:MGI Symbol;Acc:MGI:1098577]	+	gene	overlapping	0	3.74724	4.21029	-0.770954	-4.22673	-0.892741	-5.91185

## Sheet: Epi MPE ID(141)
Probe	Chromosome	Start	End	Probe Strand	Diff p-value	Feature	ID	Description	Feature Strand	Type	Orientation	Distance	15-Epi.1	16-Epi.2	11-MPE.1	12-MPE.2	13-MM+FPP.1	14-MM+FPP.2
Dst	1	34011825	34308650	+	0.0285745	Dst	ENSMUSG00000026131	dystonin [Source:MGI Symbol;Acc:MGI:104627]	+	gene	overlapping	0	7.14109	7.04546	4.70524	4.27311	5.04119	4.36078
Aff3	1	38177326	38664955	-	6.47331e-05	Aff3	ENSMUSG00000037138	AF4/FMR2 family, member 3 [Source:MGI Symbol;Acc:MGI:106927]	-	gene	overlapping	0	1.72457	-0.68199	6.3025	6.32946	4.78198	5.17428
Slc40a1	1	45908070	45925594	-	0.02543	Slc40a1	ENSMUSG00000025993	solute carrier family 40 (iron-regulated transporter), member 1 [Source:MGI Symbol;Acc:MGI:1315204]	-	gene	overlapping	0	2.75366	3.06667	5.8534	6.30498	2.25536	2.19667
Klf7	1	64029447	64122282	-	0.0135369	Klf7	ENSMUSG00000025959	Kruppel-like factor 7 (ubiquitous) [Source:MGI Symbol;Acc:MGI:1935151]	-	gene	overlapping	0	3.91681	3.75748	6.40668	6.54476	5.38464	4.95233
Erbb4	1	68032186	69108059	-	0.0122295	Erbb4	ENSMUSG00000062209	v-erb-a erythroblastic leukemia viral oncogene homolog 4 (avian) [Source:MGI Symbol;Acc:MGI:104771]	-	gene	overlapping	0	-0.975865	-3.78633	3.6194	4.09068	-1.45834	-1.45242
Epha4	1	77367185	77515088	-	0.000372821	Epha4	ENSMUSG00000026235	Eph receptor A4 [Source:MGI Symbol;Acc:MGI:98277]	-	gene	overlapping	0	5.19642	4.51105	8.18216	8.2225	8.01602	7.92755
Kif1a	1	93015456	93101865	-	0.00380555	Kif1a	ENSMUSG00000014602	kinesin family member 1A [Source:MGI Symbol;Acc:MGI:108391]	-	gene	overlapping	0	-0.0860476	-0.250274	4.99458	5.03223	3.96927	3.33844
Dpp10	1	123332142	124045559	-	0.0341618	Dpp10	ENSMUSG00000036815	dipeptidylpeptidase 10 [Source:MGI Symbol;Acc:MGI:2442409]	-	gene	overlapping	0	-6.21533	-2.78633	3.05105	3.65795	-1.10219	-1.91186
Cntn2	1	132509425	132542940	-	0.0133532	Cntn2	ENSMUSG00000053024	contactin 2 [Source:MGI Symbol;Acc:MGI:104518]	-	gene	overlapping	0	2.41645	1.37556	5.03124	5.76337	1.46005	2.18618
Pkp1	1	135871395	135919207	-	0.00889139	Pkp1	ENSMUSG00000026413	plakophilin 1 [Source:MGI Symbol;Acc:MGI:1328359]	-	gene	overlapping	0	5.68109	5.66447	2.60359	2.40263	0.452395	-2.21142
Prox1	1	190118038	190170680	-	0.0222326	Prox1	ENSMUSG00000010175	prospero-related homeobox 1 [Source:MGI Symbol;Acc:MGI:97772]	-	gene	overlapping	0	2.63711	1.78656	5.18457	5.93943	4.31566	4.30489
Gata3	2	9857078	9890034	-	0.0005262	Gata3	ENSMUSG00000015619	GATA binding protein 3 [Source:MGI Symbol;Acc:MGI:95663]	-	gene	overlapping	0	5.5601	5.63153	8.89062	9.33033	0.804697	-0.626453
Vim	2	13573927	13582826	+	0.0183657	Vim	ENSMUSG00000026728	vimentin [Source:MGI Symbol;Acc:MGI:98932]	+	gene	overlapping	0	6.24074	6.40917	8.93216	8.941	8.15674	8.28182
C130021I20Rik	2	33641193	33646349	+	0.0490649	C130021I20Rik	ENSMUSG00000052951	Riken cDNA C130021I20 gene [Source:MGI Symbol;Acc:MGI:3639863]	+	gene	overlapping	0	3.49701	3.96856	5.8015	6.31533	0.639273	-1.1045
Tspan18	2	93201760	93334505	-	0.00883438	Tspan18	ENSMUSG00000027217	tetraspanin 18 [Source:MGI Symbol;Acc:MGI:1917186]	-	gene	overlapping	0	0.843563	-0.275365	5.11587	5.07324	5.37759	5.08885
D430041D05Rik	2	104143073	104410334	-	1.84423e-06	D430041D05Rik	ENSMUSG00000068373	RIKEN cDNA D430041D05 gene [Source:MGI Symbol;Acc:MGI:2181743]	-	gene	overlapping	0	-1.36289	-6.10825	5.41718	5.84115	0.717985	1.84303
Pdyn	2	129686565	129699844	-	2.65608e-05	Pdyn	ENSMUSG00000027400	prodynorphin [Source:MGI Symbol;Acc:MGI:97535]	-	gene	overlapping	0	-6.21533	-3.3009	4.91354	5.49152	0.527163	0.237892
Bmp2	2	133552159	133562885	+	1.83491e-07	Bmp2	ENSMUSG00000027358	bone morphogenetic protein 2 [Source:MGI Symbol;Acc:MGI:88177]	+	gene	overlapping	0	-0.30844	-0.250274	6.74475	7.33662	1.35724	0.829612
Btbd3	2	138256565	138589292	+	3.22223e-06	Btbd3	ENSMUSG00000062098	BTB (POZ) domain containing 3 [Source:MGI Symbol;Acc:MGI:2385155]	+	gene	overlapping	0	3.30081	2.97921	7.28324	7.54792	4.44855	4.31456
Zfhx4	3	5218526	5415855	+	0.0362374	2700069I18Rik	ENSMUSG00000086224	RIKEN cDNA 2700069I18 gene [Source:MGI Symbol;Acc:MGI:1919858]	-	gene	overlapping	0	4.02281	1.86329	7.3994	4.17699	8.40752	8.08982
Igsf10	3	59316735	59344256	-	0.0173055	Med12l	ENSMUSG00000056476	mediator of RNA polymerase II transcription, subunit 12 homolog (yeast)-like [Source:MGI Symbol;Acc:MGI:2139916]	+	gene	overlapping	0	4.59934	3.61796	6.87866	6.81971	7.94357	7.41822
Ngf	3	102469928	102521013	+	0.0415229	Ngf	ENSMUSG00000027859	nerve growth factor [Source:MGI Symbol;Acc:MGI:97321]	+	gene	overlapping	0	4.75845	4.68209	2.36655	-0.00433833	3.26631	3.98448
Kcnd3	3	105452330	105674002	+	8.1545e-05	1700095B22Rik	ENSMUSG00000074346	RIKEN cDNA 1700095B22 gene [Source:MGI Symbol;Acc:MGI:1925885]	-	gene	overlapping	0	-6.21533	-6.26026	4.26593	4.53371	0.482768	0.110513
Trp53inp1	4	11156431	11174379	+	0.040522	Trp53inp1	ENSMUSG00000028211	transformation related protein 53 inducible nuclear protein 1 [Source:MGI Symbol;Acc:MGI:1926609]	+	gene	overlapping	0	3.81165	3.75748	5.83066	6.43979	2.89216	3.0825
Epha7	4	28813131	28967499	+	1.83491e-07	Epha7	ENSMUSG00000028289	Eph receptor A7 [Source:MGI Symbol;Acc:MGI:95276]	+	gene	overlapping	0	3.60556	2.97655	7.57739	7.94257	6.17131	5.60631
Mllt3	4	87769925	88033364	-	9.01107e-06	Mllt3	ENSMUSG00000028496	myeloid/lymphoid or mixed-lineage leukemia (trithorax homolog, Drosophila); translocated to, 3 [Source:MGI Symbol;Acc:MGI:1917372]	-	gene	overlapping	0	3.27206	3.20008	6.86422	7.3598	4.09625	4.25305
Ppap2b	4	105157347	105232764	+	0.000196791	Ppap2b	ENSMUSG00000028517	phosphatidic acid phosphatase type 2B [Source:MGI Symbol;Acc:MGI:1915166]	+	gene	overlapping	0	4.12155	3.73252	7.53296	8.13393	6.71259	6.97784
Ptch2	4	117096075	117116101	+	0.0267018	Ptch2	ENSMUSG00000028681	patched homolog 2 [Source:MGI Symbol;Acc:MGI:1095405]	+	gene	overlapping	0	-0.975865	0.120564	4.06266	4.85896	-0.171457	-1.00496
Serinc2	4	130253495	130279205	-	0.0293132	Serinc2	ENSMUSG00000023232	serine incorporator 2 [Source:MGI Symbol;Acc:MGI:1919132]	-	gene	overlapping	0	4.23359	4.30114	6.85047	7.01664	4.04882	3.81266
Cpz	5	35502215	35525698	-	0.0304913	Cpz	ENSMUSG00000036596	carboxypeptidase Z [Source:MGI Symbol;Acc:MGI:88487]	-	gene	overlapping	0	2.58053	2.60255	5.43515	6.15048	2.72117	3.29027
Msx1	5	37820485	37824583	-	0.0272791	Msx1	ENSMUSG00000048450	homeobox, msh-like 1 [Source:MGI Symbol;Acc:MGI:97168]	-	gene	overlapping	0	0.126497	-0.0207917	4.45732	5.06866	-3.29484	-1.74193
Fgfbp1	5	43978865	43981762	-	0.00320018	Fgfbp1	ENSMUSG00000048373	fibroblast growth factor binding protein 1 [Source:MGI Symbol;Acc:MGI:1096350]	-	gene	overlapping	0	6.02314	5.96019	2.50915	2.51474	0.047553	-4.32689
Uchl1	5	66676098	66687231	+	0.0343629	Gm16832	ENSMUSG00000087601	predicted gene, 16832 [Source:MGI Symbol;Acc:MGI:4439756]	-	gene	overlapping	0	2.23588	2.3222	5.22	5.55354	3.45048	3.69732
Limch1	5	66745835	67057159	+	0.0460796	Limch1	ENSMUSG00000037736	LIM and calponin homology domains 1 [Source:MGI Symbol;Acc:MGI:1924819]	+	gene	overlapping	0	6.23187	6.2695	5.13112	2.52816	5.81069	6.15221
Kit	5	75574916	75656722	+	0.00066052	Kit	ENSMUSG00000005672	kit oncogene [Source:MGI Symbol;Acc:MGI:96677]	+	gene	overlapping	0	1.88504	1.70553	5.47317	6.25876	3.91461	3.34553
Cxcl15	5	90794534	90803067	+	0.000579152	Cxcl15	ENSMUSG00000029375	chemokine (C-X-C motif) ligand 15 [Source:MGI Symbol;Acc:MGI:1339941]	+	gene	overlapping	0	-6.21533	-6.26026	3.48778	4.07553	-6.2542	-6.06386
Shroom3	5	92683435	92965318	+	0.0241432	Shroom3	ENSMUSG00000029381	shroom family member 3 [Source:MGI Symbol;Acc:MGI:1351655]	+	gene	overlapping	0	3.24273	3.63321	5.98393	6.43653	2.28582	1.58
Nos1	5	117781032	117958840	+	0.0128074	Nos1	ENSMUSG00000029361	nitric oxide synthase 1, neuronal [Source:MGI Symbol;Acc:MGI:97360]	+	gene	overlapping	0	-0.0189334	-0.154058	4.85548	5.08237	-1.64276	-0.782572
Tbx3	5	119670669	119684724	+	2.72898e-05	Gm2301	ENSMUSG00000087516	predicted gene 2301 [Source:MGI Symbol;Acc:MGI:3780472]	-	gene	overlapping	0	3.46023	3.15619	7.05123	7.44097	4.56758	5.06256
Gm16065	5	119685095	119691218	-	6.08009e-05	Gm16065	ENSMUSG00000086847	predicted gene 16065 [Source:MGI Symbol;Acc:MGI:3801954]	-	gene	overlapping	0	-2.6039	-2.02079	5.36303	5.35007	-3.10219	-2.58993
Foxp2	6	14901349	15441977	+	0.0426194	Foxp2	ENSMUSG00000029563	forkhead box P2 [Source:MGI Symbol;Acc:MGI:2148705]	+	gene	overlapping	0	0.346063	-1.52329	4.31651	4.05404	4.51986	4.56489
Hoxa1	6	52155367	52158317	-	0.00320018	Hoxa1	ENSMUSG00000029844	homeobox A1 [Source:MGI Symbol;Acc:MGI:96170]	-	gene	overlapping	0	5.25521	5.19438	1.17658	-2.64177	1.65269	0.579998
Hoxa7	6	52214491	52221854	-	0.00930384	2700086A05Rik	ENSMUSG00000085696	RIKEN cDNA 2700086A05 gene [Source:MGI Symbol;Acc:MGI:1919878]	+	gene	overlapping	0	6.60511	7.36672	5.33936	2.83577	4.15755	4.41345
Tril	6	53815471	53820825	-	0.00201262	Tril	ENSMUSG00000043496	TLR4 interactor with leucine-rich repeats [Source:MGI Symbol;Acc:MGI:1914123]	-	gene	overlapping	0	3.96458	2.80762	6.16282	6.55627	6.27718	5.99916
Hpgds	6	65117293	65144908	-	0.0279053	Hpgds	ENSMUSG00000029919	hematopoietic prostaglandin D synthase [Source:MGI Symbol;Acc:MGI:1859384]	-	gene	overlapping	0	5.99602	6.0828	2.94525	2.81036	2.79565	2.20709
A930038C07Rik	6	65671590	65706930	+	4.77302e-09	A930038C07Rik	ENSMUSG00000049001	RIKEN cDNA A930038C07 gene [Source:MGI Symbol;Acc:MGI:1915419]	+	gene	overlapping	0	0.1846	-2.64882	6.67979	7.06521	2.38565	2.83634
Pparg	6	115361221	115490401	+	0.0426194	Pparg	ENSMUSG00000000440	peroxisome proliferator activated receptor gamma [Source:MGI Symbol;Acc:MGI:97747]	+	gene	overlapping	0	-2.6039	-6.26026	3.0799	3.15409	-1.01473	-0.554303
Plxnd1	6	115954811	115995005	-	0.0123744	Plxnd1	ENSMUSG00000030123	plexin D1 [Source:MGI Symbol;Acc:MGI:2154244]	-	gene	overlapping	0	2.47583	1.16787	5.74317	5.42432	5.60861	5.28659
Slc2a3	6	122727809	122801640	-	2.39459e-05	Slc2a3	ENSMUSG00000003153	solute carrier family 2 (facilitated glucose transporter), member 3 [Source:MGI Symbol;Acc:MGI:95757]	-	gene	overlapping	0	9.80552	10.0448	6.64859	5.9386	5.38363	4.31817
Emp1	6	135362931	135383173	+	0.0101953	Emp1	ENSMUSG00000030208	epithelial membrane protein 1 [Source:MGI Symbol;Acc:MGI:107941]	+	gene	overlapping	0	7.19509	7.39842	5.32256	3.75055	5.96591	5.66227
Ptpro	6	137252299	137464629	+	5.20415e-05	Ptpro	ENSMUSG00000030223	protein tyrosine phosphatase, receptor type, O [Source:MGI Symbol;Acc:MGI:1097152]	+	gene	overlapping	0	-6.21533	-3.52329	4.57651	5.35007	0.126625	-1.58993
Pthlh	6	147252101	147264167	-	0	Pthlh	ENSMUSG00000048776	parathyroid hormone-like peptide [Source:MGI Symbol;Acc:MGI:97800]	-	gene	overlapping	0	2.02943	2.04149	9.33001	9.92106	-3.29484	-1.82439
Aplp1	7	30434981	30445582	-	0.0297944	Aplp1	ENSMUSG00000006651	amyloid beta (A4) precursor-like protein 1 [Source:MGI Symbol;Acc:MGI:88046]	-	gene	overlapping	0	0.580529	1.05162	4.8183	4.93146	2.59477	2.32176
Upk1a	7	30603092	30612734	-	1.53116e-05	Upk1a	ENSMUSG00000006313	uroplakin 1A [Source:MGI Symbol;Acc:MGI:98911]	-	gene	overlapping	0	6.60534	7.19738	2.76865	2.58491	1.77432	0.373547
Rhpn2	7	35334175	35392285	+	0.0329072	Rhpn2	ENSMUSG00000030494	rhophilin, Rho GTPase binding protein 2 [Source:MGI Symbol;Acc:MGI:1289234]	+	gene	overlapping	0	3.62842	2.98714	5.71171	6.55135	1.57729	0.410073
Ush1c	7	46195350	46238503	-	0.01038	Ush1c	ENSMUSG00000030838	Usher syndrome 1C homolog (human) [Source:MGI Symbol;Acc:MGI:1919338]	-	gene	overlapping	0	-2.8934	-2.20136	3.43292	3.97458	-0.610341	0.746357
Pcsk6	7	65861734	66050340	+	0.0445737	Gm20684	ENSMUSG00000093405	predicted gene 20684 [Source:MGI Symbol;Acc:MGI:5313131]	-	gene	overlapping	0	5.63147	5.3624	3.12767	1.56335	4.3293	3.70837
St8sia2	7	73939119	74013682	-	2.78194e-07	St8sia2	ENSMUSG00000025789	ST8 alpha-N-acetyl-neuraminide alpha-2,8-sialyltransferase 2 [Source:MGI Symbol;Acc:MGI:106020]	-	gene	overlapping	0	3.70981	3.44249	7.58635	8.03957	6.30242	5.95542
Pde2a	7	101421691	101512829	+	0.00757567	Pde2a	ENSMUSG00000030653	phosphodiesterase 2A, cGMP-stimulated [Source:MGI Symbol;Acc:MGI:2446107]	+	gene	overlapping	0	0.890869	-1.3009	5.00816	5.03458	4.55602	4.43798
Galntl4	7	111471661	111779977	-	0.0249994	Galntl4	ENSMUSG00000038296escription=UDP-N-acetyl-alpha-D-galactosamine:polypeptideN-acetylgalactosaminyltransferase-like 4 [Source:MGISymbol;Acc:MGI:2446239]	No description	-	gene	overlapping	0	6.34659	6.67372	4.0525	4.30725	2.80169	2.42354
Dkk4	8	22624043	22627536	+	5.20415e-05	Dkk4	ENSMUSG00000031535	dickkopf homolog 4 (Xenopus laevis) [Source:MGI Symbol;Acc:MGI:2385299]	+	gene	overlapping	0	-1.8934	-2.40781	4.53751	5.83936	-2.93227	-6.06386
Fgf20	8	40279166	40308331	-	0.00882987	Fgf20	ENSMUSG00000031603	fibroblast growth factor 20 [Source:MGI Symbol;Acc:MGI:1891346]	-	gene	overlapping	0	-6.06333	-6.26026	2.58358	3.58919	-6.2542	-6.06386
Tbc1d9	8	83165352	83272934	+	0.0298368	Gm10645	ENSMUSG00000074228	predicted gene 10645 [Source:MGI Symbol;Acc:MGI:3704313]	-	gene	overlapping	0	2.42853	2.81359	5.45236	6.04629	2.08763	2.03651
Nkd1	8	88521344	88594887	+	1.4066e-05	Nkd1	ENSMUSG00000031661	naked cuticle 1 homolog (Drosophila) [Source:MGI Symbol;Acc:MGI:2135954]	+	gene	overlapping	0	1.59488	-0.822852	5.89459	6.25136	4.11818	4.77814
Snai3	8	122454206	122460692	-	0.0363938	Gm20388	ENSMUSG00000092329	predicted gene 20388 [Source:MGI Symbol;Acc:MGI:5141853]	+	gene	overlapping	0	-1.7414	-0.250274	3.34294	3.82674	-1.40175	-3.1045
Sult5a1	8	123142847	123158315	-	0.0314757	Gm20388	ENSMUSG00000092329	predicted gene 20388 [Source:MGI Symbol;Acc:MGI:5141853]	+	gene	overlapping	0	6.354	6.46563	3.84123	3.61876	3.81518	4.0085
Tubb3	8	123411424	123422015	+	1.1465e-05	Gm20388	ENSMUSG00000092329	predicted gene 20388 [Source:MGI Symbol;Acc:MGI:5141853]	+	gene	overlapping	0	2.95904	2.60255	6.62087	7.07095	5.43357	5.70653
Acta1	8	123891767	123894736	-	0.0497588	Gm20388	ENSMUSG00000092329	predicted gene 20388 [Source:MGI Symbol;Acc:MGI:5141853]	+	gene	overlapping	0	3.78373	2.27112	8.07489	3.96309	9.02302	8.80346
9030425E11Rik	9	40685962	40785319	+	0.0018522	9030425E11Rik	ENSMUSG00000032024	RIKEN cDNA 9030425E11 gene [Source:MGI Symbol;Acc:MGI:1918816]	+	gene	overlapping	0	3.18697	0.724635	5.97436	5.74481	6.16166	6.26588
Col12a1	9	79598991	79718831	-	0.0249994	Col12a1	ENSMUSG00000032332	collagen, type XII, alpha 1 [Source:MGI Symbol;Acc:MGI:88448]	-	gene	overlapping	0	5.20988	4.94091	3.11935	0.846518	5.97862	5.06757
Fyn	10	39368855	39565381	+	0.00320018	Fyn	ENSMUSG00000019843	Fyn proto-oncogene [Source:MGI Symbol;Acc:MGI:95602]	+	gene	overlapping	0	3.85404	3.15384	6.45181	6.82855	5.66516	5.56337
Grik2	10	49099460	49788766	-	0.00287303	Grik2	ENSMUSG00000056073	glutamate receptor, ionotropic, kainate 2 (beta 2) [Source:MGI Symbol;Acc:MGI:95815]	-	gene	overlapping	0	-2.36289	-1.78633	4.22	4.62294	-0.102194	-0.183935
Edar	10	58600789	58675654	-	0.00711933	Edar	ENSMUSG00000003227	ectodysplasin-A receptor [Source:MGI Symbol;Acc:MGI:1343498]	-	gene	overlapping	0	4.18104	4.09019	6.60384	7.47559	0.047553	-3.58993
Spock2	10	60106219	60135198	+	0.0191312	Spock2	ENSMUSG00000058297	sparc/osteonectin, cwcv and kazal-like domains proteoglycan 2 [Source:MGI Symbol;Acc:MGI:1891351]	+	gene	overlapping	0	1.24956	1.30114	4.95852	5.5774	0.237656	-0.00496438
Unc5b	10	60762610	60831581	-	0.00667484	Unc5b	ENSMUSG00000020099	unc-5 homolog B (C. elegans) [Source:MGI Symbol;Acc:MGI:894703]	-	gene	overlapping	0	5.06144	5.04149	7.9653	8.40997	4.0602	4.17029
Mybpc1	10	88518279	88605152	-	0.0268825	Mybpc1	ENSMUSG00000020061	myosin binding protein C, slow-type [Source:MGI Symbol;Acc:MGI:1336213]	-	gene	overlapping	0	0.843563	-5.10825	4.53126	2.72358	5.6983	4.84303
Dcn	10	97479500	97518162	+	0.00201262	Dcn	ENSMUSG00000019929	decorin [Source:MGI Symbol;Acc:MGI:94872]	+	gene	overlapping	0	6.84319	6.51654	5.65914	1.2327	8.43296	8.22474
Dusp6	10	99263231	99267488	+	0.000909681	Dusp6	ENSMUSG00000019960	dual specificity phosphatase 6 [Source:MGI Symbol;Acc:MGI:1914853]	+	gene	overlapping	0	3.97147	4.41531	7.93315	8.08445	4.52989	4.77026
Lgr5	10	115450311	115587780	-	5.84481e-08	Lgr5	ENSMUSG00000020140	leucine rich repeat containing G protein coupled receptor 5 [Source:MGI Symbol;Acc:MGI:1341817]	-	gene	overlapping	0	0.521635	-1.40781	6.12939	6.52871	3.68244	3.82116
Gabrp	11	33550781	33578959	-	0.000106858	Gabrp	ENSMUSG00000020159	gamma-aminobutyric acid (GABA) A receptor, pi [Source:MGI Symbol;Acc:MGI:2387597]	-	gene	overlapping	0	8.9152	9.18389	5.67152	5.20372	3.92017	1.51441
Wnt3a	11	59248033	59290752	-	0.0166109	Wnt3a	ENSMUSG00000009900	wingless-related MMTV integration site 3A [Source:MGI Symbol;Acc:MGI:98956]	-	gene	overlapping	0	5.04062	5.33883	2.18723	0.27577	-1.51723	-1.45242
Mfap4	11	61485431	61488900	+	0.0268825	Mfap4	ENSMUSG00000042436	microfibrillar-associated protein 4 [Source:MGI Symbol;Acc:MGI:1342276]	+	gene	overlapping	0	5.62536	4.05288	7.96366	6.95856	9.20515	9.34539
Hs3st3b1	11	63885792	63922290	-	1.2724e-06	Hs3st3b1	ENSMUSG00000070407	heparan sulfate (glucosamine) 3-O-sulfotransferase 3B1 [Source:MGI Symbol;Acc:MGI:1333853]	-	gene	overlapping	0	1.14613	0.491658	6.50968	6.93398	4.65102	4.15692
Rtn4rl1	11	75193783	75267769	+	0.040522	Rtn4rl1	ENSMUSG00000045287	reticulon 4 receptor-like 1 [Source:MGI Symbol;Acc:MGI:2661375]	+	gene	overlapping	0	0.0451969	0.0414926	4.53231	4.52034	0.0876305	-0.297145
Igfbp4	11	99041244	99054392	+	0.000680881	Igfbp4	ENSMUSG00000017493	insulin-like growth factor binding protein 4 [Source:MGI Symbol;Acc:MGI:96439]	+	gene	overlapping	0	4.76481	4.80986	8.36024	8.6282	6.50629	6.73403
Krt15	11	100131758	100135928	-	0.000204968	Krt15	ENSMUSG00000054146	keratin 15 [Source:MGI Symbol;Acc:MGI:96689]	-	gene	overlapping	0	10.6026	10.5599	7.56431	7.44967	5.03416	3.27302
Krt17	11	100256217	100261029	-	0.00380555	Krt17	ENSMUSG00000035557	keratin 17 [Source:MGI Symbol;Acc:MGI:96691]	-	gene	overlapping	0	10.1205	9.99628	7.52091	7.36417	4.25426	2.67686
Etv4	11	101769742	101785371	-	0.0354834	Etv4	ENSMUSG00000017724	ets variant gene 4 (E1A enhancer binding protein, E1AF) [Source:MGI Symbol;Acc:MGI:99423]	-	gene	overlapping	0	-1.15644	-0.0858867	3.75081	4.55681	1.73701	1.76057
Sstr2	11	113619342	113626005	+	4.77302e-09	Slc39a11	ENSMUSG00000041654	solute carrier family 39 (metal ion transporter), member 11 [Source:MGI Symbol;Acc:MGI:1917056]	-	gene	overlapping	0	0.165491	-1.06386	6.3153	6.98759	-6.10219	-4.32689
Notum	11	120653788	120661175	-	0.0119858	Gm11768	ENSMUSG00000084822	predicted gene 11768 [Source:MGI Symbol;Acc:MGI:3650756]	+	gene	overlapping	0	-0.777925	-0.93833	4.69688	5.3738	1.56314	1.63504
Etv1	12	38779380	38868215	+	0.00049088	Etv1	ENSMUSG00000004151	ets variant gene 1 [Source:MGI Symbol;Acc:MGI:99254]	+	gene	overlapping	0	2.79776	2.08157	6.11239	6.7515	3.00633	3.34081
Pgf	12	85166639	85177296	-	0.0287429	Pgf	ENSMUSG00000004791	placental growth factor [Source:MGI Symbol;Acc:MGI:105095]	-	gene	overlapping	0	0.536585	0.605991	4.72364	4.9323	3.37556	3.31696
Ism2	12	87278638	87299705	-	0.00757567	Ism2	ENSMUSG00000050671	isthmin 2 homolog (zebrafish) [Source:MGI Symbol;Acc:MGI:2685110]	-	gene	overlapping	0	-3.7414	-3.78633	3.59961	4.11608	-1.10219	-3.58993
Tnfaip2	12	111442469	111455018	+	0.00577057	Tnfaip2	ENSMUSG00000021281	tumor necrosis factor, alpha-induced protein 2 [Source:MGI Symbol;Acc:MGI:104960]	+	gene	overlapping	0	6.28982	6.4384	3.33578	2.9365	0.909033	0.547577
Rnf182	13	43615710	43670945	+	0.030351	Rnf182	ENSMUSG00000044164	ring finger protein 182 [Source:MGI Symbol;Acc:MGI:3045355]	+	gene	overlapping	0	0.594884	0.266785	4.47914	5.1425	1.60516	1.58
Cd83	13	43785107	43803130	+	3.52167e-05	Cd83	ENSMUSG00000015396	CD83 antigen [Source:MGI Symbol;Acc:MGI:1328316]	+	gene	overlapping	0	-1.6039	-2.52329	5.16518	5.54586	1.47523	1.83634
Jarid2	13	44729474	44921643	+	0.00231804	Jarid2	ENSMUSG00000038518	jumonji, AT rich interactive domain 2 [Source:MGI Symbol;Acc:MGI:104813]	+	gene	overlapping	0	6.03898	5.4842	8.92263	9.41649	6.54953	6.65848
Gas1	13	60174405	60177365	-	0.0390906	Gas1	ENSMUSG00000052957	growth arrest specific 1 [Source:MGI Symbol;Acc:MGI:95655]	-	gene	overlapping	0	6.29807	6.40695	5.23483	2.69213	6.12482	6.2565
Enc1	13	97241105	97253039	+	2.65608e-05	Enc1	ENSMUSG00000041773	ectodermal-neural cortex 1 [Source:MGI Symbol;Acc:MGI:109610]	+	gene	overlapping	0	4.69822	4.60856	7.91495	8.24537	5.6304	5.53678
Mtap1b	13	99421464	99516602	-	1.7746e-06	Mtap1b	ENSMUSG00000052727	microtubule-associated protein 1B [Source:MGI Symbol;Acc:MGI:1306778]	-	gene	overlapping	0	6.23531	5.97056	9.98255	10.2045	7.78303	7.62293
Mast4	13	102732486	103334497	-	0.0390597	Cd180	ENSMUSG00000021624	CD180 antigen [Source:MGI Symbol;Acc:MGI:1194924]	+	gene	overlapping	0	4.48067	4.11936	6.42732	6.76927	4.42919	4.13117
Wnt5a	14	28504750	28527447	+	2.39459e-05	Wnt5a	ENSMUSG00000021994	wingless-related MMTV integration site 5A [Source:MGI Symbol;Acc:MGI:98958]	+	gene	overlapping	0	3.37962	2.0364	6.70501	7.03242	7.26043	7.08938
Anxa8	14	34085981	34100571	+	0.0174592	AC164099.1	ENSMUSG00000095493	uncharacterized protein LOC105518 [Source:RefSeq peptide;Acc:NP_001238772]	-	gene	overlapping	0	5.7656	5.22322	2.43961	1.31759	-0.294839	-1.45242
Nrg3	14	38368952	39473088	-	0.0369791	Nrg3	ENSMUSG00000041014	neuregulin 3 [Source:MGI Symbol;Acc:MGI:1097165]	-	gene	overlapping	0	-5.06333	-6.26026	2.16585	2.28634	-2.64276	-6.06386
Bmp4	14	46383520	46390669	-	9.53956e-09	Gm15217	ENSMUSG00000079261	predicted gene 15217 [Source:MGI Symbol;Acc:MGI:3705233]	+	gene	overlapping	0	2.82846	2.41922	7.09641	7.4948	5.12542	5.10077
Slc39a2	14	51892889	51896745	+	0.00711933	Mettl17	ENSMUSG00000004561	methyltransferase like 17 [Source:MGI Symbol;Acc:MGI:1098577]	+	gene	overlapping	0	3.74724	4.21029	-0.770954	-4.22673	-0.892741	-5.91185
Gjb2	14	57098600	57104702	-	0.000231523	Gjb2	ENSMUSG00000046352	gap junction protein, beta 2 [Source:MGI Symbol;Acc:MGI:95720]	-	gene	overlapping	0	8.62831	8.79195	5.03493	4.48866	3.03991	0.132539
Gjb6	14	57123303	57133611	-	6.08009e-05	Gjb6	ENSMUSG00000040055	gap junction protein, beta 6 [Source:MGI Symbol;Acc:MGI:107588]	-	gene	overlapping	0	8.76019	8.80098	5.09835	4.59664	3.87795	0.908324
Stc1	14	69029289	69041401	+	0.000635003	Stc1	ENSMUSG00000014813	stanniocalcin 1 [Source:MGI Symbol;Acc:MGI:109131]	+	gene	overlapping	0	5.15766	4.72543	8.37843	8.80112	5.07772	4.77465
Fgf17	14	70636205	70642268	-	0.00437685	Fgf17	ENSMUSG00000022101	fibroblast growth factor 17 [Source:MGI Symbol;Acc:MGI:1202401]	-	gene	overlapping	0	-6.21533	-3.10825	3.67152	3.97294	-6.2542	-5.91185
Pcdh17	14	84443563	84537060	+	0.00211783	Pcdh17	ENSMUSG00000035566	protocadherin 17 [Source:MGI Symbol;Acc:MGI:2684924]	+	gene	overlapping	0	-0.0860476	-0.93833	4.9709	5.31114	3.9932	3.43244
Ednrb	14	103814625	103844173	-	5.84481e-08	Ednrb	ENSMUSG00000022122	endothelin receptor type B [Source:MGI Symbol;Acc:MGI:102720]	-	gene	overlapping	0	2.45631	1.44633	7.08703	7.67765	6.0833	5.89107
Egflam	15	7206120	7398395	-	0.0369791	Egflam	ENSMUSG00000042961	EGF-like, fibronectin type III and laminin G domains [Source:MGI Symbol;Acc:MGI:2146149]	-	gene	overlapping	0	1.01349	-3.78633	4.59262	3.19393	4.6418	4.36659
C1qtnf3	15	10952332	10980150	+	0.0299532	C1qtnf3	ENSMUSG00000058914	C1q and tumor necrosis factor related protein 3 [Source:MGI Symbol;Acc:MGI:1932136]	+	gene	overlapping	0	4.86815	5.32115	3.8762	-1.22673	4.80845	4.10495
Cdh6	15	13034200	13173639	-	8.03021e-05	Cdh6	ENSMUSG00000039385	cadherin 6 [Source:MGI Symbol;Acc:MGI:107435]	-	gene	overlapping	0	4.04127	3.70232	7.98279	8.45824	5.91252	5.70653
Snx31	15	36504062	36555573	-	0.0221787	Snx31	ENSMUSG00000013611	sorting nexin 31 [Source:MGI Symbol;Acc:MGI:1913946]	-	gene	overlapping	0	5.35136	5.41384	1.69222	2.22173	0.0677309	0.908324
Scube1	15	83602583	83725021	-	8.08812e-08	Scube1	ENSMUSG00000016763	signal peptide, CUB domain, EGF-like 1 [Source:MGI Symbol;Acc:MGI:1890616]	-	gene	overlapping	0	2.09654	1.41531	7.06194	7.62007	4.96927	5.26619
Wnt7b	15	85535439	85581821	-	0.0118278	Wnt7b	ENSMUSG00000022382	wingless-related MMTV integration site 7B [Source:MGI Symbol;Acc:MGI:98962]	-	gene	overlapping	0	6.54169	6.52996	3.88603	3.59982	0.272845	-2.74193
Nell2	15	95219451	95528706	-	0.00965348	Nell2	ENSMUSG00000022454	NEL-like 2 (chicken) [Source:MGI Symbol;Acc:MGI:1858510]	-	gene	overlapping	0	5.83225	5.69588	2.04813	2.13667	2.69222	2.85302
Col2a1	15	97975602	98004695	-	0.025978	Col2a1	ENSMUSG00000022483	collagen, type II, alpha 1 [Source:MGI Symbol;Acc:MGI:88452]	-	gene	overlapping	0	2.42049	3.29476	5.71723	6.22928	0.556017	0.788585
Krt7	15	101411043	101430313	+	0.00502529	Krt7	ENSMUSG00000023039	keratin 7 [Source:MGI Symbol;Acc:MGI:96704]	+	gene	overlapping	0	5.78881	6.09693	2.53855	2.67615	-0.124914	-0.554303
Krt8	15	101996711	102004342	-	0.00232608	Krt8	ENSMUSG00000049382	keratin 8 [Source:MGI Symbol;Acc:MGI:96705]	-	gene	overlapping	0	5.2093	6.27139	9.05541	9.23824	-0.244213	-0.663927
Upk1b	16	38773184	38800203	-	0.000635003	Upk1b	ENSMUSG00000049436	uroplakin 1B [Source:MGI Symbol;Acc:MGI:98912]	-	gene	overlapping	0	5.99737	6.41531	2.39897	2.15985	-0.487484	-0.911855
Tagln3	16	45711230	45724608	-	0.0241432	Tagln3	ENSMUSG00000022658	transgelin 3 [Source:MGI Symbol;Acc:MGI:1926784]	-	gene	overlapping	0	-0.853874	0.925168	4.45841	4.96227	3.03736	3.49754
Epha6	16	59653483	60605531	-	0.0118278	Epha6	ENSMUSG00000055540	Eph receptor A6 [Source:MGI Symbol;Acc:MGI:108034]	-	gene	overlapping	0	-6.06333	-6.26026	2.30922	2.84652	-3.78027	-2.00496
Epha3	16	63543538	63864158	-	2.1415e-05	Epha3	ENSMUSG00000052504	Eph receptor A3 [Source:MGI Symbol;Acc:MGI:99612]	-	gene	overlapping	0	3.35453	1.46917	7.97666	5.88397	9.09071	9.0775
Runx1	16	92601467	92826066	-	0.000983348	Runx1	ENSMUSG00000022952	runt related transcription factor 1 [Source:MGI Symbol;Acc:MGI:99852]	-	gene	overlapping	0	1.2586	0.461601	5.19911	5.6328	2.26849	0.802391
Ripply3	16	94328420	94336935	+	2.49542e-05	Ripply3	ENSMUSG00000022941	ripply3 homolog (zebrafish) [Source:MGI Symbol;Acc:MGI:2181192]	+	gene	overlapping	0	1.90822	2.44633	6.23355	6.81242	-0.610341	0.175608
Runx2	17	44495987	44814797	-	0.0430601	Runx2	ENSMUSG00000039153	runt related transcription factor 2 [Source:MGI Symbol;Acc:MGI:99829]	-	gene	overlapping	0	1.92536	1.09142	5.28959	5.33488	4.75423	4.56287
Tubb4a	17	57080066	57087782	-	0.00480955	Tubb4a	ENSMUSG00000062591	tubulin, beta 4A class IVA [Source:MGI Symbol;Acc:MGI:107848]	-	gene	overlapping	0	1.49126	0.578246	5.57904	5.66252	5.4051	5.05681
Abcg5	17	84658234	84683011	-	0.0169393	Abcg5	ENSMUSG00000040505	ATP-binding cassette, sub-family G (WHITE), member 5 [Source:MGI Symbol;Acc:MGI:1351659]	-	gene	overlapping	0	-0.156437	-1.40781	4.53855	5.13375	0.816669	0.732001
Dpysl3	18	43320979	43438286	-	0.000680881	Dpysl3	ENSMUSG00000024501	dihydropyrimidinase-like 3 [Source:MGI Symbol;Acc:MGI:1349762]	-	gene	overlapping	0	5.32899	4.38159	8.42661	8.68877	7.57123	7.45132
Sema6a	18	47235598	47368870	-	0.000120136	Sema6a	ENSMUSG00000019647	sema domain, transmembrane domain (TM), and cytoplasmic domain, (semaphorin) 6A [Source:MGI Symbol;Acc:MGI:1203727]	-	gene	overlapping	0	3.97422	4.04909	7.18507	7.59411	5.69019	5.01073
Apcdd1	18	62922327	62953195	+	3.52167e-05	Apcdd1	ENSMUSG00000071847	adenomatosis polyposis coli down-regulated 1 [Source:MGI Symbol;Acc:MGI:3513977]	+	gene	overlapping	0	4.4395	2.94431	7.04374	7.32081	6.88667	6.98712
Aldh3b2	19	3972328	3981645	+	0.0444797	Aldh3b2	ENSMUSG00000075296	aldehyde dehydrogenase 3 family, member B2 [Source:MGI Symbol;Acc:MGI:2147613]	+	gene	overlapping	0	5.88723	6.06573	2.81401	3.02751	0.389659	-0.74193
Anxa1	19	20373428	20390944	-	0.000472095	Anxa1	ENSMUSG00000024659	annexin A1 [Source:MGI Symbol;Acc:MGI:96819]	-	gene	overlapping	0	7.29862	7.27599	4.23931	3.71774	3.24653	2.31696
Sorcs3	19	48206025	48805505	+	0.000230609	Sorcs3	ENSMUSG00000063434	sortilin-related VPS10 domain containing receptor 3 [Source:MGI Symbol;Acc:MGI:1913923]	+	gene	overlapping	0	-1.06333	-1.20136	5.18988	5.94236	1.852	0.354932
Fhl1	X	56731787	56793346	+	0.0169393	Fhl1	ENSMUSG00000023092	four and a half LIM domains 1 [Source:MGI Symbol;Acc:MGI:1298387]	+	gene	overlapping	0	6.18727	6.7278	4.37472	3.35321	5.23487	4.12157
Dach2	X	113297510	113836386	+	5.85822e-05	Dach2	ENSMUSG00000025592	dachshund 2 (Drosophila) [Source:MGI Symbol;Acc:MGI:1890446]	+	gene	overlapping	0	3.78686	3.81061	7.96017	8.5497	1.89781	2.17029
Zcchc18	X	136993155	136998472	+	0.00710669	Mcart6	ENSMUSG00000044348	mitochondrial carrier triple repeat 6 [Source:MGI Symbol;Acc:MGI:1914312]	-	gene	overlapping	0	3.60378	3.3856	6.02012	6.52732	4.49958	4.80067
Irs4	X	141710998	141725263	-	6.08009e-05	Irs4	ENSMUSG00000054667	insulin receptor substrate 4 [Source:MGI Symbol;Acc:MGI:1338009]	-	gene	overlapping	0	-2.8934	-1.02079	5.99003	6.38245	0.0876305	1.08814

## Sheet: Epi MPE ID+DEseq(130)
Probe	Chromosome	Start	End	Probe Strand	No value	Feature	ID	Description	Feature Strand	Type	Orientation	Distance	15-Epi.1	16-Epi.2	11-MPE.1	12-MPE.2	13-MM+FPP.1	14-MM+FPP.2
Dst	1	34011825	34308650	+	NaN	Dst	ENSMUSG00000026131	dystonin [Source:MGI Symbol;Acc:MGI:104627]	+	gene	overlapping	0	7.14109	7.04546	4.70524	4.27311	5.04119	4.36078
Aff3	1	38177326	38664955	-	NaN	Aff3	ENSMUSG00000037138	AF4/FMR2 family, member 3 [Source:MGI Symbol;Acc:MGI:106927]	-	gene	overlapping	0	1.72457	-0.68199	6.3025	6.32946	4.78198	5.17428
Slc40a1	1	45908070	45925594	-	NaN	Slc40a1	ENSMUSG00000025993	solute carrier family 40 (iron-regulated transporter), member 1 [Source:MGI Symbol;Acc:MGI:1315204]	-	gene	overlapping	0	2.75366	3.06667	5.8534	6.30498	2.25536	2.19667
Klf7	1	64029447	64122282	-	NaN	Klf7	ENSMUSG00000025959	Kruppel-like factor 7 (ubiquitous) [Source:MGI Symbol;Acc:MGI:1935151]	-	gene	overlapping	0	3.91681	3.75748	6.40668	6.54476	5.38464	4.95233
Erbb4	1	68032186	69108059	-	NaN	Erbb4	ENSMUSG00000062209	v-erb-a erythroblastic leukemia viral oncogene homolog 4 (avian) [Source:MGI Symbol;Acc:MGI:104771]	-	gene	overlapping	0	-0.975865	-3.78633	3.6194	4.09068	-1.45834	-1.45242
Epha4	1	77367185	77515088	-	NaN	Epha4	ENSMUSG00000026235	Eph receptor A4 [Source:MGI Symbol;Acc:MGI:98277]	-	gene	overlapping	0	5.19642	4.51105	8.18216	8.2225	8.01602	7.92755
Kif1a	1	93015456	93101865	-	NaN	Kif1a	ENSMUSG00000014602	kinesin family member 1A [Source:MGI Symbol;Acc:MGI:108391]	-	gene	overlapping	0	-0.0860476	-0.250274	4.99458	5.03223	3.96927	3.33844
Cntn2	1	132509425	132542940	-	NaN	Cntn2	ENSMUSG00000053024	contactin 2 [Source:MGI Symbol;Acc:MGI:104518]	-	gene	overlapping	0	2.41645	1.37556	5.03124	5.76337	1.46005	2.18618
Pkp1	1	135871395	135919207	-	NaN	Pkp1	ENSMUSG00000026413	plakophilin 1 [Source:MGI Symbol;Acc:MGI:1328359]	-	gene	overlapping	0	5.68109	5.66447	2.60359	2.40263	0.452395	-2.21142
Prox1	1	190118038	190170680	-	NaN	Prox1	ENSMUSG00000010175	prospero-related homeobox 1 [Source:MGI Symbol;Acc:MGI:97772]	-	gene	overlapping	0	2.63711	1.78656	5.18457	5.93943	4.31566	4.30489
Gata3	2	9857078	9890034	-	NaN	Gata3	ENSMUSG00000015619	GATA binding protein 3 [Source:MGI Symbol;Acc:MGI:95663]	-	gene	overlapping	0	5.5601	5.63153	8.89062	9.33033	0.804697	-0.626453
Vim	2	13573927	13582826	+	NaN	Vim	ENSMUSG00000026728	vimentin [Source:MGI Symbol;Acc:MGI:98932]	+	gene	overlapping	0	6.24074	6.40917	8.93216	8.941	8.15674	8.28182
C130021I20Rik	2	33641193	33646349	+	NaN	C130021I20Rik	ENSMUSG00000052951	Riken cDNA C130021I20 gene [Source:MGI Symbol;Acc:MGI:3639863]	+	gene	overlapping	0	3.49701	3.96856	5.8015	6.31533	0.639273	-1.1045
Tspan18	2	93201760	93334505	-	NaN	Tspan18	ENSMUSG00000027217	tetraspanin 18 [Source:MGI Symbol;Acc:MGI:1917186]	-	gene	overlapping	0	0.843563	-0.275365	5.11587	5.07324	5.37759	5.08885
D430041D05Rik	2	104143073	104410334	-	NaN	D430041D05Rik	ENSMUSG00000068373	RIKEN cDNA D430041D05 gene [Source:MGI Symbol;Acc:MGI:2181743]	-	gene	overlapping	0	-1.36289	-6.10825	5.41718	5.84115	0.717985	1.84303
Pdyn	2	129686565	129699844	-	NaN	Pdyn	ENSMUSG00000027400	prodynorphin [Source:MGI Symbol;Acc:MGI:97535]	-	gene	overlapping	0	-6.21533	-3.3009	4.91354	5.49152	0.527163	0.237892
Bmp2	2	133552159	133562885	+	NaN	Bmp2	ENSMUSG00000027358	bone morphogenetic protein 2 [Source:MGI Symbol;Acc:MGI:88177]	+	gene	overlapping	0	-0.30844	-0.250274	6.74475	7.33662	1.35724	0.829612
Btbd3	2	138256565	138589292	+	NaN	Btbd3	ENSMUSG00000062098	BTB (POZ) domain containing 3 [Source:MGI Symbol;Acc:MGI:2385155]	+	gene	overlapping	0	3.30081	2.97921	7.28324	7.54792	4.44855	4.31456
Igsf10	3	59316735	59344256	-	NaN	Med12l	ENSMUSG00000056476	mediator of RNA polymerase II transcription, subunit 12 homolog (yeast)-like [Source:MGI Symbol;Acc:MGI:2139916]	+	gene	overlapping	0	4.59934	3.61796	6.87866	6.81971	7.94357	7.41822
Ngf	3	102469928	102521013	+	NaN	Ngf	ENSMUSG00000027859	nerve growth factor [Source:MGI Symbol;Acc:MGI:97321]	+	gene	overlapping	0	4.75845	4.68209	2.36655	-0.00433833	3.26631	3.98448
Kcnd3	3	105452330	105674002	+	NaN	1700095B22Rik	ENSMUSG00000074346	RIKEN cDNA 1700095B22 gene [Source:MGI Symbol;Acc:MGI:1925885]	-	gene	overlapping	0	-6.21533	-6.26026	4.26593	4.53371	0.482768	0.110513
Trp53inp1	4	11156431	11174379	+	NaN	Trp53inp1	ENSMUSG00000028211	transformation related protein 53 inducible nuclear protein 1 [Source:MGI Symbol;Acc:MGI:1926609]	+	gene	overlapping	0	3.81165	3.75748	5.83066	6.43979	2.89216	3.0825
Epha7	4	28813131	28967499	+	NaN	Epha7	ENSMUSG00000028289	Eph receptor A7 [Source:MGI Symbol;Acc:MGI:95276]	+	gene	overlapping	0	3.60556	2.97655	7.57739	7.94257	6.17131	5.60631
Mllt3	4	87769925	88033364	-	NaN	Mllt3	ENSMUSG00000028496	myeloid/lymphoid or mixed-lineage leukemia (trithorax homolog, Drosophila); translocated to, 3 [Source:MGI Symbol;Acc:MGI:1917372]	-	gene	overlapping	0	3.27206	3.20008	6.86422	7.3598	4.09625	4.25305
Ppap2b	4	105157347	105232764	+	NaN	Ppap2b	ENSMUSG00000028517	phosphatidic acid phosphatase type 2B [Source:MGI Symbol;Acc:MGI:1915166]	+	gene	overlapping	0	4.12155	3.73252	7.53296	8.13393	6.71259	6.97784
Ptch2	4	117096075	117116101	+	NaN	Ptch2	ENSMUSG00000028681	patched homolog 2 [Source:MGI Symbol;Acc:MGI:1095405]	+	gene	overlapping	0	-0.975865	0.120564	4.06266	4.85896	-0.171457	-1.00496
Serinc2	4	130253495	130279205	-	NaN	Serinc2	ENSMUSG00000023232	serine incorporator 2 [Source:MGI Symbol;Acc:MGI:1919132]	-	gene	overlapping	0	4.23359	4.30114	6.85047	7.01664	4.04882	3.81266
Cpz	5	35502215	35525698	-	NaN	Cpz	ENSMUSG00000036596	carboxypeptidase Z [Source:MGI Symbol;Acc:MGI:88487]	-	gene	overlapping	0	2.58053	2.60255	5.43515	6.15048	2.72117	3.29027
Msx1	5	37820485	37824583	-	NaN	Msx1	ENSMUSG00000048450	homeobox, msh-like 1 [Source:MGI Symbol;Acc:MGI:97168]	-	gene	overlapping	0	0.126497	-0.0207917	4.45732	5.06866	-3.29484	-1.74193
Fgfbp1	5	43978865	43981762	-	NaN	Fgfbp1	ENSMUSG00000048373	fibroblast growth factor binding protein 1 [Source:MGI Symbol;Acc:MGI:1096350]	-	gene	overlapping	0	6.02314	5.96019	2.50915	2.51474	0.047553	-4.32689
Uchl1	5	66676098	66687231	+	NaN	Gm16832	ENSMUSG00000087601	predicted gene, 16832 [Source:MGI Symbol;Acc:MGI:4439756]	-	gene	overlapping	0	2.23588	2.3222	5.22	5.55354	3.45048	3.69732
Kit	5	75574916	75656722	+	NaN	Kit	ENSMUSG00000005672	kit oncogene [Source:MGI Symbol;Acc:MGI:96677]	+	gene	overlapping	0	1.88504	1.70553	5.47317	6.25876	3.91461	3.34553
Cxcl15	5	90794534	90803067	+	NaN	Cxcl15	ENSMUSG00000029375	chemokine (C-X-C motif) ligand 15 [Source:MGI Symbol;Acc:MGI:1339941]	+	gene	overlapping	0	-6.21533	-6.26026	3.48778	4.07553	-6.2542	-6.06386
Shroom3	5	92683435	92965318	+	NaN	Shroom3	ENSMUSG00000029381	shroom family member 3 [Source:MGI Symbol;Acc:MGI:1351655]	+	gene	overlapping	0	3.24273	3.63321	5.98393	6.43653	2.28582	1.58
Nos1	5	117781032	117958840	+	NaN	Nos1	ENSMUSG00000029361	nitric oxide synthase 1, neuronal [Source:MGI Symbol;Acc:MGI:97360]	+	gene	overlapping	0	-0.0189334	-0.154058	4.85548	5.08237	-1.64276	-0.782572
Tbx3	5	119670669	119684724	+	NaN	Gm2301	ENSMUSG00000087516	predicted gene 2301 [Source:MGI Symbol;Acc:MGI:3780472]	-	gene	overlapping	0	3.46023	3.15619	7.05123	7.44097	4.56758	5.06256
Gm16065	5	119685095	119691218	-	NaN	Gm16065	ENSMUSG00000086847	predicted gene 16065 [Source:MGI Symbol;Acc:MGI:3801954]	-	gene	overlapping	0	-2.6039	-2.02079	5.36303	5.35007	-3.10219	-2.58993
Foxp2	6	14901349	15441977	+	NaN	Foxp2	ENSMUSG00000029563	forkhead box P2 [Source:MGI Symbol;Acc:MGI:2148705]	+	gene	overlapping	0	0.346063	-1.52329	4.31651	4.05404	4.51986	4.56489
Hoxa1	6	52155367	52158317	-	NaN	Hoxa1	ENSMUSG00000029844	homeobox A1 [Source:MGI Symbol;Acc:MGI:96170]	-	gene	overlapping	0	5.25521	5.19438	1.17658	-2.64177	1.65269	0.579998
Tril	6	53815471	53820825	-	NaN	Tril	ENSMUSG00000043496	TLR4 interactor with leucine-rich repeats [Source:MGI Symbol;Acc:MGI:1914123]	-	gene	overlapping	0	3.96458	2.80762	6.16282	6.55627	6.27718	5.99916
Hpgds	6	65117293	65144908	-	NaN	Hpgds	ENSMUSG00000029919	hematopoietic prostaglandin D synthase [Source:MGI Symbol;Acc:MGI:1859384]	-	gene	overlapping	0	5.99602	6.0828	2.94525	2.81036	2.79565	2.20709
A930038C07Rik	6	65671590	65706930	+	NaN	A930038C07Rik	ENSMUSG00000049001	RIKEN cDNA A930038C07 gene [Source:MGI Symbol;Acc:MGI:1915419]	+	gene	overlapping	0	0.1846	-2.64882	6.67979	7.06521	2.38565	2.83634
Plxnd1	6	115954811	115995005	-	NaN	Plxnd1	ENSMUSG00000030123	plexin D1 [Source:MGI Symbol;Acc:MGI:2154244]	-	gene	overlapping	0	2.47583	1.16787	5.74317	5.42432	5.60861	5.28659
Slc2a3	6	122727809	122801640	-	NaN	Slc2a3	ENSMUSG00000003153	solute carrier family 2 (facilitated glucose transporter), member 3 [Source:MGI Symbol;Acc:MGI:95757]	-	gene	overlapping	0	9.80552	10.0448	6.64859	5.9386	5.38363	4.31817
Emp1	6	135362931	135383173	+	NaN	Emp1	ENSMUSG00000030208	epithelial membrane protein 1 [Source:MGI Symbol;Acc:MGI:107941]	+	gene	overlapping	0	7.19509	7.39842	5.32256	3.75055	5.96591	5.66227
Ptpro	6	137252299	137464629	+	NaN	Ptpro	ENSMUSG00000030223	protein tyrosine phosphatase, receptor type, O [Source:MGI Symbol;Acc:MGI:1097152]	+	gene	overlapping	0	-6.21533	-3.52329	4.57651	5.35007	0.126625	-1.58993
Pthlh	6	147252101	147264167	-	NaN	Pthlh	ENSMUSG00000048776	parathyroid hormone-like peptide [Source:MGI Symbol;Acc:MGI:97800]	-	gene	overlapping	0	2.02943	2.04149	9.33001	9.92106	-3.29484	-1.82439
Aplp1	7	30434981	30445582	-	NaN	Aplp1	ENSMUSG00000006651	amyloid beta (A4) precursor-like protein 1 [Source:MGI Symbol;Acc:MGI:88046]	-	gene	overlapping	0	0.580529	1.05162	4.8183	4.93146	2.59477	2.32176
Upk1a	7	30603092	30612734	-	NaN	Upk1a	ENSMUSG00000006313	uroplakin 1A [Source:MGI Symbol;Acc:MGI:98911]	-	gene	overlapping	0	6.60534	7.19738	2.76865	2.58491	1.77432	0.373547
Rhpn2	7	35334175	35392285	+	NaN	Rhpn2	ENSMUSG00000030494	rhophilin, Rho GTPase binding protein 2 [Source:MGI Symbol;Acc:MGI:1289234]	+	gene	overlapping	0	3.62842	2.98714	5.71171	6.55135	1.57729	0.410073
Ush1c	7	46195350	46238503	-	NaN	Ush1c	ENSMUSG00000030838	Usher syndrome 1C homolog (human) [Source:MGI Symbol;Acc:MGI:1919338]	-	gene	overlapping	0	-2.8934	-2.20136	3.43292	3.97458	-0.610341	0.746357
Pcsk6	7	65861734	66050340	+	NaN	Gm20684	ENSMUSG00000093405	predicted gene 20684 [Source:MGI Symbol;Acc:MGI:5313131]	-	gene	overlapping	0	5.63147	5.3624	3.12767	1.56335	4.3293	3.70837
St8sia2	7	73939119	74013682	-	NaN	St8sia2	ENSMUSG00000025789	ST8 alpha-N-acetyl-neuraminide alpha-2,8-sialyltransferase 2 [Source:MGI Symbol;Acc:MGI:106020]	-	gene	overlapping	0	3.70981	3.44249	7.58635	8.03957	6.30242	5.95542
Pde2a	7	101421691	101512829	+	NaN	Pde2a	ENSMUSG00000030653	phosphodiesterase 2A, cGMP-stimulated [Source:MGI Symbol;Acc:MGI:2446107]	+	gene	overlapping	0	0.890869	-1.3009	5.00816	5.03458	4.55602	4.43798
Galntl4	7	111471661	111779977	-	NaN	Galntl4	ENSMUSG00000038296escription=UDP-N-acetyl-alpha-D-galactosamine:polypeptideN-acetylgalactosaminyltransferase-like 4 [Source:MGISymbol;Acc:MGI:2446239]	No description	-	gene	overlapping	0	6.34659	6.67372	4.0525	4.30725	2.80169	2.42354
Dkk4	8	22624043	22627536	+	NaN	Dkk4	ENSMUSG00000031535	dickkopf homolog 4 (Xenopus laevis) [Source:MGI Symbol;Acc:MGI:2385299]	+	gene	overlapping	0	-1.8934	-2.40781	4.53751	5.83936	-2.93227	-6.06386
Fgf20	8	40279166	40308331	-	NaN	Fgf20	ENSMUSG00000031603	fibroblast growth factor 20 [Source:MGI Symbol;Acc:MGI:1891346]	-	gene	overlapping	0	-6.06333	-6.26026	2.58358	3.58919	-6.2542	-6.06386
Tbc1d9	8	83165352	83272934	+	NaN	Gm10645	ENSMUSG00000074228	predicted gene 10645 [Source:MGI Symbol;Acc:MGI:3704313]	-	gene	overlapping	0	2.42853	2.81359	5.45236	6.04629	2.08763	2.03651
Nkd1	8	88521344	88594887	+	NaN	Nkd1	ENSMUSG00000031661	naked cuticle 1 homolog (Drosophila) [Source:MGI Symbol;Acc:MGI:2135954]	+	gene	overlapping	0	1.59488	-0.822852	5.89459	6.25136	4.11818	4.77814
Snai3	8	122454206	122460692	-	NaN	Gm20388	ENSMUSG00000092329	predicted gene 20388 [Source:MGI Symbol;Acc:MGI:5141853]	+	gene	overlapping	0	-1.7414	-0.250274	3.34294	3.82674	-1.40175	-3.1045
Sult5a1	8	123142847	123158315	-	NaN	Gm20388	ENSMUSG00000092329	predicted gene 20388 [Source:MGI Symbol;Acc:MGI:5141853]	+	gene	overlapping	0	6.354	6.46563	3.84123	3.61876	3.81518	4.0085
Tubb3	8	123411424	123422015	+	NaN	Gm20388	ENSMUSG00000092329	predicted gene 20388 [Source:MGI Symbol;Acc:MGI:5141853]	+	gene	overlapping	0	2.95904	2.60255	6.62087	7.07095	5.43357	5.70653
9030425E11Rik	9	40685962	40785319	+	NaN	9030425E11Rik	ENSMUSG00000032024	RIKEN cDNA 9030425E11 gene [Source:MGI Symbol;Acc:MGI:1918816]	+	gene	overlapping	0	3.18697	0.724635	5.97436	5.74481	6.16166	6.26588
Col12a1	9	79598991	79718831	-	NaN	Col12a1	ENSMUSG00000032332	collagen, type XII, alpha 1 [Source:MGI Symbol;Acc:MGI:88448]	-	gene	overlapping	0	5.20988	4.94091	3.11935	0.846518	5.97862	5.06757
Fyn	10	39368855	39565381	+	NaN	Fyn	ENSMUSG00000019843	Fyn proto-oncogene [Source:MGI Symbol;Acc:MGI:95602]	+	gene	overlapping	0	3.85404	3.15384	6.45181	6.82855	5.66516	5.56337
Grik2	10	49099460	49788766	-	NaN	Grik2	ENSMUSG00000056073	glutamate receptor, ionotropic, kainate 2 (beta 2) [Source:MGI Symbol;Acc:MGI:95815]	-	gene	overlapping	0	-2.36289	-1.78633	4.22	4.62294	-0.102194	-0.183935
Edar	10	58600789	58675654	-	NaN	Edar	ENSMUSG00000003227	ectodysplasin-A receptor [Source:MGI Symbol;Acc:MGI:1343498]	-	gene	overlapping	0	4.18104	4.09019	6.60384	7.47559	0.047553	-3.58993
Spock2	10	60106219	60135198	+	NaN	Spock2	ENSMUSG00000058297	sparc/osteonectin, cwcv and kazal-like domains proteoglycan 2 [Source:MGI Symbol;Acc:MGI:1891351]	+	gene	overlapping	0	1.24956	1.30114	4.95852	5.5774	0.237656	-0.00496438
Unc5b	10	60762610	60831581	-	NaN	Unc5b	ENSMUSG00000020099	unc-5 homolog B (C. elegans) [Source:MGI Symbol;Acc:MGI:894703]	-	gene	overlapping	0	5.06144	5.04149	7.9653	8.40997	4.0602	4.17029
Dusp6	10	99263231	99267488	+	NaN	Dusp6	ENSMUSG00000019960	dual specificity phosphatase 6 [Source:MGI Symbol;Acc:MGI:1914853]	+	gene	overlapping	0	3.97147	4.41531	7.93315	8.08445	4.52989	4.77026
Lgr5	10	115450311	115587780	-	NaN	Lgr5	ENSMUSG00000020140	leucine rich repeat containing G protein coupled receptor 5 [Source:MGI Symbol;Acc:MGI:1341817]	-	gene	overlapping	0	0.521635	-1.40781	6.12939	6.52871	3.68244	3.82116
Gabrp	11	33550781	33578959	-	NaN	Gabrp	ENSMUSG00000020159	gamma-aminobutyric acid (GABA) A receptor, pi [Source:MGI Symbol;Acc:MGI:2387597]	-	gene	overlapping	0	8.9152	9.18389	5.67152	5.20372	3.92017	1.51441
Wnt3a	11	59248033	59290752	-	NaN	Wnt3a	ENSMUSG00000009900	wingless-related MMTV integration site 3A [Source:MGI Symbol;Acc:MGI:98956]	-	gene	overlapping	0	5.04062	5.33883	2.18723	0.27577	-1.51723	-1.45242
Mfap4	11	61485431	61488900	+	NaN	Mfap4	ENSMUSG00000042436	microfibrillar-associated protein 4 [Source:MGI Symbol;Acc:MGI:1342276]	+	gene	overlapping	0	5.62536	4.05288	7.96366	6.95856	9.20515	9.34539
Hs3st3b1	11	63885792	63922290	-	NaN	Hs3st3b1	ENSMUSG00000070407	heparan sulfate (glucosamine) 3-O-sulfotransferase 3B1 [Source:MGI Symbol;Acc:MGI:1333853]	-	gene	overlapping	0	1.14613	0.491658	6.50968	6.93398	4.65102	4.15692
Rtn4rl1	11	75193783	75267769	+	NaN	Rtn4rl1	ENSMUSG00000045287	reticulon 4 receptor-like 1 [Source:MGI Symbol;Acc:MGI:2661375]	+	gene	overlapping	0	0.0451969	0.0414926	4.53231	4.52034	0.0876305	-0.297145
Igfbp4	11	99041244	99054392	+	NaN	Igfbp4	ENSMUSG00000017493	insulin-like growth factor binding protein 4 [Source:MGI Symbol;Acc:MGI:96439]	+	gene	overlapping	0	4.76481	4.80986	8.36024	8.6282	6.50629	6.73403
Krt15	11	100131758	100135928	-	NaN	Krt15	ENSMUSG00000054146	keratin 15 [Source:MGI Symbol;Acc:MGI:96689]	-	gene	overlapping	0	10.6026	10.5599	7.56431	7.44967	5.03416	3.27302
Krt17	11	100256217	100261029	-	NaN	Krt17	ENSMUSG00000035557	keratin 17 [Source:MGI Symbol;Acc:MGI:96691]	-	gene	overlapping	0	10.1205	9.99628	7.52091	7.36417	4.25426	2.67686
Etv4	11	101769742	101785371	-	NaN	Etv4	ENSMUSG00000017724	ets variant gene 4 (E1A enhancer binding protein, E1AF) [Source:MGI Symbol;Acc:MGI:99423]	-	gene	overlapping	0	-1.15644	-0.0858867	3.75081	4.55681	1.73701	1.76057
Sstr2	11	113619342	113626005	+	NaN	Slc39a11	ENSMUSG00000041654	solute carrier family 39 (metal ion transporter), member 11 [Source:MGI Symbol;Acc:MGI:1917056]	-	gene	overlapping	0	0.165491	-1.06386	6.3153	6.98759	-6.10219	-4.32689
Notum	11	120653788	120661175	-	NaN	Gm11768	ENSMUSG00000084822	predicted gene 11768 [Source:MGI Symbol;Acc:MGI:3650756]	+	gene	overlapping	0	-0.777925	-0.93833	4.69688	5.3738	1.56314	1.63504
Etv1	12	38779380	38868215	+	NaN	Etv1	ENSMUSG00000004151	ets variant gene 1 [Source:MGI Symbol;Acc:MGI:99254]	+	gene	overlapping	0	2.79776	2.08157	6.11239	6.7515	3.00633	3.34081
Pgf	12	85166639	85177296	-	NaN	Pgf	ENSMUSG00000004791	placental growth factor [Source:MGI Symbol;Acc:MGI:105095]	-	gene	overlapping	0	0.536585	0.605991	4.72364	4.9323	3.37556	3.31696
Ism2	12	87278638	87299705	-	NaN	Ism2	ENSMUSG00000050671	isthmin 2 homolog (zebrafish) [Source:MGI Symbol;Acc:MGI:2685110]	-	gene	overlapping	0	-3.7414	-3.78633	3.59961	4.11608	-1.10219	-3.58993
Tnfaip2	12	111442469	111455018	+	NaN	Tnfaip2	ENSMUSG00000021281	tumor necrosis factor, alpha-induced protein 2 [Source:MGI Symbol;Acc:MGI:104960]	+	gene	overlapping	0	6.28982	6.4384	3.33578	2.9365	0.909033	0.547577
Rnf182	13	43615710	43670945	+	NaN	Rnf182	ENSMUSG00000044164	ring finger protein 182 [Source:MGI Symbol;Acc:MGI:3045355]	+	gene	overlapping	0	0.594884	0.266785	4.47914	5.1425	1.60516	1.58
Cd83	13	43785107	43803130	+	NaN	Cd83	ENSMUSG00000015396	CD83 antigen [Source:MGI Symbol;Acc:MGI:1328316]	+	gene	overlapping	0	-1.6039	-2.52329	5.16518	5.54586	1.47523	1.83634
Jarid2	13	44729474	44921643	+	NaN	Jarid2	ENSMUSG00000038518	jumonji, AT rich interactive domain 2 [Source:MGI Symbol;Acc:MGI:104813]	+	gene	overlapping	0	6.03898	5.4842	8.92263	9.41649	6.54953	6.65848
Enc1	13	97241105	97253039	+	NaN	Enc1	ENSMUSG00000041773	ectodermal-neural cortex 1 [Source:MGI Symbol;Acc:MGI:109610]	+	gene	overlapping	0	4.69822	4.60856	7.91495	8.24537	5.6304	5.53678
Mtap1b	13	99421464	99516602	-	NaN	Mtap1b	ENSMUSG00000052727	microtubule-associated protein 1B [Source:MGI Symbol;Acc:MGI:1306778]	-	gene	overlapping	0	6.23531	5.97056	9.98255	10.2045	7.78303	7.62293
Mast4	13	102732486	103334497	-	NaN	Cd180	ENSMUSG00000021624	CD180 antigen [Source:MGI Symbol;Acc:MGI:1194924]	+	gene	overlapping	0	4.48067	4.11936	6.42732	6.76927	4.42919	4.13117
Wnt5a	14	28504750	28527447	+	NaN	Wnt5a	ENSMUSG00000021994	wingless-related MMTV integration site 5A [Source:MGI Symbol;Acc:MGI:98958]	+	gene	overlapping	0	3.37962	2.0364	6.70501	7.03242	7.26043	7.08938
Anxa8	14	34085981	34100571	+	NaN	AC164099.1	ENSMUSG00000095493	uncharacterized protein LOC105518 [Source:RefSeq peptide;Acc:NP_001238772]	-	gene	overlapping	0	5.7656	5.22322	2.43961	1.31759	-0.294839	-1.45242
Nrg3	14	38368952	39473088	-	NaN	Nrg3	ENSMUSG00000041014	neuregulin 3 [Source:MGI Symbol;Acc:MGI:1097165]	-	gene	overlapping	0	-5.06333	-6.26026	2.16585	2.28634	-2.64276	-6.06386
Bmp4	14	46383520	46390669	-	NaN	Gm15217	ENSMUSG00000079261	predicted gene 15217 [Source:MGI Symbol;Acc:MGI:3705233]	+	gene	overlapping	0	2.82846	2.41922	7.09641	7.4948	5.12542	5.10077
Slc39a2	14	51892889	51896745	+	NaN	Mettl17	ENSMUSG00000004561	methyltransferase like 17 [Source:MGI Symbol;Acc:MGI:1098577]	+	gene	overlapping	0	3.74724	4.21029	-0.770954	-4.22673	-0.892741	-5.91185
Gjb2	14	57098600	57104702	-	NaN	Gjb2	ENSMUSG00000046352	gap junction protein, beta 2 [Source:MGI Symbol;Acc:MGI:95720]	-	gene	overlapping	0	8.62831	8.79195	5.03493	4.48866	3.03991	0.132539
Gjb6	14	57123303	57133611	-	NaN	Gjb6	ENSMUSG00000040055	gap junction protein, beta 6 [Source:MGI Symbol;Acc:MGI:107588]	-	gene	overlapping	0	8.76019	8.80098	5.09835	4.59664	3.87795	0.908324
Stc1	14	69029289	69041401	+	NaN	Stc1	ENSMUSG00000014813	stanniocalcin 1 [Source:MGI Symbol;Acc:MGI:109131]	+	gene	overlapping	0	5.15766	4.72543	8.37843	8.80112	5.07772	4.77465
Fgf17	14	70636205	70642268	-	NaN	Fgf17	ENSMUSG00000022101	fibroblast growth factor 17 [Source:MGI Symbol;Acc:MGI:1202401]	-	gene	overlapping	0	-6.21533	-3.10825	3.67152	3.97294	-6.2542	-5.91185
Pcdh17	14	84443563	84537060	+	NaN	Pcdh17	ENSMUSG00000035566	protocadherin 17 [Source:MGI Symbol;Acc:MGI:2684924]	+	gene	overlapping	0	-0.0860476	-0.93833	4.9709	5.31114	3.9932	3.43244
Ednrb	14	103814625	103844173	-	NaN	Ednrb	ENSMUSG00000022122	endothelin receptor type B [Source:MGI Symbol;Acc:MGI:102720]	-	gene	overlapping	0	2.45631	1.44633	7.08703	7.67765	6.0833	5.89107
Cdh6	15	13034200	13173639	-	NaN	Cdh6	ENSMUSG00000039385	cadherin 6 [Source:MGI Symbol;Acc:MGI:107435]	-	gene	overlapping	0	4.04127	3.70232	7.98279	8.45824	5.91252	5.70653
Snx31	15	36504062	36555573	-	NaN	Snx31	ENSMUSG00000013611	sorting nexin 31 [Source:MGI Symbol;Acc:MGI:1913946]	-	gene	overlapping	0	5.35136	5.41384	1.69222	2.22173	0.0677309	0.908324
Scube1	15	83602583	83725021	-	NaN	Scube1	ENSMUSG00000016763	signal peptide, CUB domain, EGF-like 1 [Source:MGI Symbol;Acc:MGI:1890616]	-	gene	overlapping	0	2.09654	1.41531	7.06194	7.62007	4.96927	5.26619
Wnt7b	15	85535439	85581821	-	NaN	Wnt7b	ENSMUSG00000022382	wingless-related MMTV integration site 7B [Source:MGI Symbol;Acc:MGI:98962]	-	gene	overlapping	0	6.54169	6.52996	3.88603	3.59982	0.272845	-2.74193
Nell2	15	95219451	95528706	-	NaN	Nell2	ENSMUSG00000022454	NEL-like 2 (chicken) [Source:MGI Symbol;Acc:MGI:1858510]	-	gene	overlapping	0	5.83225	5.69588	2.04813	2.13667	2.69222	2.85302
Col2a1	15	97975602	98004695	-	NaN	Col2a1	ENSMUSG00000022483	collagen, type II, alpha 1 [Source:MGI Symbol;Acc:MGI:88452]	-	gene	overlapping	0	2.42049	3.29476	5.71723	6.22928	0.556017	0.788585
Krt7	15	101411043	101430313	+	NaN	Krt7	ENSMUSG00000023039	keratin 7 [Source:MGI Symbol;Acc:MGI:96704]	+	gene	overlapping	0	5.78881	6.09693	2.53855	2.67615	-0.124914	-0.554303
Krt8	15	101996711	102004342	-	NaN	Krt8	ENSMUSG00000049382	keratin 8 [Source:MGI Symbol;Acc:MGI:96705]	-	gene	overlapping	0	5.2093	6.27139	9.05541	9.23824	-0.244213	-0.663927
Upk1b	16	38773184	38800203	-	NaN	Upk1b	ENSMUSG00000049436	uroplakin 1B [Source:MGI Symbol;Acc:MGI:98912]	-	gene	overlapping	0	5.99737	6.41531	2.39897	2.15985	-0.487484	-0.911855
Tagln3	16	45711230	45724608	-	NaN	Tagln3	ENSMUSG00000022658	transgelin 3 [Source:MGI Symbol;Acc:MGI:1926784]	-	gene	overlapping	0	-0.853874	0.925168	4.45841	4.96227	3.03736	3.49754
Epha6	16	59653483	60605531	-	NaN	Epha6	ENSMUSG00000055540	Eph receptor A6 [Source:MGI Symbol;Acc:MGI:108034]	-	gene	overlapping	0	-6.06333	-6.26026	2.30922	2.84652	-3.78027	-2.00496
Epha3	16	63543538	63864158	-	NaN	Epha3	ENSMUSG00000052504	Eph receptor A3 [Source:MGI Symbol;Acc:MGI:99612]	-	gene	overlapping	0	3.35453	1.46917	7.97666	5.88397	9.09071	9.0775
Runx1	16	92601467	92826066	-	NaN	Runx1	ENSMUSG00000022952	runt related transcription factor 1 [Source:MGI Symbol;Acc:MGI:99852]	-	gene	overlapping	0	1.2586	0.461601	5.19911	5.6328	2.26849	0.802391
Ripply3	16	94328420	94336935	+	NaN	Ripply3	ENSMUSG00000022941	ripply3 homolog (zebrafish) [Source:MGI Symbol;Acc:MGI:2181192]	+	gene	overlapping	0	1.90822	2.44633	6.23355	6.81242	-0.610341	0.175608
Runx2	17	44495987	44814797	-	NaN	Runx2	ENSMUSG00000039153	runt related transcription factor 2 [Source:MGI Symbol;Acc:MGI:99829]	-	gene	overlapping	0	1.92536	1.09142	5.28959	5.33488	4.75423	4.56287
Tubb4a	17	57080066	57087782	-	NaN	Tubb4a	ENSMUSG00000062591	tubulin, beta 4A class IVA [Source:MGI Symbol;Acc:MGI:107848]	-	gene	overlapping	0	1.49126	0.578246	5.57904	5.66252	5.4051	5.05681
Abcg5	17	84658234	84683011	-	NaN	Abcg5	ENSMUSG00000040505	ATP-binding cassette, sub-family G (WHITE), member 5 [Source:MGI Symbol;Acc:MGI:1351659]	-	gene	overlapping	0	-0.156437	-1.40781	4.53855	5.13375	0.816669	0.732001
Dpysl3	18	43320979	43438286	-	NaN	Dpysl3	ENSMUSG00000024501	dihydropyrimidinase-like 3 [Source:MGI Symbol;Acc:MGI:1349762]	-	gene	overlapping	0	5.32899	4.38159	8.42661	8.68877	7.57123	7.45132
Sema6a	18	47235598	47368870	-	NaN	Sema6a	ENSMUSG00000019647	sema domain, transmembrane domain (TM), and cytoplasmic domain, (semaphorin) 6A [Source:MGI Symbol;Acc:MGI:1203727]	-	gene	overlapping	0	3.97422	4.04909	7.18507	7.59411	5.69019	5.01073
Apcdd1	18	62922327	62953195	+	NaN	Apcdd1	ENSMUSG00000071847	adenomatosis polyposis coli down-regulated 1 [Source:MGI Symbol;Acc:MGI:3513977]	+	gene	overlapping	0	4.4395	2.94431	7.04374	7.32081	6.88667	6.98712
Aldh3b2	19	3972328	3981645	+	NaN	Aldh3b2	ENSMUSG00000075296	aldehyde dehydrogenase 3 family, member B2 [Source:MGI Symbol;Acc:MGI:2147613]	+	gene	overlapping	0	5.88723	6.06573	2.81401	3.02751	0.389659	-0.74193
Anxa1	19	20373428	20390944	-	NaN	Anxa1	ENSMUSG00000024659	annexin A1 [Source:MGI Symbol;Acc:MGI:96819]	-	gene	overlapping	0	7.29862	7.27599	4.23931	3.71774	3.24653	2.31696
Sorcs3	19	48206025	48805505	+	NaN	Sorcs3	ENSMUSG00000063434	sortilin-related VPS10 domain containing receptor 3 [Source:MGI Symbol;Acc:MGI:1913923]	+	gene	overlapping	0	-1.06333	-1.20136	5.18988	5.94236	1.852	0.354932
Fhl1	X	56731787	56793346	+	NaN	Fhl1	ENSMUSG00000023092	four and a half LIM domains 1 [Source:MGI Symbol;Acc:MGI:1298387]	+	gene	overlapping	0	6.18727	6.7278	4.37472	3.35321	5.23487	4.12157
Dach2	X	113297510	113836386	+	NaN	Dach2	ENSMUSG00000025592	dachshund 2 (Drosophila) [Source:MGI Symbol;Acc:MGI:1890446]	+	gene	overlapping	0	3.78686	3.81061	7.96017	8.5497	1.89781	2.17029
Zcchc18	X	136993155	136998472	+	NaN	Mcart6	ENSMUSG00000044348	mitochondrial carrier triple repeat 6 [Source:MGI Symbol;Acc:MGI:1914312]	-	gene	overlapping	0	3.60378	3.3856	6.02012	6.52732	4.49958	4.80067
Irs4	X	141710998	141725263	-	NaN	Irs4	ENSMUSG00000054667	insulin receptor substrate 4 [Source:MGI Symbol;Acc:MGI:1338009]	-	gene	overlapping	0	-2.8934	-1.02079	5.99003	6.38245	0.0876305	1.08814

## Sheet: Epi MM ID(170)
Probe	Chromosome	Start	End	Probe Strand	Diff p-value	Feature	ID	Description	Feature Strand	Type	Orientation	Distance	15-Epi.1	16-Epi.2	11-MPE.1	12-MPE.2	13-MM+FPP.1	14-MM+FPP.2
Sulf1	1	12692430	12860371	+	0.0118682	Sulf1	ENSMUSG00000016918	sulfatase 1 [Source:MGI Symbol;Acc:MGI:2138563]	+	gene	overlapping	0	4.55964	2.61626	6.35686	1.53703	7.97529	8.03139
Tfap2b	1	19208914	19238734	+	2.09394e-06	Tfap2b	ENSMUSG00000025927	transcription factor AP-2 beta [Source:MGI Symbol;Acc:MGI:104672]	+	gene	overlapping	0	7.89541	8.42215	7.91104	8.32249	2.61205	0.547577
Col3a1	1	45311538	45349706	+	3.551e-09	Col3a1	ENSMUSG00000026043	collagen, type III, alpha 1 [Source:MGI Symbol;Acc:MGI:88453]	+	gene	overlapping	0	4.70237	1.91411	8.43975	1.28634	9.29545	8.81861
Sdpr	1	51289126	51302959	+	0.000798115	Sdpr	ENSMUSG00000045954	serum deprivation response [Source:MGI Symbol;Acc:MGI:99513]	+	gene	overlapping	0	0.637112	0.506455	3.26467	-1.72423	6.58933	6.48796
Epha4	1	77367185	77515088	-	0.0296039	Epha4	ENSMUSG00000026235	Eph receptor A4 [Source:MGI Symbol;Acc:MGI:98277]	-	gene	overlapping	0	5.19642	4.51105	8.18216	8.2225	8.01602	7.92755
Kcne4	1	78816949	78820024	+	0.00962974	Kcne4	ENSMUSG00000047330	potassium voltage-gated channel, Isk-related subfamily, gene 4 [Source:MGI Symbol;Acc:MGI:1891125]	+	gene	overlapping	0	1.92536	-2.40781	4.66962	-5.81169	6.33426	6.17826
Ptma	1	86526736	86530698	+	0.038409	Ptma	ENSMUSG00000026238	prothymosin alpha [Source:MGI Symbol;Acc:MGI:97803]	+	gene	overlapping	0	11.7879	11.8257	11.3194	11.2133	8.5312	9.43268
Cxcr7	1	90203980	90216751	+	0.0118945	Cxcr7	ENSMUSG00000044337	chemokine (C-X-C motif) receptor 7 [Source:MGI Symbol;Acc:MGI:109562]	+	gene	overlapping	0	6.48886	7.13254	4.92631	4.07248	2.15519	3.26307
Myog	1	134290004	134292547	+	0.00134242	Myog	ENSMUSG00000026459	myogenin [Source:MGI Symbol;Acc:MGI:97276]	+	gene	overlapping	0	2.44842	-1.93833	5.24123	0.956491	7.101	6.09657
Tnni1	1	135783065	135810989	+	1.12549e-05	Tnni1	ENSMUSG00000026418	troponin I, skeletal, slow 1 [Source:MGI Symbol;Acc:MGI:105073]	+	gene	overlapping	0	2.87036	1.13967	5.96162	2.20512	7.62381	7.03377
Prrx1	1	163245116	163313710	-	0.000292245	Prrx1	ENSMUSG00000026586	paired related homeobox 1 [Source:MGI Symbol;Acc:MGI:97712]	-	gene	overlapping	0	2.63364	-1.78633	5.26467	-1.72423	6.95918	6.74032
Rxrg	1	167598384	167639623	+	0.0201251	Rxrg	ENSMUSG00000015843	retinoid X receptor gamma [Source:MGI Symbol;Acc:MGI:98216]	+	gene	overlapping	0	0.362937	-6.26026	3.2109	-1.9048	5.51298	5.69779
Ddr2	1	169972308	170110501	-	1.4404e-06	Ddr2	ENSMUSG00000026674	discoidin domain receptor family, member 2 [Source:MGI Symbol;Acc:MGI:1345277]	-	gene	overlapping	0	3.97559	-1.35337	6.06951	-3.22673	8.00085	7.78424
Pvrl4	1	171370099	171388598	+	0.00118796	Pvrl4	ENSMUSG00000006411	poliovirus receptor-related 4 [Source:MGI Symbol;Acc:MGI:1918990]	+	gene	overlapping	0	6.64769	6.80893	5.2284	5.4789	0.804697	-3.58993
Tagln2	1	172500047	172507380	+	0.0282068	Tagln2	ENSMUSG00000026547	transgelin 2 [Source:MGI Symbol;Acc:MGI:1312985]	+	gene	overlapping	0	4.74483	4.35833	5.88071	5.02751	7.3979	7.55537
Susd4	1	182763860	182896598	+	0.0334241	Susd4	ENSMUSG00000038576	sushi domain containing 4 [Source:MGI Symbol;Acc:MGI:2138351]	+	gene	overlapping	0	5.9701	6.29102	5.91154	6.5549	1.77432	1.48046
Cd34	1	194938821	194961292	+	0.032922	Cd34	ENSMUSG00000016494	CD34 antigen [Source:MGI Symbol;Acc:MGI:88329]	+	gene	overlapping	0	1.61615	-2.02079	4.51972	-4.22673	6.0348	6.07007
Tmem8c	2	27061636	27072179	-	0.023673	Tmem8c	ENSMUSG00000009214	transmembrane protein 8C [Source:MGI Symbol;Acc:MGI:1913389]	-	gene	overlapping	0	0.566029	-0.616401	4.38863	-0.641768	6.36133	5.77596
Tnfaip6	2	52038009	52056686	+	0.0277877	Tnfaip6	ENSMUSG00000053475	tumor necrosis factor alpha induced protein 6 [Source:MGI Symbol;Acc:MGI:1195266]	+	gene	overlapping	0	1.85554	-4.52329	4.30678	-5.9637	5.41203	5.85922
Neb	2	52136647	52338798	-	0.00364491	Neb	ENSMUSG00000026950	nebulin [Source:MGI Symbol;Acc:MGI:97292]	-	gene	overlapping	0	2.2631	-0.0207917	5.42956	0.943194	7.21097	6.42549
Ttn	2	76703980	76982547	-	6.07754e-06	Ttn	ENSMUSG00000051747	titin [Source:MGI Symbol;Acc:MGI:98864]	-	gene	overlapping	0	3.2128	0.592185	6.66843	2.60193	8.1081	7.47428
Aplnr	2	85136360	85139922	+	0.000379013	Aplnr	ENSMUSG00000044338	apelin receptor [Source:MGI Symbol;Acc:MGI:1346086]	+	gene	overlapping	0	2.05041	-1.20136	4.71815	-1.11125	7.14736	6.83801
Grem1	2	113746164	113758646	-	0.0414237	Grem1	ENSMUSG00000074934	gremlin 1 [Source:MGI Symbol;Acc:MGI:1344337]	-	gene	overlapping	0	3.02943	-2.93833	4.0305	-3.48977	5.58955	6.28505
Actc1	2	114047282	114053548	-	2.42955e-06	A530058N18Rik	ENSMUSG00000092201	RIKEN cDNA A530058N18 gene [Source:MGI Symbol;Acc:MGI:2444858]	+	gene	overlapping	0	4.64144	2.3222	7.8583	3.31501	9.7499	8.99386
Fermt1	2	132904389	132945906	-	0.00637909	Fermt1	ENSMUSG00000027356	fermitin family homolog 1 (Drosophila) [Source:MGI Symbol;Acc:MGI:2443583]	-	gene	overlapping	0	6.40631	6.52019	6.2675	6.61902	0.497719	-1.45242
Cd93	2	148436640	148443563	-	0.0252353	Cd93	ENSMUSG00000027435	CD93 antigen [Source:MGI Symbol;Acc:MGI:106664]	-	gene	overlapping	0	1.59488	-6.10825	4.32256	-3.00434	6.22452	6.15927
Tnnc2	2	164777161	164779967	-	0.00824998	Ube2c	ENSMUSG00000001403	ubiquitin-conjugating enzyme E2C [Source:MGI Symbol;Acc:MGI:1915862]	+	gene	overlapping	0	1.59488	-0.750702	4.98546	1.2327	6.37683	5.98901
Pltp	2	164839518	164857711	-	0.000743445	Ctsa	ENSMUSG00000017760	cathepsin A [Source:MGI Symbol;Acc:MGI:97748]	+	gene	overlapping	0	7.98941	7.83206	7.29805	7.7153	2.94493	1.92104
Bmp7	2	172868012	172940321	-	0.00609129	Bmp7	ENSMUSG00000008999	bone morphogenetic protein 7 [Source:MGI Symbol;Acc:MGI:103302]	-	gene	overlapping	0	6.83697	7.04466	7.87301	8.48235	4.26631	3.80924
Lama5	2	180176373	180225859	-	0.00411866	Lama5	ENSMUSG00000015647	laminin, alpha 5 [Source:MGI Symbol;Acc:MGI:105382]	-	gene	overlapping	0	6.44496	6.7673	5.92711	6.51249	0.909033	-0.0538739
Zfhx4	3	5218526	5415855	+	0.000638019	2700069I18Rik	ENSMUSG00000086224	RIKEN cDNA 2700069I18 gene [Source:MGI Symbol;Acc:MGI:1919858]	-	gene	overlapping	0	4.02281	1.86329	7.3994	4.17699	8.40752	8.08982
Car2	3	14886426	14900769	+	0.0200883	Car2	ENSMUSG00000027562	carbonic anhydrase 2 [Source:MGI Symbol;Acc:MGI:88269]	+	gene	overlapping	0	1.00276	-0.0421654	3.56124	2.84652	5.31619	6.7862
Fat4	3	38886940	39011985	+	0.0495023	C230034O21Rik	ENSMUSG00000086181	RIKEN cDNA C230034O21 gene [Source:MGI Symbol;Acc:MGI:2441892]	-	gene	overlapping	0	2.96458	2.79563	4.44849	1.65591	6.7429	6.30762
Frem2	3	53513939	53657355	-	0.0317802	Frem2	ENSMUSG00000037016	Fras1 related extracellular matrix protein 2 [Source:MGI Symbol;Acc:MGI:2444465]	-	gene	overlapping	0	7.55861	7.61519	6.90611	7.54256	4.33868	2.85302
Crabp2	3	87948666	87953376	+	0.0150135	Crabp2	ENSMUSG00000004885	cellular retinoic acid binding protein II [Source:MGI Symbol;Acc:MGI:88491]	+	gene	overlapping	0	4.83149	4.42215	6.64473	6.03223	7.60937	7.83707
Ctsk	3	95499286	95509362	+	0.0329704	Ctsk	ENSMUSG00000028111	cathepsin K [Source:MGI Symbol;Acc:MGI:107823]	+	gene	overlapping	0	2.2854	-2.64882	4.51021	-5.81169	5.65936	6.02993
Olfml3	3	103733700	103738001	-	0.000389451	Gm16520	ENSMUSG00000085855	predicted gene, 16520 [Source:MGI Symbol;Acc:MGI:4360879]	-	gene	overlapping	0	4.06853	0.774389	6.26027	1.0338	7.79262	7.90952
Vcam1	3	116110020	116129688	-	0.000134202	Vcam1	ENSMUSG00000027962	vascular cell adhesion molecule 1 [Source:MGI Symbol;Acc:MGI:98926]	-	gene	overlapping	0	4.05432	-0.130975	6.04484	-1.9048	8.03912	7.69142
Emcn	3	137341067	137432185	+	0.0374436	Emcn	ENSMUSG00000054690	endomucin [Source:MGI Symbol;Acc:MGI:1891716]	+	gene	overlapping	0	1.33755	-6.26026	3.62528	-5.9637	5.90413	5.89228
Penk	4	4133531	4138819	-	0.040185	Penk	ENSMUSG00000045573	preproenkephalin [Source:MGI Symbol;Acc:MGI:104629]	-	gene	overlapping	0	6.33702	7.26107	6.92651	7.41562	2.03223	1.72477
Esrp1	4	11331933	11386783	-	0.000375949	Esrp1	ENSMUSG00000040728	epithelial splicing regulatory protein 1 [Source:MGI Symbol;Acc:MGI:1917326]	-	gene	overlapping	0	7.14247	7.21522	6.41435	7.09876	1.8047	-0.183935
Glipr2	4	43957401	43979118	+	0.0276478	Glipr2	ENSMUSG00000028480	GLI pathogenesis-related 2 [Source:MGI Symbol;Acc:MGI:1917770]	+	gene	overlapping	0	4.03207	2.99241	6.28804	0.78822	7.66661	7.75692
Svep1	4	58042442	58206859	-	0.0329704	Svep1	ENSMUSG00000028369	sushi, von Willebrand factor type A, EGF and pentraxin domain containing 1 [Source:MGI Symbol;Acc:MGI:1928849]	-	gene	overlapping	0	1.67138	-1.20136	4.13043	-5.9637	6.03512	6.1673
Tnc	4	63959785	64047015	-	0.0202068	Tnc	ENSMUSG00000028364	tenascin C [Source:MGI Symbol;Acc:MGI:101922]	-	gene	overlapping	0	1.33755	-3.3009	4.48347	-4.22673	6.25783	5.7134
Nfia	4	97772734	98118874	+	0.0132538	E130114P18Rik	ENSMUSG00000048747	RIKEN cDNA E130114P18 gene [Source:MGI Symbol;Acc:MGI:2442873]	-	gene	overlapping	0	5.14734	4.12656	7.21724	6.20546	8.39827	7.67134
Ppap2b	4	105157347	105232764	+	0.0360926	Ppap2b	ENSMUSG00000028517	phosphatidic acid phosphatase type 2B [Source:MGI Symbol;Acc:MGI:1915166]	+	gene	overlapping	0	4.12155	3.73252	7.53296	8.13393	6.71259	6.97784
Sfn	4	133600556	133602168	-	1.4404e-06	Sfn	ENSMUSG00000047281	stratifin [Source:MGI Symbol;Acc:MGI:1891831]	-	gene	overlapping	0	9.8357	9.93863	8.70055	9.00938	3.88365	2.69548
Grhl3	4	135541888	135573630	-	3.44274e-06	Grhl3	ENSMUSG00000037188	grainyhead-like 3 (Drosophila) [Source:MGI Symbol;Acc:MGI:2655333]	-	gene	overlapping	0	7.77164	7.9575	5.70663	6.29716	2.60171	0.702855
Wnt4	4	137277489	137299726	+	0.00841206	Wnt4	ENSMUSG00000036856	wingless-related MMTV integration site 4 [Source:MGI Symbol;Acc:MGI:98957]	+	gene	overlapping	0	6.4939	6.97489	5.32376	5.3941	1.93672	1.36427
Lrrc17	5	21543527	21575900	+	5.07385e-05	Fbxl13	ENSMUSG00000048520	F-box and leucine-rich repeat protein 13 [Source:MGI Symbol;Acc:MGI:2443416]	-	gene	overlapping	0	3.15826	-0.715937	6.20403	-5.9637	7.67105	7.54039
Fgfbp1	5	43978865	43981762	-	0.0461497	Fgfbp1	ENSMUSG00000048373	fibroblast growth factor binding protein 1 [Source:MGI Symbol;Acc:MGI:1096350]	-	gene	overlapping	0	6.02314	5.96019	2.50915	2.51474	0.047553	-4.32689
Ldb2	5	44472133	44799707	-	0.0315445	Ldb2	ENSMUSG00000039706	LIM domain binding 2 [Source:MGI Symbol;Acc:MGI:894670]	-	gene	overlapping	0	1.75045	-0.201364	4.30311	-1.9048	6.34308	6.1164
Pdgfra	5	75152291	75198204	+	0.00023682	Pdgfra	ENSMUSG00000029231	platelet derived growth factor receptor, alpha polypeptide [Source:MGI Symbol;Acc:MGI:97530]	+	gene	overlapping	0	4.61351	1.58523	6.87476	1.05867	8.65274	8.47872
Sparcl1	5	104079111	104114088	-	0.0027148	Sparcl1	ENSMUSG00000029309	SPARC-like 1 [Source:MGI Symbol;Acc:MGI:108110]	-	gene	overlapping	0	2.2586	-1.78633	4.72821	-2.64177	6.71058	6.63287
Pcolce	5	137605103	137613784	-	0.000879305	Pcolce	ENSMUSG00000029718	procollagen C-endopeptidase enhancer protein [Source:MGI Symbol;Acc:MGI:105099]	-	gene	overlapping	0	4.9632	3.62645	6.7323	0.39776	8.01504	8.20294
Pdgfa	5	138976014	138997370	-	0.0002715	Pdgfa	ENSMUSG00000025856	platelet derived growth factor, alpha [Source:MGI Symbol;Acc:MGI:97527]	-	gene	overlapping	0	7.93931	8.10036	6.74114	7.43148	4.50514	3.52069
Col1a2	6	4504814	4541543	+	6.77982e-05	Col1a2	ENSMUSG00000029661	collagen, type I, alpha 2 [Source:MGI Symbol;Acc:MGI:88468]	+	gene	overlapping	0	6.306	4.32115	8.98049	5.05172	9.98912	9.87862
Asb4	6	5383386	5433022	+	0.0223794	Asb4	ENSMUSG00000042607	ankyrin repeat and SOCS box-containing 4 [Source:MGI Symbol;Acc:MGI:1929751]	+	gene	overlapping	0	1.55138	-0.380334	5.38459	2.5977	6.07616	6.01962
Flnc	6	29433153	29461888	+	0.000638019	Flnc	ENSMUSG00000068699	filamin C, gamma [Source:MGI Symbol;Acc:MGI:95557]	+	gene	overlapping	0	3.39405	0.724635	5.80928	0.0951974	7.10711	6.72816
Tacstd2	6	67534059	67535822	-	2.43846e-05	Tacstd2	ENSMUSG00000051397	tumor-associated calcium signal transducer 2 [Source:MGI Symbol;Acc:MGI:1861606]	-	gene	overlapping	0	7.5289	8.1822	6.00816	5.55189	0.107259	-0.702402
Wnt7a	6	91363981	91411363	-	0.0118682	Wnt7a	ENSMUSG00000030093	wingless-related MMTV integration site 7A [Source:MGI Symbol;Acc:MGI:98961]	-	gene	overlapping	0	6.3147	6.37329	6.05178	6.49408	0.357238	-1.32689
Slc2a3	6	122727809	122801640	-	0.000798115	Slc2a3	ENSMUSG00000003153	solute carrier family 2 (facilitated glucose transporter), member 3 [Source:MGI Symbol;Acc:MGI:95757]	-	gene	overlapping	0	9.80552	10.0448	6.64859	5.9386	5.38363	4.31817
Art4	6	136848451	136857733	-	0.0390474	Art4	ENSMUSG00000030217	ADP-ribosyltransferase 4 [Source:MGI Symbol;Acc:MGI:1202710]	-	gene	overlapping	0	6.06981	5.9521	4.52288	4.80025	-0.675929	-1.51954
Myadm	7	3289038	3299345	+	0.0217522	Myadm	ENSMUSG00000068566	myeloid-associated differentiation marker [Source:MGI Symbol;Acc:MGI:1355332]	+	gene	overlapping	0	3.7931	3.92654	5.4628	4.47717	7.07849	6.55855
Tnnt1	7	4504570	4516382	-	0.0307184	Tnnt1	ENSMUSG00000064179	troponin T1, skeletal, slow [Source:MGI Symbol;Acc:MGI:1333868]	-	gene	overlapping	0	2.31605	-0.275365	5.50118	-1.22673	6.72117	6.26307
Bcam	7	19756131	19771016	-	0.000343878	Bcam	ENSMUSG00000002980	basal cell adhesion molecule [Source:MGI Symbol;Acc:MGI:1929940]	-	gene	overlapping	0	7.17836	7.18407	6.10819	6.38798	0.126625	-0.626453
Spint2	7	29256331	29281977	-	0.0203717	Spint2	ENSMUSG00000074227	serine protease inhibitor, Kunitz type 2 [Source:MGI Symbol;Acc:MGI:1338031]	-	gene	overlapping	0	5.85255	6.29156	6.22808	6.66556	1.4447	0.946126
Upk1a	7	30603092	30612734	-	0.00196146	Upk1a	ENSMUSG00000006313	uroplakin 1A [Source:MGI Symbol;Acc:MGI:98911]	-	gene	overlapping	0	6.60534	7.19738	2.76865	2.58491	1.77432	0.373547
Peg12	7	62461871	62464510	-	0.00120752	Peg12	ENSMUSG00000070526	paternally expressed 12 [Source:MGI Symbol;Acc:MGI:1351637]	-	gene	overlapping	0	3.80549	3.5392	5.86463	3.13375	7.40411	6.8789
Hbb-b1	7	103826534	103828096	-	0.0146536	Hbb-b1	ENSMUSG00000052305	hemoglobin, beta adult major chain [Source:MGI Symbol;Acc:MGI:96021]	-	gene	overlapping	0	1.84956	0.000269988	5.14825	0.888746	6.10665	6.81883
Hbb-bh1	7	103841636	103843164	-	2.93448e-05	Hbb-bh1	ENSMUSG00000052217	hemoglobin Z, beta-like embryonic chain [Source:MGI Symbol;Acc:MGI:96024]	-	gene	overlapping	0	2.33755	0.619666	4.75619	2.04629	6.44277	8.50303
Hbb-y	7	103851745	103853240	-	2.01572e-09	Hbb-y	ENSMUSG00000052187	hemoglobin Y, beta-like embryonic chain [Source:MGI Symbol;Acc:MGI:96027]	-	gene	overlapping	0	6.65263	4.87901	9.27066	5.87612	11.0496	12.5554
Galntl4	7	111471661	111779977	-	0.0362712	Galntl4	ENSMUSG00000038296escription=UDP-N-acetyl-alpha-D-galactosamine:polypeptideN-acetylgalactosaminyltransferase-like 4 [Source:MGISymbol;Acc:MGI:2446239]	No description	-	gene	overlapping	0	6.34659	6.67372	4.0525	4.30725	2.80169	2.42354
Tgfb1i1	7	128246812	128253712	+	0.01591	Tgfb1i1	ENSMUSG00000030782	transforming growth factor beta 1 induced transcript 1 [Source:MGI Symbol;Acc:MGI:102784]	+	gene	overlapping	0	4.03339	1.92517	6.00853	4.89567	7.12632	7.43964
Fgfr2	7	130162451	133123350	-	0.00497918	Fgfr2	ENSMUSG00000030849	fibroblast growth factor receptor 2 [Source:MGI Symbol;Acc:MGI:95523]	-	gene	overlapping	0	7.84582	7.8846	7.20289	7.83824	3.87365	2.70653
Pkp3	7	141078218	141090510	+	0.00609129	Pkp3	ENSMUSG00000054065	plakophilin 3 [Source:MGI Symbol;Acc:MGI:1891830]	+	gene	overlapping	0	6.17299	6.22937	6.05323	6.55627	0.047553	-2.00496
Cd97	8	83723251	83741326	-	0.0170652	Ddx39	ENSMUSG00000005481	DEAD (Asp-Glu-Ala-Asp) box polypeptide 39 [Source:MGI Symbol;Acc:MGI:1915528]	+	gene	overlapping	0	2.4405	-0.130975	5.17725	-1.64177	5.98029	6.21646
Mt2	8	94172618	94173567	+	0.0194812	Mt2	ENSMUSG00000031762	metallothionein 2 [Source:MGI Symbol;Acc:MGI:97172]	+	gene	overlapping	0	6.14521	6.3463	6.41321	6.99526	0.452395	-0.156967
Mt1	8	94179089	94180325	+	0.00176964	Mt1	ENSMUSG00000031765	metallothionein 1 [Source:MGI Symbol;Acc:MGI:97171]	+	gene	overlapping	0	8.10519	8.17252	8.14356	8.59085	3.59651	3.5186
Gpr56	8	94977109	95014208	+	0.00161785	Gpr56	ENSMUSG00000031785	G protein-coupled receptor 56 [Source:MGI Symbol;Acc:MGI:1340051]	+	gene	overlapping	0	7.21178	7.08465	7.21659	7.78508	1.54166	0.995036
Cdh11	8	102632995	102785111	-	0.00100143	Cdh11	ENSMUSG00000031673	cadherin 11 [Source:MGI Symbol;Acc:MGI:99217]	-	gene	overlapping	0	3.08388	-0.786326	5.9709	0.803017	7.57729	7.49634
Cdh1	8	106603351	106670246	+	1.64533e-06	Cdh1	ENSMUSG00000000303	cadherin 1 [Source:MGI Symbol;Acc:MGI:88354]	+	gene	overlapping	0	7.80395	7.93972	7.13817	7.42297	2.31566	0.354932
Acta1	8	123891767	123894736	-	1.17927e-08	Gm20388	ENSMUSG00000092329	predicted gene 20388 [Source:MGI Symbol;Acc:MGI:5141853]	+	gene	overlapping	0	3.78373	2.27112	8.07489	3.96309	9.02302	8.80346
Nrp1	8	128359073	128505462	+	0.00355542	Nrp1	ENSMUSG00000025810	neuropilin 1 [Source:MGI Symbol;Acc:MGI:106206]	+	gene	overlapping	0	4.13757	1.3096	5.93621	5.0967	7.40349	6.97651
Ap1m2	9	21295457	21312333	-	0.000829963	Ap1m2	ENSMUSG00000003309	adaptor protein complex AP-1, mu 2 subunit [Source:MGI Symbol;Acc:MGI:1336974]	-	gene	overlapping	0	7.21163	7.20264	6.35862	6.92914	2.05768	0.175608
Esam	9	37528078	37538319	+	0.0334241	Esam	ENSMUSG00000001946	endothelial cell-specific adhesion molecule [Source:MGI Symbol;Acc:MGI:1916774]	+	gene	overlapping	0	0.637112	-6.26026	4.15505	-5.9637	5.58387	5.84762
AW551984	9	39587396	39604403	-	4.79369e-05	AW551984	ENSMUSG00000038112	expressed sequence AW551984 [Source:MGI Symbol;Acc:MGI:2143322]	-	gene	overlapping	0	3.82389	0.686161	6.20403	-0.454141	8.11463	7.81255
9030425E11Rik	9	40685962	40785319	+	0.0201251	9030425E11Rik	ENSMUSG00000032024	RIKEN cDNA 9030425E11 gene [Source:MGI Symbol;Acc:MGI:1918816]	+	gene	overlapping	0	3.18697	0.724635	5.97436	5.74481	6.16166	6.26588
Trim29	9	43310763	43336125	+	8.84059e-05	Trim29	ENSMUSG00000032013	tripartite motif-containing 29 [Source:MGI Symbol;Acc:MGI:1919419]	+	gene	overlapping	0	8.01374	8.0136	7.86059	8.47183	2.72435	-1.45242
Pvrl1	9	43744576	43807454	+	0.012849	Pvrl1	ENSMUSG00000032012	poliovirus receptor-related 1 [Source:MGI Symbol;Acc:MGI:1926483]	+	gene	overlapping	0	6.78471	6.96622	7.98803	8.15967	4.16459	3.43466
Mpzl2	9	45042425	45054015	+	0.0118685	Mpzl2	ENSMUSG00000032092	myelin protein zero-like 2 [Source:MGI Symbol;Acc:MGI:1289160]	+	gene	overlapping	0	6.80877	7.13581	5.55971	5.88961	2.494	2.46752
Ncam1	9	49504361	49798922	-	0.00550263	Ncam1	ENSMUSG00000039542	neural cell adhesion molecule 1 [Source:MGI Symbol;Acc:MGI:97281]	-	gene	overlapping	0	4.03075	2.48046	6.47507	2.76574	7.30361	7.05681
Stra6	9	58063788	58153996	+	0.025731	Ccdc33	ENSMUSG00000037716	coiled-coil domain containing 33 [Source:MGI Symbol;Acc:MGI:1922464]	-	gene	overlapping	0	2.86445	0.902973	4.81315	3.91793	6.90816	6.71203
Sf3b5	10	13008450	13009182	+	0.00134242	Sf3b5	ENSMUSG00000078348	splicing factor 3b, subunit 5 [Source:MGI Symbol;Acc:MGI:1913375]	+	gene	overlapping	0	6.97388	7.32598	6.92909	6.73061	3.23543	4.16763
Perp	10	18845071	18857073	+	8.60027e-05	Perp	ENSMUSG00000019851	PERP, TP53 apoptosis effector [Source:MGI Symbol;Acc:MGI:1929938]	+	gene	overlapping	0	7.52398	7.48175	6.34115	6.55763	1.83444	-0.0538739
Lama4	10	38965515	39110188	+	0.00411866	Lama4	ENSMUSG00000019846	laminin, alpha 4 [Source:MGI Symbol;Acc:MGI:109321]	+	gene	overlapping	0	3.14369	-0.493545	5.22194	-4.22673	7.43939	7.15154
Tmem26	10	68723746	68782654	+	0.00411866	Tmem26	ENSMUSG00000060044	transmembrane protein 26 [Source:MGI Symbol;Acc:MGI:2143537]	+	gene	overlapping	0	2.56238	-1.10825	4.22	-4.81169	7.01853	6.71955
Col6a2	10	76595762	76623630	-	0.0016248	Col6a2	ENSMUSG00000020241	collagen, type VI, alpha 2 [Source:MGI Symbol;Acc:MGI:88460]	-	gene	overlapping	0	2.75366	-2.64882	5.35302	-1.35226	6.6506	6.54039
Col6a1	10	76708792	76726168	-	6.91673e-05	Col6a1	ENSMUSG00000001119	collagen, type VI, alpha 1 [Source:MGI Symbol;Acc:MGI:88459]	-	gene	overlapping	0	3.87036	0.249298	6.12213	-1.11125	7.78826	7.60052
Igf1	10	87858265	87937042	+	0.00378358	Gm16176	ENSMUSG00000058934	predicted gene 16176 [Source:MGI Symbol;Acc:MGI:3841250]	-	gene	overlapping	0	5.22438	4.45494	6.72593	0.943194	9.02298	8.52837
Lum	10	97565501	97572703	+	9.35961e-06	Lum	ENSMUSG00000036446	lumican [Source:MGI Symbol;Acc:MGI:109347]	+	gene	overlapping	0	3.52539	-0.68199	5.0927	-1.35226	7.99287	7.52342
Limk2	11	3344256	3409189	-	0.00591707	Limk2	ENSMUSG00000020451	LIM motif-containing protein kinase 2 [Source:MGI Symbol;Acc:MGI:1197517]	-	gene	overlapping	0	7.52726	7.83279	7.12126	7.46763	4.55691	4.22385
Hba-x	11	32276400	32278116	+	2.41886e-07	Hba-x	ENSMUSG00000055609	hemoglobin X, alpha-like embryonic chain in Hba complex [Source:MGI Symbol;Acc:MGI:96019]	+	gene	overlapping	0	4.7131	3.13254	7.44863	4.14831	9.52317	10.975
Hba-a1	11	32283511	32284465	+	3.56808e-05	Hba-a1	ENSMUSG00000069919	hemoglobin alpha, adult chain 1 [Source:MGI Symbol;Acc:MGI:96015]	+	gene	overlapping	0	4.85255	4.0364	7.79205	4.34565	9.61087	10.7995
Hba-a2	11	32296489	32297298	+	3.58247e-05	Hba-a2	ENSMUSG00000069917	hemoglobin alpha, adult chain 2 [Source:MGI Symbol;Acc:MGI:96016]	+	gene	overlapping	0	3.13143	1.17715	5.78626	1.67212	7.66506	8.79874
Gabrp	11	33550781	33578959	-	1.0498e-06	Gabrp	ENSMUSG00000020159	gamma-aminobutyric acid (GABA) A receptor, pi [Source:MGI Symbol;Acc:MGI:2387597]	-	gene	overlapping	0	8.9152	9.18389	5.67152	5.20372	3.92017	1.51441
Col23a1	11	51289920	51583918	+	0.00158681	Col23a1	ENSMUSG00000063564	collagen, type XXIII, alpha 1 [Source:MGI Symbol;Acc:MGI:2653243]	+	gene	overlapping	0	3.14613	-0.250274	4.67625	-0.352262	7.06318	7.07434
Mfap4	11	61485431	61488900	+	0.00118796	Mfap4	ENSMUSG00000042436	microfibrillar-associated protein 4 [Source:MGI Symbol;Acc:MGI:1342276]	+	gene	overlapping	0	5.62536	4.05288	7.96366	6.95856	9.20515	9.34539
Pmp22	11	63128982	63159547	+	0.0186051	Pmp22	ENSMUSG00000018217	peripheral myelin protein 22 [Source:MGI Symbol;Acc:MGI:97631]	+	gene	overlapping	0	2.79776	1.00027	4.60657	-0.526291	6.90816	6.82835
Col1a1	11	94936224	94953042	+	3.28283e-06	Col1a1	ENSMUSG00000001506	collagen, type I, alpha 1 [Source:MGI Symbol;Acc:MGI:88467]	+	gene	overlapping	0	5.74523	0.810609	8.45256	0.580624	10.1007	9.47131
Itga3	11	95044474	95076801	-	0.000130172	Itga3	ENSMUSG00000001507	integrin alpha 3 [Source:MGI Symbol;Acc:MGI:96602]	-	gene	overlapping	0	7.65873	7.70202	6.54762	7.07267	3.15519	2.45009
Krt15	11	100131758	100135928	-	3.33713e-06	Krt15	ENSMUSG00000054146	keratin 15 [Source:MGI Symbol;Acc:MGI:96689]	-	gene	overlapping	0	10.6026	10.5599	7.56431	7.44967	5.03416	3.27302
Krt19	11	100140810	100148665	-	0.00010278	Krt19	ENSMUSG00000020911	keratin 19 [Source:MGI Symbol;Acc:MGI:96693]	-	gene	overlapping	0	6.91967	7.12761	4.99534	4.93566	0.107259	-1.1045
Krt14	11	100203162	100207548	-	3.7475e-11	Krt14	ENSMUSG00000045545	keratin 14 [Source:MGI Symbol;Acc:MGI:96688]	-	gene	overlapping	0	11.3923	11.2079	9.64252	9.6898	5.69668	3.88581
Krt17	11	100256217	100261029	-	1.17927e-08	Krt17	ENSMUSG00000035557	keratin 17 [Source:MGI Symbol;Acc:MGI:96691]	-	gene	overlapping	0	10.1205	9.99628	7.52091	7.36417	4.25426	2.67686
Wnt3	11	103774150	103817957	+	5.27118e-05	Wnt3	ENSMUSG00000000125	wingless-related MMTV integration site 3 [Source:MGI Symbol;Acc:MGI:98955]	+	gene	overlapping	0	7.96285	8.15164	6.83193	7.34723	2.4524	-1.15697
Pecam1	11	106654217	106750628	-	0.0160252	Pecam1	ENSMUSG00000020717	platelet/endothelial cell adhesion molecule 1 [Source:MGI Symbol;Acc:MGI:97537]	-	gene	overlapping	0	1.64403	0.39954	4.60954	-1.72423	6.65665	6.46563
Osr1	12	9574442	9581499	+	0.0243738	Osr1	ENSMUSG00000048387	odd-skipped related 1 (Drosophila) [Source:MGI Symbol;Acc:MGI:1344424]	+	gene	overlapping	0	0.95904	-2.40781	2.95151	-5.81169	6.09133	6.14952
Meg3	12	109541001	109571726	+	0.0210143	Meg3	ENSMUSG00000021268	maternally expressed 3 [Source:MGI Symbol;Acc:MGI:1202886]	+	gene	overlapping	0	3.7408	3.49537	5.32075	1.67212	7.89886	6.04525
Tnfaip2	12	111442469	111455018	+	0.00299188	Tnfaip2	ENSMUSG00000021281	tumor necrosis factor, alpha-induced protein 2 [Source:MGI Symbol;Acc:MGI:104960]	+	gene	overlapping	0	6.28982	6.4384	3.33578	2.9365	0.909033	0.547577
Actn2	13	12269426	12340760	-	0.0194812	Actn2	ENSMUSG00000052374	actinin alpha 2 [Source:MGI Symbol;Acc:MGI:109192]	-	gene	overlapping	0	2.71803	2.4309	5.83193	1.63125	7.25385	6.49541
Nid1	13	13437602	13512275	+	4.79369e-05	Nid1	ENSMUSG00000005397	nidogen 1 [Source:MGI Symbol;Acc:MGI:97342]	+	gene	overlapping	0	4.08642	2.69265	5.98813	3.62918	7.61709	7.312
Dsp	13	38151328	38198577	+	2.21428e-05	Dsp	ENSMUSG00000054889	desmoplakin [Source:MGI Symbol;Acc:MGI:109611]	+	gene	overlapping	0	8.98051	8.77405	8.18224	8.5153	3.53986	1.74636
Ogn	13	49608071	49624500	+	0.00389486	Cenpp	ENSMUSG00000021391	centromere protein P [Source:MGI Symbol;Acc:MGI:1913586]	-	gene	overlapping	0	2.1265	-1.25027	4.96704	-4.22673	6.41203	6.02331
S1pr3	13	51408618	51422797	+	3.33713e-06	S1pr3	ENSMUSG00000067586	sphingosine-1-phosphate receptor 3 [Source:MGI Symbol;Acc:MGI:1339365]	+	gene	overlapping	0	5.18044	1.79864	7.85016	2.58919	9.32309	9.39367
Cxcl14	13	56288647	56296551	-	0.000742318	Cxcl14	ENSMUSG00000021508	chemokine (C-X-C motif) ligand 14 [Source:MGI Symbol;Acc:MGI:1888514]	-	gene	overlapping	0	9.29154	9.45762	9.53605	10.2076	5.07958	4.46644
Irx4	13	73260497	73269620	+	0.0497766	Irx4	ENSMUSG00000021604	Iroquois related homeobox 4 (Drosophila) [Source:MGI Symbol;Acc:MGI:1355275]	+	gene	overlapping	0	5.36712	5.44681	2.59961	3.27842	-1.78027	-6.06386
Mef2c	13	83504034	83667079	+	0.00709694	Mef2c	ENSMUSG00000005583	myocyte enhancer factor 2C [Source:MGI Symbol;Acc:MGI:99458]	+	gene	overlapping	0	2.60201	0.334689	5.33936	0.929774	7.23696	6.75614
Lhfpl2	13	94057796	94195409	+	0.000156908	Lhfpl2	ENSMUSG00000045312	lipoma HMGIC fusion partner-like 2 [Source:MGI Symbol;Acc:MGI:2145236]	+	gene	overlapping	0	2.52163	-0.154058	4.8696	-0.0303336	6.98461	6.76631
Wnt5a	14	28504750	28527447	+	0.00421798	Wnt5a	ENSMUSG00000021994	wingless-related MMTV integration site 5A [Source:MGI Symbol;Acc:MGI:98958]	+	gene	overlapping	0	3.37962	2.0364	6.70501	7.03242	7.26043	7.08938
Tnnc1	14	31208312	31211729	+	0.00609129	Nisch	ENSMUSG00000021910	nischarin [Source:MGI Symbol;Acc:MGI:1928323]	-	gene	overlapping	0	2.09654	0.249298	5.429	0.929774	6.96305	6.52199
Gjb2	14	57098600	57104702	-	3.94992e-07	Gjb2	ENSMUSG00000046352	gap junction protein, beta 2 [Source:MGI Symbol;Acc:MGI:95720]	-	gene	overlapping	0	8.62831	8.79195	5.03493	4.48866	3.03991	0.132539
Gjb6	14	57123303	57133611	-	5.7497e-06	Gjb6	ENSMUSG00000040055	gap junction protein, beta 6 [Source:MGI Symbol;Acc:MGI:107588]	-	gene	overlapping	0	8.76019	8.80098	5.09835	4.59664	3.87795	0.908324
Lcp1	14	75131101	75230842	+	0.00810547	Lcp1	ENSMUSG00000021998	lymphocyte cytosolic protein 1 [Source:MGI Symbol;Acc:MGI:104808]	+	gene	overlapping	0	1.71146	-6.10825	4.04959	0.982723	6.30985	6.17162
Dab2	15	6299788	6440712	+	0.0117182	Dab2	ENSMUSG00000022150	disabled homolog 2 (Drosophila) [Source:MGI Symbol;Acc:MGI:109175]	+	gene	overlapping	0	5.01349	4.82691	6.12974	1.50119	8.01561	7.40965
Sema5a	15	32244813	32696341	+	4.79369e-05	Sema5a	ENSMUSG00000022231	sema domain, seven thrombospondin repeats (type 1 and type 1-like), transmembrane domain (TM) and short cytoplasmic domain, (semaphorin) 5A [Source:MGI Symbol;Acc:MGI:107556]	+	gene	overlapping	0	5.28429	3.35731	7.15725	5.61771	8.22206	8.27046
Gm16136	15	37231921	37233309	-	0.000207429	Gm16136	ENSMUSG00000089804	predicted gene 16136 [Source:MGI Symbol;Acc:MGI:3802137]	-	gene	overlapping	0	7.02131	7.18421	4.94211	4.90684	1.61205	-1.00496
Grhl2	15	37233036	37363569	+	0.0151135	Gm16136	ENSMUSG00000089804	predicted gene 16136 [Source:MGI Symbol;Acc:MGI:3802137]	-	gene	overlapping	0	6.17687	6.07972	5.35892	5.92893	1.04755	-0.00496438
Fzd6	15	39006280	39038186	+	0.00134242	Fzd6	ENSMUSG00000022297	frizzled homolog 6 (Drosophila) [Source:MGI Symbol;Acc:MGI:108474]	+	gene	overlapping	0	6.7096	6.81061	6.36303	6.96165	2.88649	1.55575
Enpp2	15	54838898	54920146	-	0.00618511	Enpp2	ENSMUSG00000022425	ectonucleotide pyrophosphatase/phosphodiesterase 2 [Source:MGI Symbol;Acc:MGI:1321390]	-	gene	overlapping	0	4.17508	-2.40781	3.89742	0.563346	6.884	6.68968
Lgals1	15	78926725	78930465	+	0.00123792	Lgals1	ENSMUSG00000068220	lectin, galactose binding, soluble 1 [Source:MGI Symbol;Acc:MGI:96777]	+	gene	overlapping	0	7.21265	5.70071	8.68285	5.56552	10.4505	10.934
Wnt7b	15	85535439	85581821	-	0.0015621	Wnt7b	ENSMUSG00000022382	wingless-related MMTV integration site 7B [Source:MGI Symbol;Acc:MGI:98962]	-	gene	overlapping	0	6.54169	6.52996	3.88603	3.59982	0.272845	-2.74193
Krt7	15	101411043	101430313	+	0.0334241	Krt7	ENSMUSG00000023039	keratin 7 [Source:MGI Symbol;Acc:MGI:96704]	+	gene	overlapping	0	5.78881	6.09693	2.53855	2.67615	-0.124914	-0.554303
Krt5	15	101707070	101712891	-	1.5687e-05	Krt5	ENSMUSG00000061527	keratin 5 [Source:MGI Symbol;Acc:MGI:96702]	-	gene	overlapping	0	10.561	10.564	9.0991	9.40346	4.9326	2.85302
Krt8	15	101996711	102004342	-	0.0329144	Krt8	ENSMUSG00000049382	keratin 8 [Source:MGI Symbol;Acc:MGI:96705]	-	gene	overlapping	0	5.2093	6.27139	9.05541	9.23824	-0.244213	-0.663927
Krt18	15	102028216	102032026	+	0.0077512	Krt18	ENSMUSG00000023043	keratin 18 [Source:MGI Symbol;Acc:MGI:96692]	+	gene	overlapping	0	6.14978	6.506	8.25165	8.75846	-0.744642	-0.297145
Ppl	16	5086291	5132481	-	0.0386156	Ppl	ENSMUSG00000039457	periplakin [Source:MGI Symbol;Acc:MGI:1194898]	-	gene	overlapping	0	5.93032	5.94193	4.66201	4.97294	0.272845	-2.74193
Trp63	16	25683763	25892102	+	0.000879305	Trp63	ENSMUSG00000022510	transformation related protein 63 [Source:MGI Symbol;Acc:MGI:1330810]	+	gene	overlapping	0	8.43957	8.34244	7.70351	8.35541	3.69547	2.06542
Upk1b	16	38773184	38800203	-	0.0123385	Upk1b	ENSMUSG00000049436	uroplakin 1B [Source:MGI Symbol;Acc:MGI:98912]	-	gene	overlapping	0	5.99737	6.41531	2.39897	2.15985	-0.487484	-0.911855
Gap43	16	42248442	42340651	-	0.0153973	Gap43	ENSMUSG00000047261	growth associated protein 43 [Source:MGI Symbol;Acc:MGI:95639]	-	gene	overlapping	0	3.41443	-0.0207917	5.21676	-1.64177	6.73168	7.01777
Epha3	16	63543538	63864158	-	1.75358e-06	Epha3	ENSMUSG00000052504	Eph receptor A3 [Source:MGI Symbol;Acc:MGI:99612]	-	gene	overlapping	0	3.35453	1.46917	7.97666	5.88397	9.09071	9.0775
Ripk4	16	97741933	97763737	-	0.0386064	Ripk4	ENSMUSG00000005251	receptor-interacting serine-threonine kinase 4 [Source:MGI Symbol;Acc:MGI:1919638]	-	gene	overlapping	0	5.66204	5.71073	5.89864	6.28073	-0.401754	-1.82439
Ezr	17	6738041	6782784	-	0.0271847	Sytl3	ENSMUSG00000041831	synaptotagmin-like 3 [Source:MGI Symbol;Acc:MGI:1933367]	+	gene	overlapping	0	6.26815	6.4713	6.16012	6.3163	1.852	1.40103
Lix1	17	17402672	17459387	+	4.58871e-05	Lix1	ENSMUSG00000047786	limb expression 1 homolog (chicken) [Source:MGI Symbol;Acc:MGI:1913893]	+	gene	overlapping	0	3.85404	-1.4644	5.71723	1.33805	6.84526	7.23376
Cldn6	17	23679365	23682446	+	1.87696e-06	Cldn6	ENSMUSG00000023906	claudin 6 [Source:MGI Symbol;Acc:MGI:1859284]	+	gene	overlapping	0	7.96975	8.24696	8.47446	8.90078	2.46005	1.15423
Epcam	17	87635979	87651106	+	0.0225589	Epcam	ENSMUSG00000045394	epithelial cell adhesion molecule [Source:MGI Symbol;Acc:MGI:106653]	+	gene	overlapping	0	6.20668	6.4241	6.96955	7.53648	1.41351	-0.211415
Zeb1	18	5591860	5775467	+	0.00548977	Gm10125	ENSMUSG00000093709	predicted gene 10125 [Source:MGI Symbol;Acc:MGI:3642044]	-	gene	overlapping	0	2.51032	-0.750702	5.18191	-2.35226	6.98195	6.50837
Lama3	18	12334024	12583013	+	0.0246437	Lama3	ENSMUSG00000024421	laminin, alpha 3 [Source:MGI Symbol;Acc:MGI:99909]	+	gene	overlapping	0	5.98958	5.9812	4.85131	5.63436	0.920174	-0.589927
Dsg2	18	20558074	20604521	+	0.0107465	Dsg2	ENSMUSG00000044393	desmoglein 2 [Source:MGI Symbol;Acc:MGI:1196466]	+	gene	overlapping	0	6.14491	6.19238	5.48509	5.87437	1.04755	-1.1045
Pdgfrb	18	61045150	61085061	+	2.21428e-05	Pdgfrb	ENSMUSG00000024620	platelet derived growth factor receptor, beta polypeptide [Source:MGI Symbol;Acc:MGI:97531]	+	gene	overlapping	0	3.38376	0.101199	5.56686	-2.35226	7.87356	7.38778
Apcdd1	18	62922327	62953195	+	0.0137017	Apcdd1	ENSMUSG00000071847	adenomatosis polyposis coli down-regulated 1 [Source:MGI Symbol;Acc:MGI:3513977]	+	gene	overlapping	0	4.4395	2.94431	7.04374	7.32081	6.88667	6.98712
Tubb6	18	67390717	67402748	+	0.0184849	Tubb6	ENSMUSG00000001473	tubulin, beta 6 class V [Source:MGI Symbol;Acc:MGI:1915201]	+	gene	overlapping	0	4.9118	4.23604	6.99269	4.67414	8.76827	8.34325
Aldh3b2	19	3972328	3981645	+	0.026517	Aldh3b2	ENSMUSG00000075296	aldehyde dehydrogenase 3 family, member B2 [Source:MGI Symbol;Acc:MGI:2147613]	+	gene	overlapping	0	5.88723	6.06573	2.81401	3.02751	0.389659	-0.74193
Cd248	19	5068078	5070637	+	0.0016248	Cd248	ENSMUSG00000056481	CD248 antigen, endosialin [Source:MGI Symbol;Acc:MGI:1917695]	+	gene	overlapping	0	2.64403	-0.750702	4.96627	-2.22673	6.90886	6.97441
Anxa1	19	20373428	20390944	-	0.000798115	Anxa1	ENSMUSG00000024659	annexin A1 [Source:MGI Symbol;Acc:MGI:96819]	-	gene	overlapping	0	7.29862	7.27599	4.23931	3.71774	3.24653	2.31696
Acta2	19	34241090	34255336	-	0.00220427	Acta2	ENSMUSG00000035783	actin, alpha 2, smooth muscle, aorta [Source:MGI Symbol;Acc:MGI:87909]	-	gene	overlapping	0	5.02745	3.60255	7.10767	1.92977	9.31563	8.75709
Pdlim1	19	40222241	40271616	-	0.00228647	Pdlim1	ENSMUSG00000055044	PDZ and LIM domain 1 (elfin) [Source:MGI Symbol;Acc:MGI:1860611]	-	gene	overlapping	0	8.77863	8.85247	6.72616	6.89588	5.01545	4.64657
Agtr2	X	21484544	21489164	+	0.000742318	Agtr2	ENSMUSG00000068122	angiotensin II receptor, type 2 [Source:MGI Symbol;Acc:MGI:87966]	+	gene	overlapping	0	2.71146	-0.978972	4.76953	-5.9637	7.36133	6.5654
Msn	X	96096042	96168552	+	0.0268141	Msn	ENSMUSG00000031207	moesin [Source:MGI Symbol;Acc:MGI:97167]	+	gene	overlapping	0	4.14491	2.80463	5.67719	3.85364	7.97053	7.58774
Alas2	X	150547375	150570638	+	0.0360926	Apex2	ENSMUSG00000025269	apurinic/apyrimidinic endonuclease 2 [Source:MGI Symbol;Acc:MGI:1924872]	-	gene	overlapping	0	1.07622	-0.786326	3.5755	1.56335	5.2869	6.48475

## Sheet: Epi MM ID+DEseq(161)
Probe	Chromosome	Start	End	Probe Strand	No value	Feature	ID	Description	Feature Strand	Type	Orientation	Distance	15-Epi.1	16-Epi.2	11-MPE.1	12-MPE.2	13-MM+FPP.1	14-MM+FPP.2
Sulf1	1	12692430	12860371	+	NaN	Sulf1	ENSMUSG00000016918	sulfatase 1 [Source:MGI Symbol;Acc:MGI:2138563]	+	gene	overlapping	0	4.55964	2.61626	6.35686	1.53703	7.97529	8.03139
Tfap2b	1	19208914	19238734	+	NaN	Tfap2b	ENSMUSG00000025927	transcription factor AP-2 beta [Source:MGI Symbol;Acc:MGI:104672]	+	gene	overlapping	0	7.89541	8.42215	7.91104	8.32249	2.61205	0.547577
Col3a1	1	45311538	45349706	+	NaN	Col3a1	ENSMUSG00000026043	collagen, type III, alpha 1 [Source:MGI Symbol;Acc:MGI:88453]	+	gene	overlapping	0	4.70237	1.91411	8.43975	1.28634	9.29545	8.81861
Sdpr	1	51289126	51302959	+	NaN	Sdpr	ENSMUSG00000045954	serum deprivation response [Source:MGI Symbol;Acc:MGI:99513]	+	gene	overlapping	0	0.637112	0.506455	3.26467	-1.72423	6.58933	6.48796
Epha4	1	77367185	77515088	-	NaN	Epha4	ENSMUSG00000026235	Eph receptor A4 [Source:MGI Symbol;Acc:MGI:98277]	-	gene	overlapping	0	5.19642	4.51105	8.18216	8.2225	8.01602	7.92755
Kcne4	1	78816949	78820024	+	NaN	Kcne4	ENSMUSG00000047330	potassium voltage-gated channel, Isk-related subfamily, gene 4 [Source:MGI Symbol;Acc:MGI:1891125]	+	gene	overlapping	0	1.92536	-2.40781	4.66962	-5.81169	6.33426	6.17826
Ptma	1	86526736	86530698	+	NaN	Ptma	ENSMUSG00000026238	prothymosin alpha [Source:MGI Symbol;Acc:MGI:97803]	+	gene	overlapping	0	11.7879	11.8257	11.3194	11.2133	8.5312	9.43268
Cxcr7	1	90203980	90216751	+	NaN	Cxcr7	ENSMUSG00000044337	chemokine (C-X-C motif) receptor 7 [Source:MGI Symbol;Acc:MGI:109562]	+	gene	overlapping	0	6.48886	7.13254	4.92631	4.07248	2.15519	3.26307
Myog	1	134290004	134292547	+	NaN	Myog	ENSMUSG00000026459	myogenin [Source:MGI Symbol;Acc:MGI:97276]	+	gene	overlapping	0	2.44842	-1.93833	5.24123	0.956491	7.101	6.09657
Tnni1	1	135783065	135810989	+	NaN	Tnni1	ENSMUSG00000026418	troponin I, skeletal, slow 1 [Source:MGI Symbol;Acc:MGI:105073]	+	gene	overlapping	0	2.87036	1.13967	5.96162	2.20512	7.62381	7.03377
Prrx1	1	163245116	163313710	-	NaN	Prrx1	ENSMUSG00000026586	paired related homeobox 1 [Source:MGI Symbol;Acc:MGI:97712]	-	gene	overlapping	0	2.63364	-1.78633	5.26467	-1.72423	6.95918	6.74032
Ddr2	1	169972308	170110501	-	NaN	Ddr2	ENSMUSG00000026674	discoidin domain receptor family, member 2 [Source:MGI Symbol;Acc:MGI:1345277]	-	gene	overlapping	0	3.97559	-1.35337	6.06951	-3.22673	8.00085	7.78424
Pvrl4	1	171370099	171388598	+	NaN	Pvrl4	ENSMUSG00000006411	poliovirus receptor-related 4 [Source:MGI Symbol;Acc:MGI:1918990]	+	gene	overlapping	0	6.64769	6.80893	5.2284	5.4789	0.804697	-3.58993
Tagln2	1	172500047	172507380	+	NaN	Tagln2	ENSMUSG00000026547	transgelin 2 [Source:MGI Symbol;Acc:MGI:1312985]	+	gene	overlapping	0	4.74483	4.35833	5.88071	5.02751	7.3979	7.55537
Susd4	1	182763860	182896598	+	NaN	Susd4	ENSMUSG00000038576	sushi domain containing 4 [Source:MGI Symbol;Acc:MGI:2138351]	+	gene	overlapping	0	5.9701	6.29102	5.91154	6.5549	1.77432	1.48046
Cd34	1	194938821	194961292	+	NaN	Cd34	ENSMUSG00000016494	CD34 antigen [Source:MGI Symbol;Acc:MGI:88329]	+	gene	overlapping	0	1.61615	-2.02079	4.51972	-4.22673	6.0348	6.07007
Tmem8c	2	27061636	27072179	-	NaN	Tmem8c	ENSMUSG00000009214	transmembrane protein 8C [Source:MGI Symbol;Acc:MGI:1913389]	-	gene	overlapping	0	0.566029	-0.616401	4.38863	-0.641768	6.36133	5.77596
Neb	2	52136647	52338798	-	NaN	Neb	ENSMUSG00000026950	nebulin [Source:MGI Symbol;Acc:MGI:97292]	-	gene	overlapping	0	2.2631	-0.0207917	5.42956	0.943194	7.21097	6.42549
Ttn	2	76703980	76982547	-	NaN	Ttn	ENSMUSG00000051747	titin [Source:MGI Symbol;Acc:MGI:98864]	-	gene	overlapping	0	3.2128	0.592185	6.66843	2.60193	8.1081	7.47428
Aplnr	2	85136360	85139922	+	NaN	Aplnr	ENSMUSG00000044338	apelin receptor [Source:MGI Symbol;Acc:MGI:1346086]	+	gene	overlapping	0	2.05041	-1.20136	4.71815	-1.11125	7.14736	6.83801
Actc1	2	114047282	114053548	-	NaN	A530058N18Rik	ENSMUSG00000092201	RIKEN cDNA A530058N18 gene [Source:MGI Symbol;Acc:MGI:2444858]	+	gene	overlapping	0	4.64144	2.3222	7.8583	3.31501	9.7499	8.99386
Fermt1	2	132904389	132945906	-	NaN	Fermt1	ENSMUSG00000027356	fermitin family homolog 1 (Drosophila) [Source:MGI Symbol;Acc:MGI:2443583]	-	gene	overlapping	0	6.40631	6.52019	6.2675	6.61902	0.497719	-1.45242
Tnnc2	2	164777161	164779967	-	NaN	Ube2c	ENSMUSG00000001403	ubiquitin-conjugating enzyme E2C [Source:MGI Symbol;Acc:MGI:1915862]	+	gene	overlapping	0	1.59488	-0.750702	4.98546	1.2327	6.37683	5.98901
Pltp	2	164839518	164857711	-	NaN	Ctsa	ENSMUSG00000017760	cathepsin A [Source:MGI Symbol;Acc:MGI:97748]	+	gene	overlapping	0	7.98941	7.83206	7.29805	7.7153	2.94493	1.92104
Bmp7	2	172868012	172940321	-	NaN	Bmp7	ENSMUSG00000008999	bone morphogenetic protein 7 [Source:MGI Symbol;Acc:MGI:103302]	-	gene	overlapping	0	6.83697	7.04466	7.87301	8.48235	4.26631	3.80924
Lama5	2	180176373	180225859	-	NaN	Lama5	ENSMUSG00000015647	laminin, alpha 5 [Source:MGI Symbol;Acc:MGI:105382]	-	gene	overlapping	0	6.44496	6.7673	5.92711	6.51249	0.909033	-0.0538739
Zfhx4	3	5218526	5415855	+	NaN	2700069I18Rik	ENSMUSG00000086224	RIKEN cDNA 2700069I18 gene [Source:MGI Symbol;Acc:MGI:1919858]	-	gene	overlapping	0	4.02281	1.86329	7.3994	4.17699	8.40752	8.08982
Car2	3	14886426	14900769	+	NaN	Car2	ENSMUSG00000027562	carbonic anhydrase 2 [Source:MGI Symbol;Acc:MGI:88269]	+	gene	overlapping	0	1.00276	-0.0421654	3.56124	2.84652	5.31619	6.7862
Fat4	3	38886940	39011985	+	NaN	C230034O21Rik	ENSMUSG00000086181	RIKEN cDNA C230034O21 gene [Source:MGI Symbol;Acc:MGI:2441892]	-	gene	overlapping	0	2.96458	2.79563	4.44849	1.65591	6.7429	6.30762
Frem2	3	53513939	53657355	-	NaN	Frem2	ENSMUSG00000037016	Fras1 related extracellular matrix protein 2 [Source:MGI Symbol;Acc:MGI:2444465]	-	gene	overlapping	0	7.55861	7.61519	6.90611	7.54256	4.33868	2.85302
Crabp2	3	87948666	87953376	+	NaN	Crabp2	ENSMUSG00000004885	cellular retinoic acid binding protein II [Source:MGI Symbol;Acc:MGI:88491]	+	gene	overlapping	0	4.83149	4.42215	6.64473	6.03223	7.60937	7.83707
Ctsk	3	95499286	95509362	+	NaN	Ctsk	ENSMUSG00000028111	cathepsin K [Source:MGI Symbol;Acc:MGI:107823]	+	gene	overlapping	0	2.2854	-2.64882	4.51021	-5.81169	5.65936	6.02993
Olfml3	3	103733700	103738001	-	NaN	Gm16520	ENSMUSG00000085855	predicted gene, 16520 [Source:MGI Symbol;Acc:MGI:4360879]	-	gene	overlapping	0	4.06853	0.774389	6.26027	1.0338	7.79262	7.90952
Vcam1	3	116110020	116129688	-	NaN	Vcam1	ENSMUSG00000027962	vascular cell adhesion molecule 1 [Source:MGI Symbol;Acc:MGI:98926]	-	gene	overlapping	0	4.05432	-0.130975	6.04484	-1.9048	8.03912	7.69142
Penk	4	4133531	4138819	-	NaN	Penk	ENSMUSG00000045573	preproenkephalin [Source:MGI Symbol;Acc:MGI:104629]	-	gene	overlapping	0	6.33702	7.26107	6.92651	7.41562	2.03223	1.72477
Esrp1	4	11331933	11386783	-	NaN	Esrp1	ENSMUSG00000040728	epithelial splicing regulatory protein 1 [Source:MGI Symbol;Acc:MGI:1917326]	-	gene	overlapping	0	7.14247	7.21522	6.41435	7.09876	1.8047	-0.183935
Glipr2	4	43957401	43979118	+	NaN	Glipr2	ENSMUSG00000028480	GLI pathogenesis-related 2 [Source:MGI Symbol;Acc:MGI:1917770]	+	gene	overlapping	0	4.03207	2.99241	6.28804	0.78822	7.66661	7.75692
Svep1	4	58042442	58206859	-	NaN	Svep1	ENSMUSG00000028369	sushi, von Willebrand factor type A, EGF and pentraxin domain containing 1 [Source:MGI Symbol;Acc:MGI:1928849]	-	gene	overlapping	0	1.67138	-1.20136	4.13043	-5.9637	6.03512	6.1673
Tnc	4	63959785	64047015	-	NaN	Tnc	ENSMUSG00000028364	tenascin C [Source:MGI Symbol;Acc:MGI:101922]	-	gene	overlapping	0	1.33755	-3.3009	4.48347	-4.22673	6.25783	5.7134
Nfia	4	97772734	98118874	+	NaN	E130114P18Rik	ENSMUSG00000048747	RIKEN cDNA E130114P18 gene [Source:MGI Symbol;Acc:MGI:2442873]	-	gene	overlapping	0	5.14734	4.12656	7.21724	6.20546	8.39827	7.67134
Ppap2b	4	105157347	105232764	+	NaN	Ppap2b	ENSMUSG00000028517	phosphatidic acid phosphatase type 2B [Source:MGI Symbol;Acc:MGI:1915166]	+	gene	overlapping	0	4.12155	3.73252	7.53296	8.13393	6.71259	6.97784
Sfn	4	133600556	133602168	-	NaN	Sfn	ENSMUSG00000047281	stratifin [Source:MGI Symbol;Acc:MGI:1891831]	-	gene	overlapping	0	9.8357	9.93863	8.70055	9.00938	3.88365	2.69548
Grhl3	4	135541888	135573630	-	NaN	Grhl3	ENSMUSG00000037188	grainyhead-like 3 (Drosophila) [Source:MGI Symbol;Acc:MGI:2655333]	-	gene	overlapping	0	7.77164	7.9575	5.70663	6.29716	2.60171	0.702855
Wnt4	4	137277489	137299726	+	NaN	Wnt4	ENSMUSG00000036856	wingless-related MMTV integration site 4 [Source:MGI Symbol;Acc:MGI:98957]	+	gene	overlapping	0	6.4939	6.97489	5.32376	5.3941	1.93672	1.36427
Lrrc17	5	21543527	21575900	+	NaN	Fbxl13	ENSMUSG00000048520	F-box and leucine-rich repeat protein 13 [Source:MGI Symbol;Acc:MGI:2443416]	-	gene	overlapping	0	3.15826	-0.715937	6.20403	-5.9637	7.67105	7.54039
Fgfbp1	5	43978865	43981762	-	NaN	Fgfbp1	ENSMUSG00000048373	fibroblast growth factor binding protein 1 [Source:MGI Symbol;Acc:MGI:1096350]	-	gene	overlapping	0	6.02314	5.96019	2.50915	2.51474	0.047553	-4.32689
Ldb2	5	44472133	44799707	-	NaN	Ldb2	ENSMUSG00000039706	LIM domain binding 2 [Source:MGI Symbol;Acc:MGI:894670]	-	gene	overlapping	0	1.75045	-0.201364	4.30311	-1.9048	6.34308	6.1164
Pdgfra	5	75152291	75198204	+	NaN	Pdgfra	ENSMUSG00000029231	platelet derived growth factor receptor, alpha polypeptide [Source:MGI Symbol;Acc:MGI:97530]	+	gene	overlapping	0	4.61351	1.58523	6.87476	1.05867	8.65274	8.47872
Sparcl1	5	104079111	104114088	-	NaN	Sparcl1	ENSMUSG00000029309	SPARC-like 1 [Source:MGI Symbol;Acc:MGI:108110]	-	gene	overlapping	0	2.2586	-1.78633	4.72821	-2.64177	6.71058	6.63287
Pcolce	5	137605103	137613784	-	NaN	Pcolce	ENSMUSG00000029718	procollagen C-endopeptidase enhancer protein [Source:MGI Symbol;Acc:MGI:105099]	-	gene	overlapping	0	4.9632	3.62645	6.7323	0.39776	8.01504	8.20294
Pdgfa	5	138976014	138997370	-	NaN	Pdgfa	ENSMUSG00000025856	platelet derived growth factor, alpha [Source:MGI Symbol;Acc:MGI:97527]	-	gene	overlapping	0	7.93931	8.10036	6.74114	7.43148	4.50514	3.52069
Col1a2	6	4504814	4541543	+	NaN	Col1a2	ENSMUSG00000029661	collagen, type I, alpha 2 [Source:MGI Symbol;Acc:MGI:88468]	+	gene	overlapping	0	6.306	4.32115	8.98049	5.05172	9.98912	9.87862
Asb4	6	5383386	5433022	+	NaN	Asb4	ENSMUSG00000042607	ankyrin repeat and SOCS box-containing 4 [Source:MGI Symbol;Acc:MGI:1929751]	+	gene	overlapping	0	1.55138	-0.380334	5.38459	2.5977	6.07616	6.01962
Flnc	6	29433153	29461888	+	NaN	Flnc	ENSMUSG00000068699	filamin C, gamma [Source:MGI Symbol;Acc:MGI:95557]	+	gene	overlapping	0	3.39405	0.724635	5.80928	0.0951974	7.10711	6.72816
Tacstd2	6	67534059	67535822	-	NaN	Tacstd2	ENSMUSG00000051397	tumor-associated calcium signal transducer 2 [Source:MGI Symbol;Acc:MGI:1861606]	-	gene	overlapping	0	7.5289	8.1822	6.00816	5.55189	0.107259	-0.702402
Wnt7a	6	91363981	91411363	-	NaN	Wnt7a	ENSMUSG00000030093	wingless-related MMTV integration site 7A [Source:MGI Symbol;Acc:MGI:98961]	-	gene	overlapping	0	6.3147	6.37329	6.05178	6.49408	0.357238	-1.32689
Slc2a3	6	122727809	122801640	-	NaN	Slc2a3	ENSMUSG00000003153	solute carrier family 2 (facilitated glucose transporter), member 3 [Source:MGI Symbol;Acc:MGI:95757]	-	gene	overlapping	0	9.80552	10.0448	6.64859	5.9386	5.38363	4.31817
Art4	6	136848451	136857733	-	NaN	Art4	ENSMUSG00000030217	ADP-ribosyltransferase 4 [Source:MGI Symbol;Acc:MGI:1202710]	-	gene	overlapping	0	6.06981	5.9521	4.52288	4.80025	-0.675929	-1.51954
Myadm	7	3289038	3299345	+	NaN	Myadm	ENSMUSG00000068566	myeloid-associated differentiation marker [Source:MGI Symbol;Acc:MGI:1355332]	+	gene	overlapping	0	3.7931	3.92654	5.4628	4.47717	7.07849	6.55855
Tnnt1	7	4504570	4516382	-	NaN	Tnnt1	ENSMUSG00000064179	troponin T1, skeletal, slow [Source:MGI Symbol;Acc:MGI:1333868]	-	gene	overlapping	0	2.31605	-0.275365	5.50118	-1.22673	6.72117	6.26307
Bcam	7	19756131	19771016	-	NaN	Bcam	ENSMUSG00000002980	basal cell adhesion molecule [Source:MGI Symbol;Acc:MGI:1929940]	-	gene	overlapping	0	7.17836	7.18407	6.10819	6.38798	0.126625	-0.626453
Spint2	7	29256331	29281977	-	NaN	Spint2	ENSMUSG00000074227	serine protease inhibitor, Kunitz type 2 [Source:MGI Symbol;Acc:MGI:1338031]	-	gene	overlapping	0	5.85255	6.29156	6.22808	6.66556	1.4447	0.946126
Upk1a	7	30603092	30612734	-	NaN	Upk1a	ENSMUSG00000006313	uroplakin 1A [Source:MGI Symbol;Acc:MGI:98911]	-	gene	overlapping	0	6.60534	7.19738	2.76865	2.58491	1.77432	0.373547
Peg12	7	62461871	62464510	-	NaN	Peg12	ENSMUSG00000070526	paternally expressed 12 [Source:MGI Symbol;Acc:MGI:1351637]	-	gene	overlapping	0	3.80549	3.5392	5.86463	3.13375	7.40411	6.8789
Hbb-b1	7	103826534	103828096	-	NaN	Hbb-b1	ENSMUSG00000052305	hemoglobin, beta adult major chain [Source:MGI Symbol;Acc:MGI:96021]	-	gene	overlapping	0	1.84956	0.000269988	5.14825	0.888746	6.10665	6.81883
Hbb-bh1	7	103841636	103843164	-	NaN	Hbb-bh1	ENSMUSG00000052217	hemoglobin Z, beta-like embryonic chain [Source:MGI Symbol;Acc:MGI:96024]	-	gene	overlapping	0	2.33755	0.619666	4.75619	2.04629	6.44277	8.50303
Hbb-y	7	103851745	103853240	-	NaN	Hbb-y	ENSMUSG00000052187	hemoglobin Y, beta-like embryonic chain [Source:MGI Symbol;Acc:MGI:96027]	-	gene	overlapping	0	6.65263	4.87901	9.27066	5.87612	11.0496	12.5554
Galntl4	7	111471661	111779977	-	NaN	Galntl4	ENSMUSG00000038296escription=UDP-N-acetyl-alpha-D-galactosamine:polypeptideN-acetylgalactosaminyltransferase-like 4 [Source:MGISymbol;Acc:MGI:2446239]	No description	-	gene	overlapping	0	6.34659	6.67372	4.0525	4.30725	2.80169	2.42354
Tgfb1i1	7	128246812	128253712	+	NaN	Tgfb1i1	ENSMUSG00000030782	transforming growth factor beta 1 induced transcript 1 [Source:MGI Symbol;Acc:MGI:102784]	+	gene	overlapping	0	4.03339	1.92517	6.00853	4.89567	7.12632	7.43964
Fgfr2	7	130162451	133123350	-	NaN	Fgfr2	ENSMUSG00000030849	fibroblast growth factor receptor 2 [Source:MGI Symbol;Acc:MGI:95523]	-	gene	overlapping	0	7.84582	7.8846	7.20289	7.83824	3.87365	2.70653
Pkp3	7	141078218	141090510	+	NaN	Pkp3	ENSMUSG00000054065	plakophilin 3 [Source:MGI Symbol;Acc:MGI:1891830]	+	gene	overlapping	0	6.17299	6.22937	6.05323	6.55627	0.047553	-2.00496
Cd97	8	83723251	83741326	-	NaN	Ddx39	ENSMUSG00000005481	DEAD (Asp-Glu-Ala-Asp) box polypeptide 39 [Source:MGI Symbol;Acc:MGI:1915528]	+	gene	overlapping	0	2.4405	-0.130975	5.17725	-1.64177	5.98029	6.21646
Mt2	8	94172618	94173567	+	NaN	Mt2	ENSMUSG00000031762	metallothionein 2 [Source:MGI Symbol;Acc:MGI:97172]	+	gene	overlapping	0	6.14521	6.3463	6.41321	6.99526	0.452395	-0.156967
Mt1	8	94179089	94180325	+	NaN	Mt1	ENSMUSG00000031765	metallothionein 1 [Source:MGI Symbol;Acc:MGI:97171]	+	gene	overlapping	0	8.10519	8.17252	8.14356	8.59085	3.59651	3.5186
Gpr56	8	94977109	95014208	+	NaN	Gpr56	ENSMUSG00000031785	G protein-coupled receptor 56 [Source:MGI Symbol;Acc:MGI:1340051]	+	gene	overlapping	0	7.21178	7.08465	7.21659	7.78508	1.54166	0.995036
Cdh11	8	102632995	102785111	-	NaN	Cdh11	ENSMUSG00000031673	cadherin 11 [Source:MGI Symbol;Acc:MGI:99217]	-	gene	overlapping	0	3.08388	-0.786326	5.9709	0.803017	7.57729	7.49634
Cdh1	8	106603351	106670246	+	NaN	Cdh1	ENSMUSG00000000303	cadherin 1 [Source:MGI Symbol;Acc:MGI:88354]	+	gene	overlapping	0	7.80395	7.93972	7.13817	7.42297	2.31566	0.354932
Acta1	8	123891767	123894736	-	NaN	Gm20388	ENSMUSG00000092329	predicted gene 20388 [Source:MGI Symbol;Acc:MGI:5141853]	+	gene	overlapping	0	3.78373	2.27112	8.07489	3.96309	9.02302	8.80346
Nrp1	8	128359073	128505462	+	NaN	Nrp1	ENSMUSG00000025810	neuropilin 1 [Source:MGI Symbol;Acc:MGI:106206]	+	gene	overlapping	0	4.13757	1.3096	5.93621	5.0967	7.40349	6.97651
Ap1m2	9	21295457	21312333	-	NaN	Ap1m2	ENSMUSG00000003309	adaptor protein complex AP-1, mu 2 subunit [Source:MGI Symbol;Acc:MGI:1336974]	-	gene	overlapping	0	7.21163	7.20264	6.35862	6.92914	2.05768	0.175608
AW551984	9	39587396	39604403	-	NaN	AW551984	ENSMUSG00000038112	expressed sequence AW551984 [Source:MGI Symbol;Acc:MGI:2143322]	-	gene	overlapping	0	3.82389	0.686161	6.20403	-0.454141	8.11463	7.81255
9030425E11Rik	9	40685962	40785319	+	NaN	9030425E11Rik	ENSMUSG00000032024	RIKEN cDNA 9030425E11 gene [Source:MGI Symbol;Acc:MGI:1918816]	+	gene	overlapping	0	3.18697	0.724635	5.97436	5.74481	6.16166	6.26588
Trim29	9	43310763	43336125	+	NaN	Trim29	ENSMUSG00000032013	tripartite motif-containing 29 [Source:MGI Symbol;Acc:MGI:1919419]	+	gene	overlapping	0	8.01374	8.0136	7.86059	8.47183	2.72435	-1.45242
Pvrl1	9	43744576	43807454	+	NaN	Pvrl1	ENSMUSG00000032012	poliovirus receptor-related 1 [Source:MGI Symbol;Acc:MGI:1926483]	+	gene	overlapping	0	6.78471	6.96622	7.98803	8.15967	4.16459	3.43466
Mpzl2	9	45042425	45054015	+	NaN	Mpzl2	ENSMUSG00000032092	myelin protein zero-like 2 [Source:MGI Symbol;Acc:MGI:1289160]	+	gene	overlapping	0	6.80877	7.13581	5.55971	5.88961	2.494	2.46752
Ncam1	9	49504361	49798922	-	NaN	Ncam1	ENSMUSG00000039542	neural cell adhesion molecule 1 [Source:MGI Symbol;Acc:MGI:97281]	-	gene	overlapping	0	4.03075	2.48046	6.47507	2.76574	7.30361	7.05681
Stra6	9	58063788	58153996	+	NaN	Ccdc33	ENSMUSG00000037716	coiled-coil domain containing 33 [Source:MGI Symbol;Acc:MGI:1922464]	-	gene	overlapping	0	2.86445	0.902973	4.81315	3.91793	6.90816	6.71203
Sf3b5	10	13008450	13009182	+	NaN	Sf3b5	ENSMUSG00000078348	splicing factor 3b, subunit 5 [Source:MGI Symbol;Acc:MGI:1913375]	+	gene	overlapping	0	6.97388	7.32598	6.92909	6.73061	3.23543	4.16763
Perp	10	18845071	18857073	+	NaN	Perp	ENSMUSG00000019851	PERP, TP53 apoptosis effector [Source:MGI Symbol;Acc:MGI:1929938]	+	gene	overlapping	0	7.52398	7.48175	6.34115	6.55763	1.83444	-0.0538739
Lama4	10	38965515	39110188	+	NaN	Lama4	ENSMUSG00000019846	laminin, alpha 4 [Source:MGI Symbol;Acc:MGI:109321]	+	gene	overlapping	0	3.14369	-0.493545	5.22194	-4.22673	7.43939	7.15154
Tmem26	10	68723746	68782654	+	NaN	Tmem26	ENSMUSG00000060044	transmembrane protein 26 [Source:MGI Symbol;Acc:MGI:2143537]	+	gene	overlapping	0	2.56238	-1.10825	4.22	-4.81169	7.01853	6.71955
Col6a2	10	76595762	76623630	-	NaN	Col6a2	ENSMUSG00000020241	collagen, type VI, alpha 2 [Source:MGI Symbol;Acc:MGI:88460]	-	gene	overlapping	0	2.75366	-2.64882	5.35302	-1.35226	6.6506	6.54039
Col6a1	10	76708792	76726168	-	NaN	Col6a1	ENSMUSG00000001119	collagen, type VI, alpha 1 [Source:MGI Symbol;Acc:MGI:88459]	-	gene	overlapping	0	3.87036	0.249298	6.12213	-1.11125	7.78826	7.60052
Igf1	10	87858265	87937042	+	NaN	Gm16176	ENSMUSG00000058934	predicted gene 16176 [Source:MGI Symbol;Acc:MGI:3841250]	-	gene	overlapping	0	5.22438	4.45494	6.72593	0.943194	9.02298	8.52837
Lum	10	97565501	97572703	+	NaN	Lum	ENSMUSG00000036446	lumican [Source:MGI Symbol;Acc:MGI:109347]	+	gene	overlapping	0	3.52539	-0.68199	5.0927	-1.35226	7.99287	7.52342
Limk2	11	3344256	3409189	-	NaN	Limk2	ENSMUSG00000020451	LIM motif-containing protein kinase 2 [Source:MGI Symbol;Acc:MGI:1197517]	-	gene	overlapping	0	7.52726	7.83279	7.12126	7.46763	4.55691	4.22385
Hba-x	11	32276400	32278116	+	NaN	Hba-x	ENSMUSG00000055609	hemoglobin X, alpha-like embryonic chain in Hba complex [Source:MGI Symbol;Acc:MGI:96019]	+	gene	overlapping	0	4.7131	3.13254	7.44863	4.14831	9.52317	10.975
Hba-a1	11	32283511	32284465	+	NaN	Hba-a1	ENSMUSG00000069919	hemoglobin alpha, adult chain 1 [Source:MGI Symbol;Acc:MGI:96015]	+	gene	overlapping	0	4.85255	4.0364	7.79205	4.34565	9.61087	10.7995
Hba-a2	11	32296489	32297298	+	NaN	Hba-a2	ENSMUSG00000069917	hemoglobin alpha, adult chain 2 [Source:MGI Symbol;Acc:MGI:96016]	+	gene	overlapping	0	3.13143	1.17715	5.78626	1.67212	7.66506	8.79874
Gabrp	11	33550781	33578959	-	NaN	Gabrp	ENSMUSG00000020159	gamma-aminobutyric acid (GABA) A receptor, pi [Source:MGI Symbol;Acc:MGI:2387597]	-	gene	overlapping	0	8.9152	9.18389	5.67152	5.20372	3.92017	1.51441
Col23a1	11	51289920	51583918	+	NaN	Col23a1	ENSMUSG00000063564	collagen, type XXIII, alpha 1 [Source:MGI Symbol;Acc:MGI:2653243]	+	gene	overlapping	0	3.14613	-0.250274	4.67625	-0.352262	7.06318	7.07434
Mfap4	11	61485431	61488900	+	NaN	Mfap4	ENSMUSG00000042436	microfibrillar-associated protein 4 [Source:MGI Symbol;Acc:MGI:1342276]	+	gene	overlapping	0	5.62536	4.05288	7.96366	6.95856	9.20515	9.34539
Pmp22	11	63128982	63159547	+	NaN	Pmp22	ENSMUSG00000018217	peripheral myelin protein 22 [Source:MGI Symbol;Acc:MGI:97631]	+	gene	overlapping	0	2.79776	1.00027	4.60657	-0.526291	6.90816	6.82835
Col1a1	11	94936224	94953042	+	NaN	Col1a1	ENSMUSG00000001506	collagen, type I, alpha 1 [Source:MGI Symbol;Acc:MGI:88467]	+	gene	overlapping	0	5.74523	0.810609	8.45256	0.580624	10.1007	9.47131
Itga3	11	95044474	95076801	-	NaN	Itga3	ENSMUSG00000001507	integrin alpha 3 [Source:MGI Symbol;Acc:MGI:96602]	-	gene	overlapping	0	7.65873	7.70202	6.54762	7.07267	3.15519	2.45009
Krt15	11	100131758	100135928	-	NaN	Krt15	ENSMUSG00000054146	keratin 15 [Source:MGI Symbol;Acc:MGI:96689]	-	gene	overlapping	0	10.6026	10.5599	7.56431	7.44967	5.03416	3.27302
Krt19	11	100140810	100148665	-	NaN	Krt19	ENSMUSG00000020911	keratin 19 [Source:MGI Symbol;Acc:MGI:96693]	-	gene	overlapping	0	6.91967	7.12761	4.99534	4.93566	0.107259	-1.1045
Krt14	11	100203162	100207548	-	NaN	Krt14	ENSMUSG00000045545	keratin 14 [Source:MGI Symbol;Acc:MGI:96688]	-	gene	overlapping	0	11.3923	11.2079	9.64252	9.6898	5.69668	3.88581
Krt17	11	100256217	100261029	-	NaN	Krt17	ENSMUSG00000035557	keratin 17 [Source:MGI Symbol;Acc:MGI:96691]	-	gene	overlapping	0	10.1205	9.99628	7.52091	7.36417	4.25426	2.67686
Wnt3	11	103774150	103817957	+	NaN	Wnt3	ENSMUSG00000000125	wingless-related MMTV integration site 3 [Source:MGI Symbol;Acc:MGI:98955]	+	gene	overlapping	0	7.96285	8.15164	6.83193	7.34723	2.4524	-1.15697
Pecam1	11	106654217	106750628	-	NaN	Pecam1	ENSMUSG00000020717	platelet/endothelial cell adhesion molecule 1 [Source:MGI Symbol;Acc:MGI:97537]	-	gene	overlapping	0	1.64403	0.39954	4.60954	-1.72423	6.65665	6.46563
Osr1	12	9574442	9581499	+	NaN	Osr1	ENSMUSG00000048387	odd-skipped related 1 (Drosophila) [Source:MGI Symbol;Acc:MGI:1344424]	+	gene	overlapping	0	0.95904	-2.40781	2.95151	-5.81169	6.09133	6.14952
Meg3	12	109541001	109571726	+	NaN	Meg3	ENSMUSG00000021268	maternally expressed 3 [Source:MGI Symbol;Acc:MGI:1202886]	+	gene	overlapping	0	3.7408	3.49537	5.32075	1.67212	7.89886	6.04525
Tnfaip2	12	111442469	111455018	+	NaN	Tnfaip2	ENSMUSG00000021281	tumor necrosis factor, alpha-induced protein 2 [Source:MGI Symbol;Acc:MGI:104960]	+	gene	overlapping	0	6.28982	6.4384	3.33578	2.9365	0.909033	0.547577
Actn2	13	12269426	12340760	-	NaN	Actn2	ENSMUSG00000052374	actinin alpha 2 [Source:MGI Symbol;Acc:MGI:109192]	-	gene	overlapping	0	2.71803	2.4309	5.83193	1.63125	7.25385	6.49541
Nid1	13	13437602	13512275	+	NaN	Nid1	ENSMUSG00000005397	nidogen 1 [Source:MGI Symbol;Acc:MGI:97342]	+	gene	overlapping	0	4.08642	2.69265	5.98813	3.62918	7.61709	7.312
Dsp	13	38151328	38198577	+	NaN	Dsp	ENSMUSG00000054889	desmoplakin [Source:MGI Symbol;Acc:MGI:109611]	+	gene	overlapping	0	8.98051	8.77405	8.18224	8.5153	3.53986	1.74636
Ogn	13	49608071	49624500	+	NaN	Cenpp	ENSMUSG00000021391	centromere protein P [Source:MGI Symbol;Acc:MGI:1913586]	-	gene	overlapping	0	2.1265	-1.25027	4.96704	-4.22673	6.41203	6.02331
S1pr3	13	51408618	51422797	+	NaN	S1pr3	ENSMUSG00000067586	sphingosine-1-phosphate receptor 3 [Source:MGI Symbol;Acc:MGI:1339365]	+	gene	overlapping	0	5.18044	1.79864	7.85016	2.58919	9.32309	9.39367
Cxcl14	13	56288647	56296551	-	NaN	Cxcl14	ENSMUSG00000021508	chemokine (C-X-C motif) ligand 14 [Source:MGI Symbol;Acc:MGI:1888514]	-	gene	overlapping	0	9.29154	9.45762	9.53605	10.2076	5.07958	4.46644
Irx4	13	73260497	73269620	+	NaN	Irx4	ENSMUSG00000021604	Iroquois related homeobox 4 (Drosophila) [Source:MGI Symbol;Acc:MGI:1355275]	+	gene	overlapping	0	5.36712	5.44681	2.59961	3.27842	-1.78027	-6.06386
Mef2c	13	83504034	83667079	+	NaN	Mef2c	ENSMUSG00000005583	myocyte enhancer factor 2C [Source:MGI Symbol;Acc:MGI:99458]	+	gene	overlapping	0	2.60201	0.334689	5.33936	0.929774	7.23696	6.75614
Lhfpl2	13	94057796	94195409	+	NaN	Lhfpl2	ENSMUSG00000045312	lipoma HMGIC fusion partner-like 2 [Source:MGI Symbol;Acc:MGI:2145236]	+	gene	overlapping	0	2.52163	-0.154058	4.8696	-0.0303336	6.98461	6.76631
Wnt5a	14	28504750	28527447	+	NaN	Wnt5a	ENSMUSG00000021994	wingless-related MMTV integration site 5A [Source:MGI Symbol;Acc:MGI:98958]	+	gene	overlapping	0	3.37962	2.0364	6.70501	7.03242	7.26043	7.08938
Tnnc1	14	31208312	31211729	+	NaN	Nisch	ENSMUSG00000021910	nischarin [Source:MGI Symbol;Acc:MGI:1928323]	-	gene	overlapping	0	2.09654	0.249298	5.429	0.929774	6.96305	6.52199
Gjb2	14	57098600	57104702	-	NaN	Gjb2	ENSMUSG00000046352	gap junction protein, beta 2 [Source:MGI Symbol;Acc:MGI:95720]	-	gene	overlapping	0	8.62831	8.79195	5.03493	4.48866	3.03991	0.132539
Gjb6	14	57123303	57133611	-	NaN	Gjb6	ENSMUSG00000040055	gap junction protein, beta 6 [Source:MGI Symbol;Acc:MGI:107588]	-	gene	overlapping	0	8.76019	8.80098	5.09835	4.59664	3.87795	0.908324
Dab2	15	6299788	6440712	+	NaN	Dab2	ENSMUSG00000022150	disabled homolog 2 (Drosophila) [Source:MGI Symbol;Acc:MGI:109175]	+	gene	overlapping	0	5.01349	4.82691	6.12974	1.50119	8.01561	7.40965
Sema5a	15	32244813	32696341	+	NaN	Sema5a	ENSMUSG00000022231	sema domain, seven thrombospondin repeats (type 1 and type 1-like), transmembrane domain (TM) and short cytoplasmic domain, (semaphorin) 5A [Source:MGI Symbol;Acc:MGI:107556]	+	gene	overlapping	0	5.28429	3.35731	7.15725	5.61771	8.22206	8.27046
Gm16136	15	37231921	37233309	-	NaN	Gm16136	ENSMUSG00000089804	predicted gene 16136 [Source:MGI Symbol;Acc:MGI:3802137]	-	gene	overlapping	0	7.02131	7.18421	4.94211	4.90684	1.61205	-1.00496
Grhl2	15	37233036	37363569	+	NaN	Gm16136	ENSMUSG00000089804	predicted gene 16136 [Source:MGI Symbol;Acc:MGI:3802137]	-	gene	overlapping	0	6.17687	6.07972	5.35892	5.92893	1.04755	-0.00496438
Fzd6	15	39006280	39038186	+	NaN	Fzd6	ENSMUSG00000022297	frizzled homolog 6 (Drosophila) [Source:MGI Symbol;Acc:MGI:108474]	+	gene	overlapping	0	6.7096	6.81061	6.36303	6.96165	2.88649	1.55575
Lgals1	15	78926725	78930465	+	NaN	Lgals1	ENSMUSG00000068220	lectin, galactose binding, soluble 1 [Source:MGI Symbol;Acc:MGI:96777]	+	gene	overlapping	0	7.21265	5.70071	8.68285	5.56552	10.4505	10.934
Wnt7b	15	85535439	85581821	-	NaN	Wnt7b	ENSMUSG00000022382	wingless-related MMTV integration site 7B [Source:MGI Symbol;Acc:MGI:98962]	-	gene	overlapping	0	6.54169	6.52996	3.88603	3.59982	0.272845	-2.74193
Krt7	15	101411043	101430313	+	NaN	Krt7	ENSMUSG00000023039	keratin 7 [Source:MGI Symbol;Acc:MGI:96704]	+	gene	overlapping	0	5.78881	6.09693	2.53855	2.67615	-0.124914	-0.554303
Krt5	15	101707070	101712891	-	NaN	Krt5	ENSMUSG00000061527	keratin 5 [Source:MGI Symbol;Acc:MGI:96702]	-	gene	overlapping	0	10.561	10.564	9.0991	9.40346	4.9326	2.85302
Krt8	15	101996711	102004342	-	NaN	Krt8	ENSMUSG00000049382	keratin 8 [Source:MGI Symbol;Acc:MGI:96705]	-	gene	overlapping	0	5.2093	6.27139	9.05541	9.23824	-0.244213	-0.663927
Krt18	15	102028216	102032026	+	NaN	Krt18	ENSMUSG00000023043	keratin 18 [Source:MGI Symbol;Acc:MGI:96692]	+	gene	overlapping	0	6.14978	6.506	8.25165	8.75846	-0.744642	-0.297145
Ppl	16	5086291	5132481	-	NaN	Ppl	ENSMUSG00000039457	periplakin [Source:MGI Symbol;Acc:MGI:1194898]	-	gene	overlapping	0	5.93032	5.94193	4.66201	4.97294	0.272845	-2.74193
Trp63	16	25683763	25892102	+	NaN	Trp63	ENSMUSG00000022510	transformation related protein 63 [Source:MGI Symbol;Acc:MGI:1330810]	+	gene	overlapping	0	8.43957	8.34244	7.70351	8.35541	3.69547	2.06542
Upk1b	16	38773184	38800203	-	NaN	Upk1b	ENSMUSG00000049436	uroplakin 1B [Source:MGI Symbol;Acc:MGI:98912]	-	gene	overlapping	0	5.99737	6.41531	2.39897	2.15985	-0.487484	-0.911855
Gap43	16	42248442	42340651	-	NaN	Gap43	ENSMUSG00000047261	growth associated protein 43 [Source:MGI Symbol;Acc:MGI:95639]	-	gene	overlapping	0	3.41443	-0.0207917	5.21676	-1.64177	6.73168	7.01777
Epha3	16	63543538	63864158	-	NaN	Epha3	ENSMUSG00000052504	Eph receptor A3 [Source:MGI Symbol;Acc:MGI:99612]	-	gene	overlapping	0	3.35453	1.46917	7.97666	5.88397	9.09071	9.0775
Ripk4	16	97741933	97763737	-	NaN	Ripk4	ENSMUSG00000005251	receptor-interacting serine-threonine kinase 4 [Source:MGI Symbol;Acc:MGI:1919638]	-	gene	overlapping	0	5.66204	5.71073	5.89864	6.28073	-0.401754	-1.82439
Ezr	17	6738041	6782784	-	NaN	Sytl3	ENSMUSG00000041831	synaptotagmin-like 3 [Source:MGI Symbol;Acc:MGI:1933367]	+	gene	overlapping	0	6.26815	6.4713	6.16012	6.3163	1.852	1.40103
Cldn6	17	23679365	23682446	+	NaN	Cldn6	ENSMUSG00000023906	claudin 6 [Source:MGI Symbol;Acc:MGI:1859284]	+	gene	overlapping	0	7.96975	8.24696	8.47446	8.90078	2.46005	1.15423
Epcam	17	87635979	87651106	+	NaN	Epcam	ENSMUSG00000045394	epithelial cell adhesion molecule [Source:MGI Symbol;Acc:MGI:106653]	+	gene	overlapping	0	6.20668	6.4241	6.96955	7.53648	1.41351	-0.211415
Zeb1	18	5591860	5775467	+	NaN	Gm10125	ENSMUSG00000093709	predicted gene 10125 [Source:MGI Symbol;Acc:MGI:3642044]	-	gene	overlapping	0	2.51032	-0.750702	5.18191	-2.35226	6.98195	6.50837
Lama3	18	12334024	12583013	+	NaN	Lama3	ENSMUSG00000024421	laminin, alpha 3 [Source:MGI Symbol;Acc:MGI:99909]	+	gene	overlapping	0	5.98958	5.9812	4.85131	5.63436	0.920174	-0.589927
Dsg2	18	20558074	20604521	+	NaN	Dsg2	ENSMUSG00000044393	desmoglein 2 [Source:MGI Symbol;Acc:MGI:1196466]	+	gene	overlapping	0	6.14491	6.19238	5.48509	5.87437	1.04755	-1.1045
Pdgfrb	18	61045150	61085061	+	NaN	Pdgfrb	ENSMUSG00000024620	platelet derived growth factor receptor, beta polypeptide [Source:MGI Symbol;Acc:MGI:97531]	+	gene	overlapping	0	3.38376	0.101199	5.56686	-2.35226	7.87356	7.38778
Apcdd1	18	62922327	62953195	+	NaN	Apcdd1	ENSMUSG00000071847	adenomatosis polyposis coli down-regulated 1 [Source:MGI Symbol;Acc:MGI:3513977]	+	gene	overlapping	0	4.4395	2.94431	7.04374	7.32081	6.88667	6.98712
Tubb6	18	67390717	67402748	+	NaN	Tubb6	ENSMUSG00000001473	tubulin, beta 6 class V [Source:MGI Symbol;Acc:MGI:1915201]	+	gene	overlapping	0	4.9118	4.23604	6.99269	4.67414	8.76827	8.34325
Aldh3b2	19	3972328	3981645	+	NaN	Aldh3b2	ENSMUSG00000075296	aldehyde dehydrogenase 3 family, member B2 [Source:MGI Symbol;Acc:MGI:2147613]	+	gene	overlapping	0	5.88723	6.06573	2.81401	3.02751	0.389659	-0.74193
Cd248	19	5068078	5070637	+	NaN	Cd248	ENSMUSG00000056481	CD248 antigen, endosialin [Source:MGI Symbol;Acc:MGI:1917695]	+	gene	overlapping	0	2.64403	-0.750702	4.96627	-2.22673	6.90886	6.97441
Anxa1	19	20373428	20390944	-	NaN	Anxa1	ENSMUSG00000024659	annexin A1 [Source:MGI Symbol;Acc:MGI:96819]	-	gene	overlapping	0	7.29862	7.27599	4.23931	3.71774	3.24653	2.31696
Acta2	19	34241090	34255336	-	NaN	Acta2	ENSMUSG00000035783	actin, alpha 2, smooth muscle, aorta [Source:MGI Symbol;Acc:MGI:87909]	-	gene	overlapping	0	5.02745	3.60255	7.10767	1.92977	9.31563	8.75709
Pdlim1	19	40222241	40271616	-	NaN	Pdlim1	ENSMUSG00000055044	PDZ and LIM domain 1 (elfin) [Source:MGI Symbol;Acc:MGI:1860611]	-	gene	overlapping	0	8.77863	8.85247	6.72616	6.89588	5.01545	4.64657
Agtr2	X	21484544	21489164	+	NaN	Agtr2	ENSMUSG00000068122	angiotensin II receptor, type 2 [Source:MGI Symbol;Acc:MGI:87966]	+	gene	overlapping	0	2.71146	-0.978972	4.76953	-5.9637	7.36133	6.5654
Msn	X	96096042	96168552	+	NaN	Msn	ENSMUSG00000031207	moesin [Source:MGI Symbol;Acc:MGI:97167]	+	gene	overlapping	0	4.14491	2.80463	5.67719	3.85364	7.97053	7.58774
Alas2	X	150547375	150570638	+	NaN	Apex2	ENSMUSG00000025269	apurinic/apyrimidinic endonuclease 2 [Source:MGI Symbol;Acc:MGI:1924872]	-	gene	overlapping	0	1.07622	-0.786326	3.5755	1.56335	5.2869	6.48475

## Sheet: MPE MM ID(142)
Probe	Chromosome	Start	End	Probe Strand	Diff p-value	Feature	ID	Description	Feature Strand	Type	Orientation	Distance	15-Epi.1	16-Epi.2	11-MPE.1	12-MPE.2	13-MM+FPP.1	14-MM+FPP.2
Sulf1	1	12692430	12860371	+	0.00238084	Sulf1	ENSMUSG00000016918	sulfatase 1 [Source:MGI Symbol;Acc:MGI:2138563]	+	gene	overlapping	0	4.55964	2.61626	6.35686	1.53703	7.97529	8.03139
Tfap2b	1	19208914	19238734	+	6.91528e-06	Tfap2b	ENSMUSG00000025927	transcription factor AP-2 beta [Source:MGI Symbol;Acc:MGI:104672]	+	gene	overlapping	0	7.89541	8.42215	7.91104	8.32249	2.61205	0.547577
Col3a1	1	45311538	45349706	+	0.00284277	Col3a1	ENSMUSG00000026043	collagen, type III, alpha 1 [Source:MGI Symbol;Acc:MGI:88453]	+	gene	overlapping	0	4.70237	1.91411	8.43975	1.28634	9.29545	8.81861
Sdpr	1	51289126	51302959	+	0.00284866	Sdpr	ENSMUSG00000045954	serum deprivation response [Source:MGI Symbol;Acc:MGI:99513]	+	gene	overlapping	0	0.637112	0.506455	3.26467	-1.72423	6.58933	6.48796
Wnt6	1	74771892	74785319	+	0.0492236	Wnt6	ENSMUSG00000033227	wingless-related MMTV integration site 6 [Source:MGI Symbol;Acc:MGI:98960]	+	gene	overlapping	0	4.39097	4.59045	4.94682	5.46094	-1.40175	-3.58993
Kcne4	1	78816949	78820024	+	0.015503	Kcne4	ENSMUSG00000047330	potassium voltage-gated channel, Isk-related subfamily, gene 4 [Source:MGI Symbol;Acc:MGI:1891125]	+	gene	overlapping	0	1.92536	-2.40781	4.66962	-5.81169	6.33426	6.17826
Lad1	1	135818598	135833341	+	0.000245699	Lad1	ENSMUSG00000041782	ladinin [Source:MGI Symbol;Acc:MGI:109343]	+	gene	overlapping	0	4.7892	4.79563	6.81293	7.27444	1.05768	-0.48559
Prrx1	1	163245116	163313710	-	0.0212161	Prrx1	ENSMUSG00000026586	paired related homeobox 1 [Source:MGI Symbol;Acc:MGI:97712]	-	gene	overlapping	0	2.63364	-1.78633	5.26467	-1.72423	6.95918	6.74032
Ddr2	1	169972308	170110501	-	9.82429e-06	Ddr2	ENSMUSG00000026674	discoidin domain receptor family, member 2 [Source:MGI Symbol;Acc:MGI:1345277]	-	gene	overlapping	0	3.97559	-1.35337	6.06951	-3.22673	8.00085	7.78424
Cd34	1	194938821	194961292	+	0.027075	Cd34	ENSMUSG00000016494	CD34 antigen [Source:MGI Symbol;Acc:MGI:88329]	+	gene	overlapping	0	1.61615	-2.02079	4.51972	-4.22673	6.0348	6.07007
Gm13219	2	9352431	9447676	+	0.00199816	Gm13219	ENSMUSG00000079604	predicted gene 13219 [Source:MGI Symbol;Acc:MGI:3651678]	+	gene	overlapping	0	4.87478	4.83573	6.85319	7.33424	-2.1953	-0.267999
Gata3	2	9857078	9890034	-	6.14014e-10	Gata3	ENSMUSG00000015619	GATA binding protein 3 [Source:MGI Symbol;Acc:MGI:95663]	-	gene	overlapping	0	5.5601	5.63153	8.89062	9.33033	0.804697	-0.626453
Lmx1b	2	33560965	33640511	-	0.0176946	Lmx1b	ENSMUSG00000038765	LIM homeobox transcription factor 1 beta [Source:MGI Symbol;Acc:MGI:1100513]	-	gene	overlapping	0	2.87331	3.23604	5.74587	6.18831	0.290123	-1.00496
C130021I20Rik	2	33641193	33646349	+	0.0446733	C130021I20Rik	ENSMUSG00000052951	Riken cDNA C130021I20 gene [Source:MGI Symbol;Acc:MGI:3639863]	+	gene	overlapping	0	3.49701	3.96856	5.8015	6.31533	0.639273	-1.1045
Neb	2	52136647	52338798	-	0.0301657	Neb	ENSMUSG00000026950	nebulin [Source:MGI Symbol;Acc:MGI:97292]	-	gene	overlapping	0	2.2631	-0.0207917	5.42956	0.943194	7.21097	6.42549
Gca	2	62664285	62694109	+	0.0248735	Gca	ENSMUSG00000026893	grancalcin [Source:MGI Symbol;Acc:MGI:1918521]	+	gene	overlapping	0	3.25408	2.94974	5.50544	6.17628	-0.709877	-3.58993
Aplnr	2	85136360	85139922	+	0.0328777	Aplnr	ENSMUSG00000044338	apelin receptor [Source:MGI Symbol;Acc:MGI:1346086]	+	gene	overlapping	0	2.05041	-1.20136	4.71815	-1.11125	7.14736	6.83801
Lrp4	2	91457511	91513779	+	0.00694368	Lrp4	ENSMUSG00000027253	low density lipoprotein receptor-related protein 4 [Source:MGI Symbol;Acc:MGI:2442252]	+	gene	overlapping	0	6.07942	6.21817	8.15877	8.78671	5.04692	4.00103
Fibin	2	110360925	110362993	-	0.0271292	Fibin	ENSMUSG00000074971	fin bud initiation factor homolog (zebrafish) [Source:MGI Symbol;Acc:MGI:1914856]	-	gene	overlapping	0	0.890869	-6.26026	4.12767	-5.9637	6.12662	5.70285
Grem1	2	113746164	113758646	-	0.0402704	Grem1	ENSMUSG00000074934	gremlin 1 [Source:MGI Symbol;Acc:MGI:1344337]	-	gene	overlapping	0	3.02943	-2.93833	4.0305	-3.48977	5.58955	6.28505
Actc1	2	114047282	114053548	-	0.0242414	A530058N18Rik	ENSMUSG00000092201	RIKEN cDNA A530058N18 gene [Source:MGI Symbol;Acc:MGI:2444858]	+	gene	overlapping	0	4.64144	2.3222	7.8583	3.31501	9.7499	8.99386
Pak6	2	118663303	118698020	+	0.0244858	Pak6	ENSMUSG00000074923	p21 protein (Cdc42/Rac)-activated kinase 6 [Source:MGI Symbol;Acc:MGI:2679420]	+	gene	overlapping	0	3.2128	3.75128	4.39668	4.50911	-6.10219	-6.06386
Spint1	2	119237362	119249527	+	0.0409883	Spint1	ENSMUSG00000027315	serine protease inhibitor, Kunitz type 1 [Source:MGI Symbol;Acc:MGI:1338033]	+	gene	overlapping	0	5.19759	5.33054	5.10679	5.81948	-0.892741	-2.45242
Fermt1	2	132904389	132945906	-	0.0111942	Fermt1	ENSMUSG00000027356	fermitin family homolog 1 (Drosophila) [Source:MGI Symbol;Acc:MGI:2443583]	-	gene	overlapping	0	6.40631	6.52019	6.2675	6.61902	0.497719	-1.45242
Bmp2	2	133552159	133562885	+	0.000598018	Bmp2	ENSMUSG00000027358	bone morphogenetic protein 2 [Source:MGI Symbol;Acc:MGI:88177]	+	gene	overlapping	0	-0.30844	-0.250274	6.74475	7.33662	1.35724	0.829612
Cd93	2	148436640	148443563	-	0.00952164	Cd93	ENSMUSG00000027435	CD93 antigen [Source:MGI Symbol;Acc:MGI:106664]	-	gene	overlapping	0	1.59488	-6.10825	4.32256	-3.00434	6.22452	6.15927
Sdc4	2	164424247	164443887	-	0.0467363	Sdc4	ENSMUSG00000017009	syndecan 4 [Source:MGI Symbol;Acc:MGI:1349164]	-	gene	overlapping	0	8.48537	8.35699	9.0347	9.56779	5.88009	5.72839
Pltp	2	164839518	164857711	-	0.000556021	Ctsa	ENSMUSG00000017760	cathepsin A [Source:MGI Symbol;Acc:MGI:97748]	+	gene	overlapping	0	7.98941	7.83206	7.29805	7.7153	2.94493	1.92104
Bmp7	2	172868012	172940321	-	0.00185276	Bmp7	ENSMUSG00000008999	bone morphogenetic protein 7 [Source:MGI Symbol;Acc:MGI:103302]	-	gene	overlapping	0	6.83697	7.04466	7.87301	8.48235	4.26631	3.80924
Lama5	2	180176373	180225859	-	0.0240354	Lama5	ENSMUSG00000015647	laminin, alpha 5 [Source:MGI Symbol;Acc:MGI:105382]	-	gene	overlapping	0	6.44496	6.7673	5.92711	6.51249	0.909033	-0.0538739
Olfml3	3	103733700	103738001	-	0.00238084	Gm16520	ENSMUSG00000085855	predicted gene, 16520 [Source:MGI Symbol;Acc:MGI:4360879]	-	gene	overlapping	0	4.06853	0.774389	6.26027	1.0338	7.79262	7.90952
Vcam1	3	116110020	116129688	-	2.87337e-05	Vcam1	ENSMUSG00000027962	vascular cell adhesion molecule 1 [Source:MGI Symbol;Acc:MGI:98926]	-	gene	overlapping	0	4.05432	-0.130975	6.04484	-1.9048	8.03912	7.69142
Npnt	3	132881745	132950291	-	0.00616573	Npnt	ENSMUSG00000040998	nephronectin [Source:MGI Symbol;Acc:MGI:2148811]	-	gene	overlapping	0	6.47365	6.51951	7.34264	7.96165	4.16927	3.38047
Emcn	3	137341067	137432185	+	0.0391735	Emcn	ENSMUSG00000054690	endomucin [Source:MGI Symbol;Acc:MGI:1891716]	+	gene	overlapping	0	1.33755	-6.26026	3.62528	-5.9637	5.90413	5.89228
Adh1	3	138260991	138290698	+	0.00664174	Adh1	ENSMUSG00000074207	alcohol dehydrogenase 1 (class I) [Source:MGI Symbol;Acc:MGI:87921]	+	gene	overlapping	0	7.67265	7.55641	9.17185	9.86344	5.91844	5.481
Penk	4	4133531	4138819	-	0.000491274	Penk	ENSMUSG00000045573	preproenkephalin [Source:MGI Symbol;Acc:MGI:104629]	-	gene	overlapping	0	6.33702	7.26107	6.92651	7.41562	2.03223	1.72477
Esrp1	4	11331933	11386783	-	0.00207395	Esrp1	ENSMUSG00000040728	epithelial splicing regulatory protein 1 [Source:MGI Symbol;Acc:MGI:1917326]	-	gene	overlapping	0	7.14247	7.21522	6.41435	7.09876	1.8047	-0.183935
Glipr2	4	43957401	43979118	+	0.001514	Glipr2	ENSMUSG00000028480	GLI pathogenesis-related 2 [Source:MGI Symbol;Acc:MGI:1917770]	+	gene	overlapping	0	4.03207	2.99241	6.28804	0.78822	7.66661	7.75692
Svep1	4	58042442	58206859	-	0.0234167	Svep1	ENSMUSG00000028369	sushi, von Willebrand factor type A, EGF and pentraxin domain containing 1 [Source:MGI Symbol;Acc:MGI:1928849]	-	gene	overlapping	0	1.67138	-1.20136	4.13043	-5.9637	6.03512	6.1673
Tnc	4	63959785	64047015	-	0.0217787	Tnc	ENSMUSG00000028364	tenascin C [Source:MGI Symbol;Acc:MGI:101922]	-	gene	overlapping	0	1.33755	-3.3009	4.48347	-4.22673	6.25783	5.7134
Laptm5	4	130913125	130936141	+	0.0295248	Laptm5	ENSMUSG00000028581	lysosomal-associated protein transmembrane 5 [Source:MGI Symbol;Acc:MGI:108046]	+	gene	overlapping	0	2.37546	-6.10825	3.77572	-3.00434	5.67342	5.80711
Ptpru	4	131768457	131838288	-	0.0481928	Ptpru	ENSMUSG00000028909	protein tyrosine phosphatase, receptor type, U [Source:MGI Symbol;Acc:MGI:1321151]	-	gene	overlapping	0	5.12526	5.24765	6.11134	6.94194	1.92571	2.03066
Sfn	4	133600556	133602168	-	2.38432e-06	Sfn	ENSMUSG00000047281	stratifin [Source:MGI Symbol;Acc:MGI:1891831]	-	gene	overlapping	0	9.8357	9.93863	8.70055	9.00938	3.88365	2.69548
Id3	4	136143497	136145755	+	0.00335204	Id3	ENSMUSG00000007872	inhibitor of DNA binding 3 [Source:MGI Symbol;Acc:MGI:96398]	+	gene	overlapping	0	6.61769	7.12492	9.09879	9.2008	4.29227	5.57749
Lrrc17	5	21543527	21575900	+	0.000123	Fbxl13	ENSMUSG00000048520	F-box and leucine-rich repeat protein 13 [Source:MGI Symbol;Acc:MGI:2443416]	-	gene	overlapping	0	3.15826	-0.715937	6.20403	-5.9637	7.67105	7.54039
Ldb2	5	44472133	44799707	-	0.0239081	Ldb2	ENSMUSG00000039706	LIM domain binding 2 [Source:MGI Symbol;Acc:MGI:894670]	-	gene	overlapping	0	1.75045	-0.201364	4.30311	-1.9048	6.34308	6.1164
Pdgfra	5	75152291	75198204	+	0.000122224	Pdgfra	ENSMUSG00000029231	platelet derived growth factor receptor, alpha polypeptide [Source:MGI Symbol;Acc:MGI:97530]	+	gene	overlapping	0	4.61351	1.58523	6.87476	1.05867	8.65274	8.47872
Kdr	5	75932827	75978458	-	0.0213193	Kdr	ENSMUSG00000062960	kinase insert domain protein receptor [Source:MGI Symbol;Acc:MGI:96683]	-	gene	overlapping	0	0.311712	-6.10825	3.97474	-5.9637	6.04692	5.94496
Fras1	5	96373955	96784728	+	0.00312687	Fras1	ENSMUSG00000034687	Fraser syndrome 1 homolog (human) [Source:MGI Symbol;Acc:MGI:2385368]	+	gene	overlapping	0	8.53792	8.3321	8.57626	9.08492	5.05452	4.49435
Sparcl1	5	104079111	104114088	-	0.0128432	Sparcl1	ENSMUSG00000029309	SPARC-like 1 [Source:MGI Symbol;Acc:MGI:108110]	-	gene	overlapping	0	2.2586	-1.78633	4.72821	-2.64177	6.71058	6.63287
Pcolce	5	137605103	137613784	-	0.000689201	Pcolce	ENSMUSG00000029718	procollagen C-endopeptidase enhancer protein [Source:MGI Symbol;Acc:MGI:105099]	-	gene	overlapping	0	4.9632	3.62645	6.7323	0.39776	8.01504	8.20294
Col1a2	6	4504814	4541543	+	0.0495253	Col1a2	ENSMUSG00000029661	collagen, type I, alpha 2 [Source:MGI Symbol;Acc:MGI:88468]	+	gene	overlapping	0	6.306	4.32115	8.98049	5.05172	9.98912	9.87862
Flnc	6	29433153	29461888	+	0.0217787	Flnc	ENSMUSG00000068699	filamin C, gamma [Source:MGI Symbol;Acc:MGI:95557]	+	gene	overlapping	0	3.39405	0.724635	5.80928	0.0951974	7.10711	6.72816
A930038C07Rik	6	65671590	65706930	+	0.00238084	A930038C07Rik	ENSMUSG00000049001	RIKEN cDNA A930038C07 gene [Source:MGI Symbol;Acc:MGI:1915419]	+	gene	overlapping	0	0.1846	-2.64882	6.67979	7.06521	2.38565	2.83634
Tacstd2	6	67534059	67535822	-	0.0492236	Tacstd2	ENSMUSG00000051397	tumor-associated calcium signal transducer 2 [Source:MGI Symbol;Acc:MGI:1861606]	-	gene	overlapping	0	7.5289	8.1822	6.00816	5.55189	0.107259	-0.702402
Wnt7a	6	91363981	91411363	-	0.0124578	Wnt7a	ENSMUSG00000030093	wingless-related MMTV integration site 7A [Source:MGI Symbol;Acc:MGI:98961]	-	gene	overlapping	0	6.3147	6.37329	6.05178	6.49408	0.357238	-1.32689
Pthlh	6	147252101	147264167	-	5.76539e-12	Pthlh	ENSMUSG00000048776	parathyroid hormone-like peptide [Source:MGI Symbol;Acc:MGI:97800]	-	gene	overlapping	0	2.02943	2.04149	9.33001	9.92106	-3.29484	-1.82439
Bcam	7	19756131	19771016	-	0.019844	Bcam	ENSMUSG00000002980	basal cell adhesion molecule [Source:MGI Symbol;Acc:MGI:1929940]	-	gene	overlapping	0	7.17836	7.18407	6.10819	6.38798	0.126625	-0.626453
Spint2	7	29256331	29281977	-	0.0222476	Spint2	ENSMUSG00000074227	serine protease inhibitor, Kunitz type 2 [Source:MGI Symbol;Acc:MGI:1338031]	-	gene	overlapping	0	5.85255	6.29156	6.22808	6.66556	1.4447	0.946126
Rhpn2	7	35334175	35392285	+	0.0492236	Rhpn2	ENSMUSG00000030494	rhophilin, Rho GTPase binding protein 2 [Source:MGI Symbol;Acc:MGI:1289234]	+	gene	overlapping	0	3.62842	2.98714	5.71171	6.55135	1.57729	0.410073
Hbb-b1	7	103826534	103828096	-	0.0355491	Hbb-b1	ENSMUSG00000052305	hemoglobin, beta adult major chain [Source:MGI Symbol;Acc:MGI:96021]	-	gene	overlapping	0	1.84956	0.000269988	5.14825	0.888746	6.10665	6.81883
Hbb-bh1	7	103841636	103843164	-	0.0391735	Hbb-bh1	ENSMUSG00000052217	hemoglobin Z, beta-like embryonic chain [Source:MGI Symbol;Acc:MGI:96024]	-	gene	overlapping	0	2.33755	0.619666	4.75619	2.04629	6.44277	8.50303
Hbb-y	7	103851745	103853240	-	0.000112936	Hbb-y	ENSMUSG00000052187	hemoglobin Y, beta-like embryonic chain [Source:MGI Symbol;Acc:MGI:96027]	-	gene	overlapping	0	6.65263	4.87901	9.27066	5.87612	11.0496	12.5554
Fgfr2	7	130162451	133123350	-	0.0144659	Fgfr2	ENSMUSG00000030849	fibroblast growth factor receptor 2 [Source:MGI Symbol;Acc:MGI:95523]	-	gene	overlapping	0	7.84582	7.8846	7.20289	7.83824	3.87365	2.70653
Pkp3	7	141078218	141090510	+	0.0217787	Pkp3	ENSMUSG00000054065	plakophilin 3 [Source:MGI Symbol;Acc:MGI:1891830]	+	gene	overlapping	0	6.17299	6.22937	6.05323	6.55627	0.047553	-2.00496
Eps8l2	7	141338880	141363020	+	0.0217787	Eps8l2	ENSMUSG00000025504	EPS8-like 2 [Source:MGI Symbol;Acc:MGI:2138828]	+	gene	overlapping	0	5.78216	5.64914	5.63066	6.16916	-0.816792	-2.74193
Dkk4	8	22624043	22627536	+	0.035145	Dkk4	ENSMUSG00000031535	dickkopf homolog 4 (Xenopus laevis) [Source:MGI Symbol;Acc:MGI:2385299]	+	gene	overlapping	0	-1.8934	-2.40781	4.53751	5.83936	-2.93227	-6.06386
Mt2	8	94172618	94173567	+	0.000742545	Mt2	ENSMUSG00000031762	metallothionein 2 [Source:MGI Symbol;Acc:MGI:97172]	+	gene	overlapping	0	6.14521	6.3463	6.41321	6.99526	0.452395	-0.156967
Mt1	8	94179089	94180325	+	0.000417224	Mt1	ENSMUSG00000031765	metallothionein 1 [Source:MGI Symbol;Acc:MGI:97171]	+	gene	overlapping	0	8.10519	8.17252	8.14356	8.59085	3.59651	3.5186
Gpr56	8	94977109	95014208	+	0.0023592	Gpr56	ENSMUSG00000031785	G protein-coupled receptor 56 [Source:MGI Symbol;Acc:MGI:1340051]	+	gene	overlapping	0	7.21178	7.08465	7.21659	7.78508	1.54166	0.995036
Cdh11	8	102632995	102785111	-	0.0389141	Cdh11	ENSMUSG00000031673	cadherin 11 [Source:MGI Symbol;Acc:MGI:99217]	-	gene	overlapping	0	3.08388	-0.786326	5.9709	0.803017	7.57729	7.49634
Cdh3	8	106510913	106556908	+	0.00694368	Cdh3	ENSMUSG00000061048	cadherin 3 [Source:MGI Symbol;Acc:MGI:88356]	+	gene	overlapping	0	8.39194	8.46297	8.37115	9.06261	4.98394	4.28536
Cdh1	8	106603351	106670246	+	0.00277957	Cdh1	ENSMUSG00000000303	cadherin 1 [Source:MGI Symbol;Acc:MGI:88354]	+	gene	overlapping	0	7.80395	7.93972	7.13817	7.42297	2.31566	0.354932
Ap1m2	9	21295457	21312333	-	0.0492236	Ap1m2	ENSMUSG00000003309	adaptor protein complex AP-1, mu 2 subunit [Source:MGI Symbol;Acc:MGI:1336974]	-	gene	overlapping	0	7.21163	7.20264	6.35862	6.92914	2.05768	0.175608
St14	9	31089402	31131853	-	0.0492236	St14	ENSMUSG00000031995	suppression of tumorigenicity 14 (colon carcinoma) [Source:MGI Symbol;Acc:MGI:1338881]	-	gene	overlapping	0	5.02414	5.22266	5.26906	5.52649	-1.78027	-5.91185
Ets1	9	32696042	32757820	+	0.0492236	Ets1	ENSMUSG00000032035	E26 avian leukemia oncogene 1, 5' domain [Source:MGI Symbol;Acc:MGI:95455]	+	gene	overlapping	0	3.75045	2.71511	5.28711	-1.11125	7.11364	6.38334
AW551984	9	39587396	39604403	-	0.00086974	AW551984	ENSMUSG00000038112	expressed sequence AW551984 [Source:MGI Symbol;Acc:MGI:2143322]	-	gene	overlapping	0	3.82389	0.686161	6.20403	-0.454141	8.11463	7.81255
Trim29	9	43310763	43336125	+	9.82429e-06	Trim29	ENSMUSG00000032013	tripartite motif-containing 29 [Source:MGI Symbol;Acc:MGI:1919419]	+	gene	overlapping	0	8.01374	8.0136	7.86059	8.47183	2.72435	-1.45242
Pvrl1	9	43744576	43807454	+	0.00183318	Pvrl1	ENSMUSG00000032012	poliovirus receptor-related 1 [Source:MGI Symbol;Acc:MGI:1926483]	+	gene	overlapping	0	6.78471	6.96622	7.98803	8.15967	4.16459	3.43466
Perp	10	18845071	18857073	+	0.00574662	Perp	ENSMUSG00000019851	PERP, TP53 apoptosis effector [Source:MGI Symbol;Acc:MGI:1929938]	+	gene	overlapping	0	7.52398	7.48175	6.34115	6.55763	1.83444	-0.0538739
Lama4	10	38965515	39110188	+	0.00277957	Lama4	ENSMUSG00000019846	laminin, alpha 4 [Source:MGI Symbol;Acc:MGI:109321]	+	gene	overlapping	0	3.14369	-0.493545	5.22194	-4.22673	7.43939	7.15154
Edar	10	58600789	58675654	-	0.00185276	Edar	ENSMUSG00000003227	ectodysplasin-A receptor [Source:MGI Symbol;Acc:MGI:1343498]	-	gene	overlapping	0	4.18104	4.09019	6.60384	7.47559	0.047553	-3.58993
Unc5b	10	60762610	60831581	-	0.00303287	Unc5b	ENSMUSG00000020099	unc-5 homolog B (C. elegans) [Source:MGI Symbol;Acc:MGI:894703]	-	gene	overlapping	0	5.06144	5.04149	7.9653	8.40997	4.0602	4.17029
Tmem26	10	68723746	68782654	+	0.00185268	Tmem26	ENSMUSG00000060044	transmembrane protein 26 [Source:MGI Symbol;Acc:MGI:2143537]	+	gene	overlapping	0	2.56238	-1.10825	4.22	-4.81169	7.01853	6.71955
Col6a1	10	76708792	76726168	-	4.77574e-05	Col6a1	ENSMUSG00000001119	collagen, type VI, alpha 1 [Source:MGI Symbol;Acc:MGI:88459]	-	gene	overlapping	0	3.87036	0.249298	6.12213	-1.11125	7.78826	7.60052
Timp3	10	86300372	86349506	+	0.00725256	Syn3	ENSMUSG00000059602	synapsin III [Source:MGI Symbol;Acc:MGI:1351334]	-	gene	overlapping	0	4.40224	3.96187	5.02383	1.30725	7.64253	6.83592
Igf1	10	87858265	87937042	+	1.78971e-05	Gm16176	ENSMUSG00000058934	predicted gene 16176 [Source:MGI Symbol;Acc:MGI:3841250]	-	gene	overlapping	0	5.22438	4.45494	6.72593	0.943194	9.02298	8.52837
Dcn	10	97479500	97518162	+	0.000272727	Dcn	ENSMUSG00000019929	decorin [Source:MGI Symbol;Acc:MGI:94872]	+	gene	overlapping	0	6.84319	6.51654	5.65914	1.2327	8.43296	8.22474
Lum	10	97565501	97572703	+	0.000121598	Lum	ENSMUSG00000036446	lumican [Source:MGI Symbol;Acc:MGI:109347]	+	gene	overlapping	0	3.52539	-0.68199	5.0927	-1.35226	7.99287	7.52342
Dusp6	10	99263231	99267488	+	0.0165463	Dusp6	ENSMUSG00000019960	dual specificity phosphatase 6 [Source:MGI Symbol;Acc:MGI:1914853]	+	gene	overlapping	0	3.97147	4.41531	7.93315	8.08445	4.52989	4.77026
Znrf3	11	5276324	5444847	-	0.0170534	Znrf3	ENSMUSG00000041961	zinc and ring finger 3 [Source:MGI Symbol;Acc:MGI:3039616]	-	gene	overlapping	0	7.46452	7.37908	9.22893	9.72033	6.00927	5.24739
Efemp1	11	28853204	28926743	+	0.0481928	Efemp1	ENSMUSG00000020467	epidermal growth factor-containing fibulin-like extracellular matrix protein 1 [Source:MGI Symbol;Acc:MGI:1339998]	+	gene	overlapping	0	3.47777	3.19781	3.98698	-0.352262	6.28851	6.4986
Hba-x	11	32276400	32278116	+	9.62086e-05	Hba-x	ENSMUSG00000055609	hemoglobin X, alpha-like embryonic chain in Hba complex [Source:MGI Symbol;Acc:MGI:96019]	+	gene	overlapping	0	4.7131	3.13254	7.44863	4.14831	9.52317	10.975
Hba-a1	11	32283511	32284465	+	0.000245699	Hba-a1	ENSMUSG00000069919	hemoglobin alpha, adult chain 1 [Source:MGI Symbol;Acc:MGI:96015]	+	gene	overlapping	0	4.85255	4.0364	7.79205	4.34565	9.61087	10.7995
Hba-a2	11	32296489	32297298	+	0.000182925	Hba-a2	ENSMUSG00000069917	hemoglobin alpha, adult chain 2 [Source:MGI Symbol;Acc:MGI:96016]	+	gene	overlapping	0	3.13143	1.17715	5.78626	1.67212	7.66506	8.79874
Fam196b	11	34314822	34422640	+	0.0478508	Dock2	ENSMUSG00000020143	dedicator of cyto-kinesis 2 [Source:MGI Symbol;Acc:MGI:2149010]	-	gene	overlapping	0	2.24956	2.0865	4.99079	5.77655	-0.547605	-3.1045
Odz2	11	36006656	37235964	-	0.00870626	Odz2	ENSMUSG00000049336	odd Oz/ten-m homolog 2 (Drosophila) [Source:MGI Symbol;Acc:MGI:1345184]	-	gene	overlapping	0	5.29532	5.09876	6.78451	7.24883	1.61205	0.237892
Col23a1	11	51289920	51583918	+	0.0242414	Col23a1	ENSMUSG00000063564	collagen, type XXIII, alpha 1 [Source:MGI Symbol;Acc:MGI:2653243]	+	gene	overlapping	0	3.14613	-0.250274	4.67625	-0.352262	7.06318	7.07434
Pmp22	11	63128982	63159547	+	0.00238084	Pmp22	ENSMUSG00000018217	peripheral myelin protein 22 [Source:MGI Symbol;Acc:MGI:97631]	+	gene	overlapping	0	2.79776	1.00027	4.60657	-0.526291	6.90816	6.82835
Kdm6b	11	69398508	69413675	-	0.0296015	Kdm6b	ENSMUSG00000018476	KDM1 lysine (K)-specific demethylase 6B [Source:MGI Symbol;Acc:MGI:2448492]	-	gene	overlapping	0	6.0347	6.19496	7.13611	7.39822	3.55602	3.94923
Rnf43	11	87662722	87735539	+	0.00870626	Rnf43	ENSMUSG00000034177	ring finger protein 43 [Source:MGI Symbol;Acc:MGI:2442609]	+	gene	overlapping	0	4.60467	4.49166	5.98317	6.36635	0.107259	-4.32689
Col1a1	11	94936224	94953042	+	0.000375586	Col1a1	ENSMUSG00000001506	collagen, type I, alpha 1 [Source:MGI Symbol;Acc:MGI:88467]	+	gene	overlapping	0	5.74523	0.810609	8.45256	0.580624	10.1007	9.47131
Itga3	11	95044474	95076801	-	0.0462559	Itga3	ENSMUSG00000001507	integrin alpha 3 [Source:MGI Symbol;Acc:MGI:96602]	-	gene	overlapping	0	7.65873	7.70202	6.54762	7.07267	3.15519	2.45009
Grb7	11	98446394	98455373	+	0.0072249	Grb7	ENSMUSG00000019312	growth factor receptor bound protein 7 [Source:MGI Symbol;Acc:MGI:102683]	+	gene	overlapping	0	5.63364	5.9262	6.09235	6.57874	0.126625	-1.91186
Krt15	11	100131758	100135928	-	0.0422339	Krt15	ENSMUSG00000054146	keratin 15 [Source:MGI Symbol;Acc:MGI:96689]	-	gene	overlapping	0	10.6026	10.5599	7.56431	7.44967	5.03416	3.27302
Krt14	11	100203162	100207548	-	0.001514	Krt14	ENSMUSG00000045545	keratin 14 [Source:MGI Symbol;Acc:MGI:96688]	-	gene	overlapping	0	11.3923	11.2079	9.64252	9.6898	5.69668	3.88581
Wnt3	11	103774150	103817957	+	0.00386535	Wnt3	ENSMUSG00000000125	wingless-related MMTV integration site 3 [Source:MGI Symbol;Acc:MGI:98955]	+	gene	overlapping	0	7.96285	8.15164	6.83193	7.34723	2.4524	-1.15697
Pecam1	11	106654217	106750628	-	0.0217787	Pecam1	ENSMUSG00000020717	platelet/endothelial cell adhesion molecule 1 [Source:MGI Symbol;Acc:MGI:97537]	-	gene	overlapping	0	1.64403	0.39954	4.60954	-1.72423	6.65665	6.46563
Sstr2	11	113619342	113626005	+	0.00183318	Slc39a11	ENSMUSG00000041654	solute carrier family 39 (metal ion transporter), member 11 [Source:MGI Symbol;Acc:MGI:1917056]	-	gene	overlapping	0	0.165491	-1.06386	6.3153	6.98759	-6.10219	-4.32689
Osr1	12	9574442	9581499	+	0.011963	Osr1	ENSMUSG00000048387	odd-skipped related 1 (Drosophila) [Source:MGI Symbol;Acc:MGI:1344424]	+	gene	overlapping	0	0.95904	-2.40781	2.95151	-5.81169	6.09133	6.14952
Dsp	13	38151328	38198577	+	2.44586e-05	Dsp	ENSMUSG00000054889	desmoplakin [Source:MGI Symbol;Acc:MGI:109611]	+	gene	overlapping	0	8.98051	8.77405	8.18224	8.5153	3.53986	1.74636
Ogn	13	49608071	49624500	+	0.0217787	Cenpp	ENSMUSG00000021391	centromere protein P [Source:MGI Symbol;Acc:MGI:1913586]	-	gene	overlapping	0	2.1265	-1.25027	4.96704	-4.22673	6.41203	6.02331
S1pr3	13	51408618	51422797	+	0.00984728	S1pr3	ENSMUSG00000067586	sphingosine-1-phosphate receptor 3 [Source:MGI Symbol;Acc:MGI:1339365]	+	gene	overlapping	0	5.18044	1.79864	7.85016	2.58919	9.32309	9.39367
Cxcl14	13	56288647	56296551	-	0.00185276	Cxcl14	ENSMUSG00000021508	chemokine (C-X-C motif) ligand 14 [Source:MGI Symbol;Acc:MGI:1888514]	-	gene	overlapping	0	9.29154	9.45762	9.53605	10.2076	5.07958	4.46644
Srd5a1	13	69573449	69611442	-	0.00835003	Nsun2	ENSMUSG00000021595	NOL1/NOP2/Sun domain family member 2 [Source:MGI Symbol;Acc:MGI:107252]	+	gene	overlapping	0	5.83225	6.1961	6.65986	6.79864	2.39765	2.24802
Mef2c	13	83504034	83667079	+	0.00571603	Mef2c	ENSMUSG00000005583	myocyte enhancer factor 2C [Source:MGI Symbol;Acc:MGI:99458]	+	gene	overlapping	0	2.60201	0.334689	5.33936	0.929774	7.23696	6.75614
Lhfpl2	13	94057796	94195409	+	0.0113626	Lhfpl2	ENSMUSG00000045312	lipoma HMGIC fusion partner-like 2 [Source:MGI Symbol;Acc:MGI:2145236]	+	gene	overlapping	0	2.52163	-0.154058	4.8696	-0.0303336	6.98461	6.76631
Stc1	14	69029289	69041401	+	0.00527816	Stc1	ENSMUSG00000014813	stanniocalcin 1 [Source:MGI Symbol;Acc:MGI:109131]	+	gene	overlapping	0	5.15766	4.72543	8.37843	8.80112	5.07772	4.77465
Dab2	15	6299788	6440712	+	0.0170534	Dab2	ENSMUSG00000022150	disabled homolog 2 (Drosophila) [Source:MGI Symbol;Acc:MGI:109175]	+	gene	overlapping	0	5.01349	4.82691	6.12974	1.50119	8.01561	7.40965
Fzd6	15	39006280	39038186	+	0.0258372	Fzd6	ENSMUSG00000022297	frizzled homolog 6 (Drosophila) [Source:MGI Symbol;Acc:MGI:108474]	+	gene	overlapping	0	6.7096	6.81061	6.36303	6.96165	2.88649	1.55575
Trps1	15	50654761	50890041	-	0.00456794	Trps1	ENSMUSG00000038679	trichorhinophalangeal syndrome I (human) [Source:MGI Symbol;Acc:MGI:1927616]	-	gene	overlapping	0	4.74805	4.70312	7.20469	7.77362	4.11576	3.34317
Enpp2	15	54838898	54920146	-	0.00386535	Enpp2	ENSMUSG00000022425	ectonucleotide pyrophosphatase/phosphodiesterase 2 [Source:MGI Symbol;Acc:MGI:1321390]	-	gene	overlapping	0	4.17508	-2.40781	3.89742	0.563346	6.884	6.68968
Lgals1	15	78926725	78930465	+	0.00238084	Lgals1	ENSMUSG00000068220	lectin, galactose binding, soluble 1 [Source:MGI Symbol;Acc:MGI:96777]	+	gene	overlapping	0	7.21265	5.70071	8.68285	5.56552	10.4505	10.934
Krt5	15	101707070	101712891	-	2.44586e-05	Krt5	ENSMUSG00000061527	keratin 5 [Source:MGI Symbol;Acc:MGI:96702]	-	gene	overlapping	0	10.561	10.564	9.0991	9.40346	4.9326	2.85302
Krt8	15	101996711	102004342	-	1.08639e-08	Krt8	ENSMUSG00000049382	keratin 8 [Source:MGI Symbol;Acc:MGI:96705]	-	gene	overlapping	0	5.2093	6.27139	9.05541	9.23824	-0.244213	-0.663927
Krt18	15	102028216	102032026	+	1.16834e-07	Krt18	ENSMUSG00000023043	keratin 18 [Source:MGI Symbol;Acc:MGI:96692]	+	gene	overlapping	0	6.14978	6.506	8.25165	8.75846	-0.744642	-0.297145
Trp63	16	25683763	25892102	+	0.00238084	Trp63	ENSMUSG00000022510	transformation related protein 63 [Source:MGI Symbol;Acc:MGI:1330810]	+	gene	overlapping	0	8.43957	8.34244	7.70351	8.35541	3.69547	2.06542
Gap43	16	42248442	42340651	-	0.0135284	Gap43	ENSMUSG00000047261	growth associated protein 43 [Source:MGI Symbol;Acc:MGI:95639]	-	gene	overlapping	0	3.41443	-0.0207917	5.21676	-1.64177	6.73168	7.01777
Ripply3	16	94328420	94336935	+	0.0029195	Ripply3	ENSMUSG00000022941	ripply3 homolog (zebrafish) [Source:MGI Symbol;Acc:MGI:2181192]	+	gene	overlapping	0	1.90822	2.44633	6.23355	6.81242	-0.610341	0.175608
Ripk4	16	97741933	97763737	-	0.0142531	Ripk4	ENSMUSG00000005251	receptor-interacting serine-threonine kinase 4 [Source:MGI Symbol;Acc:MGI:1919638]	-	gene	overlapping	0	5.66204	5.71073	5.89864	6.28073	-0.401754	-1.82439
Lix1	17	17402672	17459387	+	0.039757	Lix1	ENSMUSG00000047786	limb expression 1 homolog (chicken) [Source:MGI Symbol;Acc:MGI:1913893]	+	gene	overlapping	0	3.85404	-1.4644	5.71723	1.33805	6.84526	7.23376
Cldn6	17	23679365	23682446	+	4.19576e-08	Cldn6	ENSMUSG00000023906	claudin 6 [Source:MGI Symbol;Acc:MGI:1859284]	+	gene	overlapping	0	7.96975	8.24696	8.47446	8.90078	2.46005	1.15423
Mapk13	17	28769307	28778698	+	0.0217787	Mapk13	ENSMUSG00000004864	mitogen-activated protein kinase 13 [Source:MGI Symbol;Acc:MGI:1346864]	+	gene	overlapping	0	5.01682	5.13254	5.89133	6.37659	1.07771	1.26805
Ddr1	17	35681567	35704621	-	0.0345841	Ddr1	ENSMUSG00000003534	discoidin domain receptor family, member 1 [Source:MGI Symbol;Acc:MGI:99216]	-	gene	overlapping	0	5.96665	6.15296	6.63407	6.95339	2.8808	3.15961
Epcam	17	87635979	87651106	+	0.00345476	Epcam	ENSMUSG00000045394	epithelial cell adhesion molecule [Source:MGI Symbol;Acc:MGI:106653]	+	gene	overlapping	0	6.20668	6.4241	6.96955	7.53648	1.41351	-0.211415
Zeb1	18	5591860	5775467	+	0.00379238	Gm10125	ENSMUSG00000093709	predicted gene 10125 [Source:MGI Symbol;Acc:MGI:3642044]	-	gene	overlapping	0	2.51032	-0.750702	5.18191	-2.35226	6.98195	6.50837
Pdgfrb	18	61045150	61085061	+	0.00177582	Pdgfrb	ENSMUSG00000024620	platelet derived growth factor receptor, beta polypeptide [Source:MGI Symbol;Acc:MGI:97531]	+	gene	overlapping	0	3.38376	0.101199	5.56686	-2.35226	7.87356	7.38778
Cd248	19	5068078	5070637	+	0.00238084	Cd248	ENSMUSG00000056481	CD248 antigen, endosialin [Source:MGI Symbol;Acc:MGI:1917695]	+	gene	overlapping	0	2.64403	-0.750702	4.96627	-2.22673	6.90886	6.97441
Acta2	19	34241090	34255336	-	0.000272727	Acta2	ENSMUSG00000035783	actin, alpha 2, smooth muscle, aorta [Source:MGI Symbol;Acc:MGI:87909]	-	gene	overlapping	0	5.02745	3.60255	7.10767	1.92977	9.31563	8.75709
Agtr2	X	21484544	21489164	+	0.000272727	Agtr2	ENSMUSG00000068122	angiotensin II receptor, type 2 [Source:MGI Symbol;Acc:MGI:87966]	+	gene	overlapping	0	2.71146	-0.978972	4.76953	-5.9637	7.36133	6.5654
Dach2	X	113297510	113836386	+	8.7563e-08	Dach2	ENSMUSG00000025592	dachshund 2 (Drosophila) [Source:MGI Symbol;Acc:MGI:1890446]	+	gene	overlapping	0	3.78686	3.81061	7.96017	8.5497	1.89781	2.17029
Irs4	X	141710998	141725263	-	0.0165463	Irs4	ENSMUSG00000054667	insulin receptor substrate 4 [Source:MGI Symbol;Acc:MGI:1338009]	-	gene	overlapping	0	-2.8934	-1.02079	5.99003	6.38245	0.0876305	1.08814

## Sheet: MPE MM ID+DEseq(84)
Probe	Chromosome	Start	End	Probe Strand	No value	Feature	ID	Description	Feature Strand	Type	Orientation	Distance	15-Epi.1	16-Epi.2	11-MPE.1	12-MPE.2	13-MM+FPP.1	14-MM+FPP.2
Tfap2b	1	19208914	19238734	+	NaN	Tfap2b	ENSMUSG00000025927	transcription factor AP-2 beta [Source:MGI Symbol;Acc:MGI:104672]	+	gene	overlapping	0	7.89541	8.42215	7.91104	8.32249	2.61205	0.547577
Wnt6	1	74771892	74785319	+	NaN	Wnt6	ENSMUSG00000033227	wingless-related MMTV integration site 6 [Source:MGI Symbol;Acc:MGI:98960]	+	gene	overlapping	0	4.39097	4.59045	4.94682	5.46094	-1.40175	-3.58993
Lad1	1	135818598	135833341	+	NaN	Lad1	ENSMUSG00000041782	ladinin [Source:MGI Symbol;Acc:MGI:109343]	+	gene	overlapping	0	4.7892	4.79563	6.81293	7.27444	1.05768	-0.48559
Gm13219	2	9352431	9447676	+	NaN	Gm13219	ENSMUSG00000079604	predicted gene 13219 [Source:MGI Symbol;Acc:MGI:3651678]	+	gene	overlapping	0	4.87478	4.83573	6.85319	7.33424	-2.1953	-0.267999
Gata3	2	9857078	9890034	-	NaN	Gata3	ENSMUSG00000015619	GATA binding protein 3 [Source:MGI Symbol;Acc:MGI:95663]	-	gene	overlapping	0	5.5601	5.63153	8.89062	9.33033	0.804697	-0.626453
Lmx1b	2	33560965	33640511	-	NaN	Lmx1b	ENSMUSG00000038765	LIM homeobox transcription factor 1 beta [Source:MGI Symbol;Acc:MGI:1100513]	-	gene	overlapping	0	2.87331	3.23604	5.74587	6.18831	0.290123	-1.00496
C130021I20Rik	2	33641193	33646349	+	NaN	C130021I20Rik	ENSMUSG00000052951	Riken cDNA C130021I20 gene [Source:MGI Symbol;Acc:MGI:3639863]	+	gene	overlapping	0	3.49701	3.96856	5.8015	6.31533	0.639273	-1.1045
Gca	2	62664285	62694109	+	NaN	Gca	ENSMUSG00000026893	grancalcin [Source:MGI Symbol;Acc:MGI:1918521]	+	gene	overlapping	0	3.25408	2.94974	5.50544	6.17628	-0.709877	-3.58993
Lrp4	2	91457511	91513779	+	NaN	Lrp4	ENSMUSG00000027253	low density lipoprotein receptor-related protein 4 [Source:MGI Symbol;Acc:MGI:2442252]	+	gene	overlapping	0	6.07942	6.21817	8.15877	8.78671	5.04692	4.00103
Pak6	2	118663303	118698020	+	NaN	Pak6	ENSMUSG00000074923	p21 protein (Cdc42/Rac)-activated kinase 6 [Source:MGI Symbol;Acc:MGI:2679420]	+	gene	overlapping	0	3.2128	3.75128	4.39668	4.50911	-6.10219	-6.06386
Spint1	2	119237362	119249527	+	NaN	Spint1	ENSMUSG00000027315	serine protease inhibitor, Kunitz type 1 [Source:MGI Symbol;Acc:MGI:1338033]	+	gene	overlapping	0	5.19759	5.33054	5.10679	5.81948	-0.892741	-2.45242
Fermt1	2	132904389	132945906	-	NaN	Fermt1	ENSMUSG00000027356	fermitin family homolog 1 (Drosophila) [Source:MGI Symbol;Acc:MGI:2443583]	-	gene	overlapping	0	6.40631	6.52019	6.2675	6.61902	0.497719	-1.45242
Bmp2	2	133552159	133562885	+	NaN	Bmp2	ENSMUSG00000027358	bone morphogenetic protein 2 [Source:MGI Symbol;Acc:MGI:88177]	+	gene	overlapping	0	-0.30844	-0.250274	6.74475	7.33662	1.35724	0.829612
Sdc4	2	164424247	164443887	-	NaN	Sdc4	ENSMUSG00000017009	syndecan 4 [Source:MGI Symbol;Acc:MGI:1349164]	-	gene	overlapping	0	8.48537	8.35699	9.0347	9.56779	5.88009	5.72839
Pltp	2	164839518	164857711	-	NaN	Ctsa	ENSMUSG00000017760	cathepsin A [Source:MGI Symbol;Acc:MGI:97748]	+	gene	overlapping	0	7.98941	7.83206	7.29805	7.7153	2.94493	1.92104
Bmp7	2	172868012	172940321	-	NaN	Bmp7	ENSMUSG00000008999	bone morphogenetic protein 7 [Source:MGI Symbol;Acc:MGI:103302]	-	gene	overlapping	0	6.83697	7.04466	7.87301	8.48235	4.26631	3.80924
Lama5	2	180176373	180225859	-	NaN	Lama5	ENSMUSG00000015647	laminin, alpha 5 [Source:MGI Symbol;Acc:MGI:105382]	-	gene	overlapping	0	6.44496	6.7673	5.92711	6.51249	0.909033	-0.0538739
Npnt	3	132881745	132950291	-	NaN	Npnt	ENSMUSG00000040998	nephronectin [Source:MGI Symbol;Acc:MGI:2148811]	-	gene	overlapping	0	6.47365	6.51951	7.34264	7.96165	4.16927	3.38047
Adh1	3	138260991	138290698	+	NaN	Adh1	ENSMUSG00000074207	alcohol dehydrogenase 1 (class I) [Source:MGI Symbol;Acc:MGI:87921]	+	gene	overlapping	0	7.67265	7.55641	9.17185	9.86344	5.91844	5.481
Penk	4	4133531	4138819	-	NaN	Penk	ENSMUSG00000045573	preproenkephalin [Source:MGI Symbol;Acc:MGI:104629]	-	gene	overlapping	0	6.33702	7.26107	6.92651	7.41562	2.03223	1.72477
Esrp1	4	11331933	11386783	-	NaN	Esrp1	ENSMUSG00000040728	epithelial splicing regulatory protein 1 [Source:MGI Symbol;Acc:MGI:1917326]	-	gene	overlapping	0	7.14247	7.21522	6.41435	7.09876	1.8047	-0.183935
Ptpru	4	131768457	131838288	-	NaN	Ptpru	ENSMUSG00000028909	protein tyrosine phosphatase, receptor type, U [Source:MGI Symbol;Acc:MGI:1321151]	-	gene	overlapping	0	5.12526	5.24765	6.11134	6.94194	1.92571	2.03066
Sfn	4	133600556	133602168	-	NaN	Sfn	ENSMUSG00000047281	stratifin [Source:MGI Symbol;Acc:MGI:1891831]	-	gene	overlapping	0	9.8357	9.93863	8.70055	9.00938	3.88365	2.69548
Id3	4	136143497	136145755	+	NaN	Id3	ENSMUSG00000007872	inhibitor of DNA binding 3 [Source:MGI Symbol;Acc:MGI:96398]	+	gene	overlapping	0	6.61769	7.12492	9.09879	9.2008	4.29227	5.57749
Fras1	5	96373955	96784728	+	NaN	Fras1	ENSMUSG00000034687	Fraser syndrome 1 homolog (human) [Source:MGI Symbol;Acc:MGI:2385368]	+	gene	overlapping	0	8.53792	8.3321	8.57626	9.08492	5.05452	4.49435
A930038C07Rik	6	65671590	65706930	+	NaN	A930038C07Rik	ENSMUSG00000049001	RIKEN cDNA A930038C07 gene [Source:MGI Symbol;Acc:MGI:1915419]	+	gene	overlapping	0	0.1846	-2.64882	6.67979	7.06521	2.38565	2.83634
Tacstd2	6	67534059	67535822	-	NaN	Tacstd2	ENSMUSG00000051397	tumor-associated calcium signal transducer 2 [Source:MGI Symbol;Acc:MGI:1861606]	-	gene	overlapping	0	7.5289	8.1822	6.00816	5.55189	0.107259	-0.702402
Wnt7a	6	91363981	91411363	-	NaN	Wnt7a	ENSMUSG00000030093	wingless-related MMTV integration site 7A [Source:MGI Symbol;Acc:MGI:98961]	-	gene	overlapping	0	6.3147	6.37329	6.05178	6.49408	0.357238	-1.32689
Pthlh	6	147252101	147264167	-	NaN	Pthlh	ENSMUSG00000048776	parathyroid hormone-like peptide [Source:MGI Symbol;Acc:MGI:97800]	-	gene	overlapping	0	2.02943	2.04149	9.33001	9.92106	-3.29484	-1.82439
Bcam	7	19756131	19771016	-	NaN	Bcam	ENSMUSG00000002980	basal cell adhesion molecule [Source:MGI Symbol;Acc:MGI:1929940]	-	gene	overlapping	0	7.17836	7.18407	6.10819	6.38798	0.126625	-0.626453
Spint2	7	29256331	29281977	-	NaN	Spint2	ENSMUSG00000074227	serine protease inhibitor, Kunitz type 2 [Source:MGI Symbol;Acc:MGI:1338031]	-	gene	overlapping	0	5.85255	6.29156	6.22808	6.66556	1.4447	0.946126
Rhpn2	7	35334175	35392285	+	NaN	Rhpn2	ENSMUSG00000030494	rhophilin, Rho GTPase binding protein 2 [Source:MGI Symbol;Acc:MGI:1289234]	+	gene	overlapping	0	3.62842	2.98714	5.71171	6.55135	1.57729	0.410073
Hbb-bh1	7	103841636	103843164	-	NaN	Hbb-bh1	ENSMUSG00000052217	hemoglobin Z, beta-like embryonic chain [Source:MGI Symbol;Acc:MGI:96024]	-	gene	overlapping	0	2.33755	0.619666	4.75619	2.04629	6.44277	8.50303
Hbb-y	7	103851745	103853240	-	NaN	Hbb-y	ENSMUSG00000052187	hemoglobin Y, beta-like embryonic chain [Source:MGI Symbol;Acc:MGI:96027]	-	gene	overlapping	0	6.65263	4.87901	9.27066	5.87612	11.0496	12.5554
Fgfr2	7	130162451	133123350	-	NaN	Fgfr2	ENSMUSG00000030849	fibroblast growth factor receptor 2 [Source:MGI Symbol;Acc:MGI:95523]	-	gene	overlapping	0	7.84582	7.8846	7.20289	7.83824	3.87365	2.70653
Pkp3	7	141078218	141090510	+	NaN	Pkp3	ENSMUSG00000054065	plakophilin 3 [Source:MGI Symbol;Acc:MGI:1891830]	+	gene	overlapping	0	6.17299	6.22937	6.05323	6.55627	0.047553	-2.00496
Eps8l2	7	141338880	141363020	+	NaN	Eps8l2	ENSMUSG00000025504	EPS8-like 2 [Source:MGI Symbol;Acc:MGI:2138828]	+	gene	overlapping	0	5.78216	5.64914	5.63066	6.16916	-0.816792	-2.74193
Dkk4	8	22624043	22627536	+	NaN	Dkk4	ENSMUSG00000031535	dickkopf homolog 4 (Xenopus laevis) [Source:MGI Symbol;Acc:MGI:2385299]	+	gene	overlapping	0	-1.8934	-2.40781	4.53751	5.83936	-2.93227	-6.06386
Mt2	8	94172618	94173567	+	NaN	Mt2	ENSMUSG00000031762	metallothionein 2 [Source:MGI Symbol;Acc:MGI:97172]	+	gene	overlapping	0	6.14521	6.3463	6.41321	6.99526	0.452395	-0.156967
Mt1	8	94179089	94180325	+	NaN	Mt1	ENSMUSG00000031765	metallothionein 1 [Source:MGI Symbol;Acc:MGI:97171]	+	gene	overlapping	0	8.10519	8.17252	8.14356	8.59085	3.59651	3.5186
Gpr56	8	94977109	95014208	+	NaN	Gpr56	ENSMUSG00000031785	G protein-coupled receptor 56 [Source:MGI Symbol;Acc:MGI:1340051]	+	gene	overlapping	0	7.21178	7.08465	7.21659	7.78508	1.54166	0.995036
Cdh3	8	106510913	106556908	+	NaN	Cdh3	ENSMUSG00000061048	cadherin 3 [Source:MGI Symbol;Acc:MGI:88356]	+	gene	overlapping	0	8.39194	8.46297	8.37115	9.06261	4.98394	4.28536
Cdh1	8	106603351	106670246	+	NaN	Cdh1	ENSMUSG00000000303	cadherin 1 [Source:MGI Symbol;Acc:MGI:88354]	+	gene	overlapping	0	7.80395	7.93972	7.13817	7.42297	2.31566	0.354932
Ap1m2	9	21295457	21312333	-	NaN	Ap1m2	ENSMUSG00000003309	adaptor protein complex AP-1, mu 2 subunit [Source:MGI Symbol;Acc:MGI:1336974]	-	gene	overlapping	0	7.21163	7.20264	6.35862	6.92914	2.05768	0.175608
St14	9	31089402	31131853	-	NaN	St14	ENSMUSG00000031995	suppression of tumorigenicity 14 (colon carcinoma) [Source:MGI Symbol;Acc:MGI:1338881]	-	gene	overlapping	0	5.02414	5.22266	5.26906	5.52649	-1.78027	-5.91185
Trim29	9	43310763	43336125	+	NaN	Trim29	ENSMUSG00000032013	tripartite motif-containing 29 [Source:MGI Symbol;Acc:MGI:1919419]	+	gene	overlapping	0	8.01374	8.0136	7.86059	8.47183	2.72435	-1.45242
Pvrl1	9	43744576	43807454	+	NaN	Pvrl1	ENSMUSG00000032012	poliovirus receptor-related 1 [Source:MGI Symbol;Acc:MGI:1926483]	+	gene	overlapping	0	6.78471	6.96622	7.98803	8.15967	4.16459	3.43466
Perp	10	18845071	18857073	+	NaN	Perp	ENSMUSG00000019851	PERP, TP53 apoptosis effector [Source:MGI Symbol;Acc:MGI:1929938]	+	gene	overlapping	0	7.52398	7.48175	6.34115	6.55763	1.83444	-0.0538739
Edar	10	58600789	58675654	-	NaN	Edar	ENSMUSG00000003227	ectodysplasin-A receptor [Source:MGI Symbol;Acc:MGI:1343498]	-	gene	overlapping	0	4.18104	4.09019	6.60384	7.47559	0.047553	-3.58993
Unc5b	10	60762610	60831581	-	NaN	Unc5b	ENSMUSG00000020099	unc-5 homolog B (C. elegans) [Source:MGI Symbol;Acc:MGI:894703]	-	gene	overlapping	0	5.06144	5.04149	7.9653	8.40997	4.0602	4.17029
Dusp6	10	99263231	99267488	+	NaN	Dusp6	ENSMUSG00000019960	dual specificity phosphatase 6 [Source:MGI Symbol;Acc:MGI:1914853]	+	gene	overlapping	0	3.97147	4.41531	7.93315	8.08445	4.52989	4.77026
Znrf3	11	5276324	5444847	-	NaN	Znrf3	ENSMUSG00000041961	zinc and ring finger 3 [Source:MGI Symbol;Acc:MGI:3039616]	-	gene	overlapping	0	7.46452	7.37908	9.22893	9.72033	6.00927	5.24739
Hba-x	11	32276400	32278116	+	NaN	Hba-x	ENSMUSG00000055609	hemoglobin X, alpha-like embryonic chain in Hba complex [Source:MGI Symbol;Acc:MGI:96019]	+	gene	overlapping	0	4.7131	3.13254	7.44863	4.14831	9.52317	10.975
Hba-a1	11	32283511	32284465	+	NaN	Hba-a1	ENSMUSG00000069919	hemoglobin alpha, adult chain 1 [Source:MGI Symbol;Acc:MGI:96015]	+	gene	overlapping	0	4.85255	4.0364	7.79205	4.34565	9.61087	10.7995
Fam196b	11	34314822	34422640	+	NaN	Dock2	ENSMUSG00000020143	dedicator of cyto-kinesis 2 [Source:MGI Symbol;Acc:MGI:2149010]	-	gene	overlapping	0	2.24956	2.0865	4.99079	5.77655	-0.547605	-3.1045
Odz2	11	36006656	37235964	-	NaN	Odz2	ENSMUSG00000049336	odd Oz/ten-m homolog 2 (Drosophila) [Source:MGI Symbol;Acc:MGI:1345184]	-	gene	overlapping	0	5.29532	5.09876	6.78451	7.24883	1.61205	0.237892
Kdm6b	11	69398508	69413675	-	NaN	Kdm6b	ENSMUSG00000018476	KDM1 lysine (K)-specific demethylase 6B [Source:MGI Symbol;Acc:MGI:2448492]	-	gene	overlapping	0	6.0347	6.19496	7.13611	7.39822	3.55602	3.94923
Rnf43	11	87662722	87735539	+	NaN	Rnf43	ENSMUSG00000034177	ring finger protein 43 [Source:MGI Symbol;Acc:MGI:2442609]	+	gene	overlapping	0	4.60467	4.49166	5.98317	6.36635	0.107259	-4.32689
Itga3	11	95044474	95076801	-	NaN	Itga3	ENSMUSG00000001507	integrin alpha 3 [Source:MGI Symbol;Acc:MGI:96602]	-	gene	overlapping	0	7.65873	7.70202	6.54762	7.07267	3.15519	2.45009
Grb7	11	98446394	98455373	+	NaN	Grb7	ENSMUSG00000019312	growth factor receptor bound protein 7 [Source:MGI Symbol;Acc:MGI:102683]	+	gene	overlapping	0	5.63364	5.9262	6.09235	6.57874	0.126625	-1.91186
Krt15	11	100131758	100135928	-	NaN	Krt15	ENSMUSG00000054146	keratin 15 [Source:MGI Symbol;Acc:MGI:96689]	-	gene	overlapping	0	10.6026	10.5599	7.56431	7.44967	5.03416	3.27302
Krt14	11	100203162	100207548	-	NaN	Krt14	ENSMUSG00000045545	keratin 14 [Source:MGI Symbol;Acc:MGI:96688]	-	gene	overlapping	0	11.3923	11.2079	9.64252	9.6898	5.69668	3.88581
Wnt3	11	103774150	103817957	+	NaN	Wnt3	ENSMUSG00000000125	wingless-related MMTV integration site 3 [Source:MGI Symbol;Acc:MGI:98955]	+	gene	overlapping	0	7.96285	8.15164	6.83193	7.34723	2.4524	-1.15697
Sstr2	11	113619342	113626005	+	NaN	Slc39a11	ENSMUSG00000041654	solute carrier family 39 (metal ion transporter), member 11 [Source:MGI Symbol;Acc:MGI:1917056]	-	gene	overlapping	0	0.165491	-1.06386	6.3153	6.98759	-6.10219	-4.32689
Dsp	13	38151328	38198577	+	NaN	Dsp	ENSMUSG00000054889	desmoplakin [Source:MGI Symbol;Acc:MGI:109611]	+	gene	overlapping	0	8.98051	8.77405	8.18224	8.5153	3.53986	1.74636
Cxcl14	13	56288647	56296551	-	NaN	Cxcl14	ENSMUSG00000021508	chemokine (C-X-C motif) ligand 14 [Source:MGI Symbol;Acc:MGI:1888514]	-	gene	overlapping	0	9.29154	9.45762	9.53605	10.2076	5.07958	4.46644
Srd5a1	13	69573449	69611442	-	NaN	Nsun2	ENSMUSG00000021595	NOL1/NOP2/Sun domain family member 2 [Source:MGI Symbol;Acc:MGI:107252]	+	gene	overlapping	0	5.83225	6.1961	6.65986	6.79864	2.39765	2.24802
Stc1	14	69029289	69041401	+	NaN	Stc1	ENSMUSG00000014813	stanniocalcin 1 [Source:MGI Symbol;Acc:MGI:109131]	+	gene	overlapping	0	5.15766	4.72543	8.37843	8.80112	5.07772	4.77465
Fzd6	15	39006280	39038186	+	NaN	Fzd6	ENSMUSG00000022297	frizzled homolog 6 (Drosophila) [Source:MGI Symbol;Acc:MGI:108474]	+	gene	overlapping	0	6.7096	6.81061	6.36303	6.96165	2.88649	1.55575
Trps1	15	50654761	50890041	-	NaN	Trps1	ENSMUSG00000038679	trichorhinophalangeal syndrome I (human) [Source:MGI Symbol;Acc:MGI:1927616]	-	gene	overlapping	0	4.74805	4.70312	7.20469	7.77362	4.11576	3.34317
Enpp2	15	54838898	54920146	-	NaN	Enpp2	ENSMUSG00000022425	ectonucleotide pyrophosphatase/phosphodiesterase 2 [Source:MGI Symbol;Acc:MGI:1321390]	-	gene	overlapping	0	4.17508	-2.40781	3.89742	0.563346	6.884	6.68968
Lgals1	15	78926725	78930465	+	NaN	Lgals1	ENSMUSG00000068220	lectin, galactose binding, soluble 1 [Source:MGI Symbol;Acc:MGI:96777]	+	gene	overlapping	0	7.21265	5.70071	8.68285	5.56552	10.4505	10.934
Krt5	15	101707070	101712891	-	NaN	Krt5	ENSMUSG00000061527	keratin 5 [Source:MGI Symbol;Acc:MGI:96702]	-	gene	overlapping	0	10.561	10.564	9.0991	9.40346	4.9326	2.85302
Krt8	15	101996711	102004342	-	NaN	Krt8	ENSMUSG00000049382	keratin 8 [Source:MGI Symbol;Acc:MGI:96705]	-	gene	overlapping	0	5.2093	6.27139	9.05541	9.23824	-0.244213	-0.663927
Krt18	15	102028216	102032026	+	NaN	Krt18	ENSMUSG00000023043	keratin 18 [Source:MGI Symbol;Acc:MGI:96692]	+	gene	overlapping	0	6.14978	6.506	8.25165	8.75846	-0.744642	-0.297145
Trp63	16	25683763	25892102	+	NaN	Trp63	ENSMUSG00000022510	transformation related protein 63 [Source:MGI Symbol;Acc:MGI:1330810]	+	gene	overlapping	0	8.43957	8.34244	7.70351	8.35541	3.69547	2.06542
Ripply3	16	94328420	94336935	+	NaN	Ripply3	ENSMUSG00000022941	ripply3 homolog (zebrafish) [Source:MGI Symbol;Acc:MGI:2181192]	+	gene	overlapping	0	1.90822	2.44633	6.23355	6.81242	-0.610341	0.175608
Ripk4	16	97741933	97763737	-	NaN	Ripk4	ENSMUSG00000005251	receptor-interacting serine-threonine kinase 4 [Source:MGI Symbol;Acc:MGI:1919638]	-	gene	overlapping	0	5.66204	5.71073	5.89864	6.28073	-0.401754	-1.82439
Cldn6	17	23679365	23682446	+	NaN	Cldn6	ENSMUSG00000023906	claudin 6 [Source:MGI Symbol;Acc:MGI:1859284]	+	gene	overlapping	0	7.96975	8.24696	8.47446	8.90078	2.46005	1.15423
Mapk13	17	28769307	28778698	+	NaN	Mapk13	ENSMUSG00000004864	mitogen-activated protein kinase 13 [Source:MGI Symbol;Acc:MGI:1346864]	+	gene	overlapping	0	5.01682	5.13254	5.89133	6.37659	1.07771	1.26805
Ddr1	17	35681567	35704621	-	NaN	Ddr1	ENSMUSG00000003534	discoidin domain receptor family, member 1 [Source:MGI Symbol;Acc:MGI:99216]	-	gene	overlapping	0	5.96665	6.15296	6.63407	6.95339	2.8808	3.15961
Epcam	17	87635979	87651106	+	NaN	Epcam	ENSMUSG00000045394	epithelial cell adhesion molecule [Source:MGI Symbol;Acc:MGI:106653]	+	gene	overlapping	0	6.20668	6.4241	6.96955	7.53648	1.41351	-0.211415
Dach2	X	113297510	113836386	+	NaN	Dach2	ENSMUSG00000025592	dachshund 2 (Drosophila) [Source:MGI Symbol;Acc:MGI:1890446]	+	gene	overlapping	0	3.78686	3.81061	7.96017	8.5497	1.89781	2.17029
Irs4	X	141710998	141725263	-	NaN	Irs4	ENSMUSG00000054667	insulin receptor substrate 4 [Source:MGI Symbol;Acc:MGI:1338009]	-	gene	overlapping	0	-2.8934	-1.02079	5.99003	6.38245	0.0876305	1.08814

## Sheet: all sample ID+DEseq(296)
Probe	Chromosome	Start	End	Probe Strand	Number of lists	Feature	ID	Description	Feature Strand	Type	Orientation	Distance	15-Epi.1	16-Epi.2	11-MPE.1	12-MPE.2	13-MM+FPP.1	14-MM+FPP.2
Sulf1	1	12692430	12860371	+	1	Sulf1	ENSMUSG00000016918	sulfatase 1 [Source:MGI Symbol;Acc:MGI:2138563]	+	gene	overlapping	0	4.55964	2.61626	6.35686	1.53703	7.97529	8.03139
Tfap2b	1	19208914	19238734	+	2	Tfap2b	ENSMUSG00000025927	transcription factor AP-2 beta [Source:MGI Symbol;Acc:MGI:104672]	+	gene	overlapping	0	7.89541	8.42215	7.91104	8.32249	2.61205	0.547577
Dst	1	34011825	34308650	+	1	Dst	ENSMUSG00000026131	dystonin [Source:MGI Symbol;Acc:MGI:104627]	+	gene	overlapping	0	7.14109	7.04546	4.70524	4.27311	5.04119	4.36078
Aff3	1	38177326	38664955	-	1	Aff3	ENSMUSG00000037138	AF4/FMR2 family, member 3 [Source:MGI Symbol;Acc:MGI:106927]	-	gene	overlapping	0	1.72457	-0.68199	6.3025	6.32946	4.78198	5.17428
Col3a1	1	45311538	45349706	+	1	Col3a1	ENSMUSG00000026043	collagen, type III, alpha 1 [Source:MGI Symbol;Acc:MGI:88453]	+	gene	overlapping	0	4.70237	1.91411	8.43975	1.28634	9.29545	8.81861
Slc40a1	1	45908070	45925594	-	1	Slc40a1	ENSMUSG00000025993	solute carrier family 40 (iron-regulated transporter), member 1 [Source:MGI Symbol;Acc:MGI:1315204]	-	gene	overlapping	0	2.75366	3.06667	5.8534	6.30498	2.25536	2.19667
Sdpr	1	51289126	51302959	+	1	Sdpr	ENSMUSG00000045954	serum deprivation response [Source:MGI Symbol;Acc:MGI:99513]	+	gene	overlapping	0	0.637112	0.506455	3.26467	-1.72423	6.58933	6.48796
Klf7	1	64029447	64122282	-	1	Klf7	ENSMUSG00000025959	Kruppel-like factor 7 (ubiquitous) [Source:MGI Symbol;Acc:MGI:1935151]	-	gene	overlapping	0	3.91681	3.75748	6.40668	6.54476	5.38464	4.95233
Erbb4	1	68032186	69108059	-	1	Erbb4	ENSMUSG00000062209	v-erb-a erythroblastic leukemia viral oncogene homolog 4 (avian) [Source:MGI Symbol;Acc:MGI:104771]	-	gene	overlapping	0	-0.975865	-3.78633	3.6194	4.09068	-1.45834	-1.45242
Wnt6	1	74771892	74785319	+	1	Wnt6	ENSMUSG00000033227	wingless-related MMTV integration site 6 [Source:MGI Symbol;Acc:MGI:98960]	+	gene	overlapping	0	4.39097	4.59045	4.94682	5.46094	-1.40175	-3.58993
Epha4	1	77367185	77515088	-	2	Epha4	ENSMUSG00000026235	Eph receptor A4 [Source:MGI Symbol;Acc:MGI:98277]	-	gene	overlapping	0	5.19642	4.51105	8.18216	8.2225	8.01602	7.92755
Kcne4	1	78816949	78820024	+	1	Kcne4	ENSMUSG00000047330	potassium voltage-gated channel, Isk-related subfamily, gene 4 [Source:MGI Symbol;Acc:MGI:1891125]	+	gene	overlapping	0	1.92536	-2.40781	4.66962	-5.81169	6.33426	6.17826
Ptma	1	86526736	86530698	+	1	Ptma	ENSMUSG00000026238	prothymosin alpha [Source:MGI Symbol;Acc:MGI:97803]	+	gene	overlapping	0	11.7879	11.8257	11.3194	11.2133	8.5312	9.43268
Cxcr7	1	90203980	90216751	+	1	Cxcr7	ENSMUSG00000044337	chemokine (C-X-C motif) receptor 7 [Source:MGI Symbol;Acc:MGI:109562]	+	gene	overlapping	0	6.48886	7.13254	4.92631	4.07248	2.15519	3.26307
Kif1a	1	93015456	93101865	-	1	Kif1a	ENSMUSG00000014602	kinesin family member 1A [Source:MGI Symbol;Acc:MGI:108391]	-	gene	overlapping	0	-0.0860476	-0.250274	4.99458	5.03223	3.96927	3.33844
Cntn2	1	132509425	132542940	-	1	Cntn2	ENSMUSG00000053024	contactin 2 [Source:MGI Symbol;Acc:MGI:104518]	-	gene	overlapping	0	2.41645	1.37556	5.03124	5.76337	1.46005	2.18618
Myog	1	134290004	134292547	+	1	Myog	ENSMUSG00000026459	myogenin [Source:MGI Symbol;Acc:MGI:97276]	+	gene	overlapping	0	2.44842	-1.93833	5.24123	0.956491	7.101	6.09657
Tnni1	1	135783065	135810989	+	1	Tnni1	ENSMUSG00000026418	troponin I, skeletal, slow 1 [Source:MGI Symbol;Acc:MGI:105073]	+	gene	overlapping	0	2.87036	1.13967	5.96162	2.20512	7.62381	7.03377
Lad1	1	135818598	135833341	+	1	Lad1	ENSMUSG00000041782	ladinin [Source:MGI Symbol;Acc:MGI:109343]	+	gene	overlapping	0	4.7892	4.79563	6.81293	7.27444	1.05768	-0.48559
Pkp1	1	135871395	135919207	-	1	Pkp1	ENSMUSG00000026413	plakophilin 1 [Source:MGI Symbol;Acc:MGI:1328359]	-	gene	overlapping	0	5.68109	5.66447	2.60359	2.40263	0.452395	-2.21142
Prrx1	1	163245116	163313710	-	1	Prrx1	ENSMUSG00000026586	paired related homeobox 1 [Source:MGI Symbol;Acc:MGI:97712]	-	gene	overlapping	0	2.63364	-1.78633	5.26467	-1.72423	6.95918	6.74032
Ddr2	1	169972308	170110501	-	1	Ddr2	ENSMUSG00000026674	discoidin domain receptor family, member 2 [Source:MGI Symbol;Acc:MGI:1345277]	-	gene	overlapping	0	3.97559	-1.35337	6.06951	-3.22673	8.00085	7.78424
Pvrl4	1	171370099	171388598	+	1	Pvrl4	ENSMUSG00000006411	poliovirus receptor-related 4 [Source:MGI Symbol;Acc:MGI:1918990]	+	gene	overlapping	0	6.64769	6.80893	5.2284	5.4789	0.804697	-3.58993
Tagln2	1	172500047	172507380	+	1	Tagln2	ENSMUSG00000026547	transgelin 2 [Source:MGI Symbol;Acc:MGI:1312985]	+	gene	overlapping	0	4.74483	4.35833	5.88071	5.02751	7.3979	7.55537
Susd4	1	182763860	182896598	+	1	Susd4	ENSMUSG00000038576	sushi domain containing 4 [Source:MGI Symbol;Acc:MGI:2138351]	+	gene	overlapping	0	5.9701	6.29102	5.91154	6.5549	1.77432	1.48046
Prox1	1	190118038	190170680	-	1	Prox1	ENSMUSG00000010175	prospero-related homeobox 1 [Source:MGI Symbol;Acc:MGI:97772]	-	gene	overlapping	0	2.63711	1.78656	5.18457	5.93943	4.31566	4.30489
Cd34	1	194938821	194961292	+	1	Cd34	ENSMUSG00000016494	CD34 antigen [Source:MGI Symbol;Acc:MGI:88329]	+	gene	overlapping	0	1.61615	-2.02079	4.51972	-4.22673	6.0348	6.07007
Gm13219	2	9352431	9447676	+	1	Gm13219	ENSMUSG00000079604	predicted gene 13219 [Source:MGI Symbol;Acc:MGI:3651678]	+	gene	overlapping	0	4.87478	4.83573	6.85319	7.33424	-2.1953	-0.267999
Gata3	2	9857078	9890034	-	2	Gata3	ENSMUSG00000015619	GATA binding protein 3 [Source:MGI Symbol;Acc:MGI:95663]	-	gene	overlapping	0	5.5601	5.63153	8.89062	9.33033	0.804697	-0.626453
Vim	2	13573927	13582826	+	1	Vim	ENSMUSG00000026728	vimentin [Source:MGI Symbol;Acc:MGI:98932]	+	gene	overlapping	0	6.24074	6.40917	8.93216	8.941	8.15674	8.28182
Tmem8c	2	27061636	27072179	-	1	Tmem8c	ENSMUSG00000009214	transmembrane protein 8C [Source:MGI Symbol;Acc:MGI:1913389]	-	gene	overlapping	0	0.566029	-0.616401	4.38863	-0.641768	6.36133	5.77596
Lmx1b	2	33560965	33640511	-	1	Lmx1b	ENSMUSG00000038765	LIM homeobox transcription factor 1 beta [Source:MGI Symbol;Acc:MGI:1100513]	-	gene	overlapping	0	2.87331	3.23604	5.74587	6.18831	0.290123	-1.00496
C130021I20Rik	2	33641193	33646349	+	2	C130021I20Rik	ENSMUSG00000052951	Riken cDNA C130021I20 gene [Source:MGI Symbol;Acc:MGI:3639863]	+	gene	overlapping	0	3.49701	3.96856	5.8015	6.31533	0.639273	-1.1045
Neb	2	52136647	52338798	-	1	Neb	ENSMUSG00000026950	nebulin [Source:MGI Symbol;Acc:MGI:97292]	-	gene	overlapping	0	2.2631	-0.0207917	5.42956	0.943194	7.21097	6.42549
Gca	2	62664285	62694109	+	1	Gca	ENSMUSG00000026893	grancalcin [Source:MGI Symbol;Acc:MGI:1918521]	+	gene	overlapping	0	3.25408	2.94974	5.50544	6.17628	-0.709877	-3.58993
Ttn	2	76703980	76982547	-	1	Ttn	ENSMUSG00000051747	titin [Source:MGI Symbol;Acc:MGI:98864]	-	gene	overlapping	0	3.2128	0.592185	6.66843	2.60193	8.1081	7.47428
Aplnr	2	85136360	85139922	+	1	Aplnr	ENSMUSG00000044338	apelin receptor [Source:MGI Symbol;Acc:MGI:1346086]	+	gene	overlapping	0	2.05041	-1.20136	4.71815	-1.11125	7.14736	6.83801
Lrp4	2	91457511	91513779	+	1	Lrp4	ENSMUSG00000027253	low density lipoprotein receptor-related protein 4 [Source:MGI Symbol;Acc:MGI:2442252]	+	gene	overlapping	0	6.07942	6.21817	8.15877	8.78671	5.04692	4.00103
Tspan18	2	93201760	93334505	-	1	Tspan18	ENSMUSG00000027217	tetraspanin 18 [Source:MGI Symbol;Acc:MGI:1917186]	-	gene	overlapping	0	0.843563	-0.275365	5.11587	5.07324	5.37759	5.08885
D430041D05Rik	2	104143073	104410334	-	1	D430041D05Rik	ENSMUSG00000068373	RIKEN cDNA D430041D05 gene [Source:MGI Symbol;Acc:MGI:2181743]	-	gene	overlapping	0	-1.36289	-6.10825	5.41718	5.84115	0.717985	1.84303
Actc1	2	114047282	114053548	-	1	A530058N18Rik	ENSMUSG00000092201	RIKEN cDNA A530058N18 gene [Source:MGI Symbol;Acc:MGI:2444858]	+	gene	overlapping	0	4.64144	2.3222	7.8583	3.31501	9.7499	8.99386
Pak6	2	118663303	118698020	+	1	Pak6	ENSMUSG00000074923	p21 protein (Cdc42/Rac)-activated kinase 6 [Source:MGI Symbol;Acc:MGI:2679420]	+	gene	overlapping	0	3.2128	3.75128	4.39668	4.50911	-6.10219	-6.06386
Spint1	2	119237362	119249527	+	1	Spint1	ENSMUSG00000027315	serine protease inhibitor, Kunitz type 1 [Source:MGI Symbol;Acc:MGI:1338033]	+	gene	overlapping	0	5.19759	5.33054	5.10679	5.81948	-0.892741	-2.45242
Pdyn	2	129686565	129699844	-	1	Pdyn	ENSMUSG00000027400	prodynorphin [Source:MGI Symbol;Acc:MGI:97535]	-	gene	overlapping	0	-6.21533	-3.3009	4.91354	5.49152	0.527163	0.237892
Fermt1	2	132904389	132945906	-	2	Fermt1	ENSMUSG00000027356	fermitin family homolog 1 (Drosophila) [Source:MGI Symbol;Acc:MGI:2443583]	-	gene	overlapping	0	6.40631	6.52019	6.2675	6.61902	0.497719	-1.45242
Bmp2	2	133552159	133562885	+	2	Bmp2	ENSMUSG00000027358	bone morphogenetic protein 2 [Source:MGI Symbol;Acc:MGI:88177]	+	gene	overlapping	0	-0.30844	-0.250274	6.74475	7.33662	1.35724	0.829612
Btbd3	2	138256565	138589292	+	1	Btbd3	ENSMUSG00000062098	BTB (POZ) domain containing 3 [Source:MGI Symbol;Acc:MGI:2385155]	+	gene	overlapping	0	3.30081	2.97921	7.28324	7.54792	4.44855	4.31456
Sdc4	2	164424247	164443887	-	1	Sdc4	ENSMUSG00000017009	syndecan 4 [Source:MGI Symbol;Acc:MGI:1349164]	-	gene	overlapping	0	8.48537	8.35699	9.0347	9.56779	5.88009	5.72839
Tnnc2	2	164777161	164779967	-	1	Ube2c	ENSMUSG00000001403	ubiquitin-conjugating enzyme E2C [Source:MGI Symbol;Acc:MGI:1915862]	+	gene	overlapping	0	1.59488	-0.750702	4.98546	1.2327	6.37683	5.98901
Pltp	2	164839518	164857711	-	2	Ctsa	ENSMUSG00000017760	cathepsin A [Source:MGI Symbol;Acc:MGI:97748]	+	gene	overlapping	0	7.98941	7.83206	7.29805	7.7153	2.94493	1.92104
Bmp7	2	172868012	172940321	-	2	Bmp7	ENSMUSG00000008999	bone morphogenetic protein 7 [Source:MGI Symbol;Acc:MGI:103302]	-	gene	overlapping	0	6.83697	7.04466	7.87301	8.48235	4.26631	3.80924
Lama5	2	180176373	180225859	-	2	Lama5	ENSMUSG00000015647	laminin, alpha 5 [Source:MGI Symbol;Acc:MGI:105382]	-	gene	overlapping	0	6.44496	6.7673	5.92711	6.51249	0.909033	-0.0538739
Zfhx4	3	5218526	5415855	+	1	2700069I18Rik	ENSMUSG00000086224	RIKEN cDNA 2700069I18 gene [Source:MGI Symbol;Acc:MGI:1919858]	-	gene	overlapping	0	4.02281	1.86329	7.3994	4.17699	8.40752	8.08982
Car2	3	14886426	14900769	+	1	Car2	ENSMUSG00000027562	carbonic anhydrase 2 [Source:MGI Symbol;Acc:MGI:88269]	+	gene	overlapping	0	1.00276	-0.0421654	3.56124	2.84652	5.31619	6.7862
Fat4	3	38886940	39011985	+	1	C230034O21Rik	ENSMUSG00000086181	RIKEN cDNA C230034O21 gene [Source:MGI Symbol;Acc:MGI:2441892]	-	gene	overlapping	0	2.96458	2.79563	4.44849	1.65591	6.7429	6.30762
Frem2	3	53513939	53657355	-	1	Frem2	ENSMUSG00000037016	Fras1 related extracellular matrix protein 2 [Source:MGI Symbol;Acc:MGI:2444465]	-	gene	overlapping	0	7.55861	7.61519	6.90611	7.54256	4.33868	2.85302
Igsf10	3	59316735	59344256	-	1	Med12l	ENSMUSG00000056476	mediator of RNA polymerase II transcription, subunit 12 homolog (yeast)-like [Source:MGI Symbol;Acc:MGI:2139916]	+	gene	overlapping	0	4.59934	3.61796	6.87866	6.81971	7.94357	7.41822
Crabp2	3	87948666	87953376	+	1	Crabp2	ENSMUSG00000004885	cellular retinoic acid binding protein II [Source:MGI Symbol;Acc:MGI:88491]	+	gene	overlapping	0	4.83149	4.42215	6.64473	6.03223	7.60937	7.83707
Ctsk	3	95499286	95509362	+	1	Ctsk	ENSMUSG00000028111	cathepsin K [Source:MGI Symbol;Acc:MGI:107823]	+	gene	overlapping	0	2.2854	-2.64882	4.51021	-5.81169	5.65936	6.02993
Ngf	3	102469928	102521013	+	1	Ngf	ENSMUSG00000027859	nerve growth factor [Source:MGI Symbol;Acc:MGI:97321]	+	gene	overlapping	0	4.75845	4.68209	2.36655	-0.00433833	3.26631	3.98448
Olfml3	3	103733700	103738001	-	1	Gm16520	ENSMUSG00000085855	predicted gene, 16520 [Source:MGI Symbol;Acc:MGI:4360879]	-	gene	overlapping	0	4.06853	0.774389	6.26027	1.0338	7.79262	7.90952
Kcnd3	3	105452330	105674002	+	1	1700095B22Rik	ENSMUSG00000074346	RIKEN cDNA 1700095B22 gene [Source:MGI Symbol;Acc:MGI:1925885]	-	gene	overlapping	0	-6.21533	-6.26026	4.26593	4.53371	0.482768	0.110513
Vcam1	3	116110020	116129688	-	1	Vcam1	ENSMUSG00000027962	vascular cell adhesion molecule 1 [Source:MGI Symbol;Acc:MGI:98926]	-	gene	overlapping	0	4.05432	-0.130975	6.04484	-1.9048	8.03912	7.69142
Npnt	3	132881745	132950291	-	1	Npnt	ENSMUSG00000040998	nephronectin [Source:MGI Symbol;Acc:MGI:2148811]	-	gene	overlapping	0	6.47365	6.51951	7.34264	7.96165	4.16927	3.38047
Adh1	3	138260991	138290698	+	1	Adh1	ENSMUSG00000074207	alcohol dehydrogenase 1 (class I) [Source:MGI Symbol;Acc:MGI:87921]	+	gene	overlapping	0	7.67265	7.55641	9.17185	9.86344	5.91844	5.481
Penk	4	4133531	4138819	-	2	Penk	ENSMUSG00000045573	preproenkephalin [Source:MGI Symbol;Acc:MGI:104629]	-	gene	overlapping	0	6.33702	7.26107	6.92651	7.41562	2.03223	1.72477
Trp53inp1	4	11156431	11174379	+	1	Trp53inp1	ENSMUSG00000028211	transformation related protein 53 inducible nuclear protein 1 [Source:MGI Symbol;Acc:MGI:1926609]	+	gene	overlapping	0	3.81165	3.75748	5.83066	6.43979	2.89216	3.0825
Esrp1	4	11331933	11386783	-	2	Esrp1	ENSMUSG00000040728	epithelial splicing regulatory protein 1 [Source:MGI Symbol;Acc:MGI:1917326]	-	gene	overlapping	0	7.14247	7.21522	6.41435	7.09876	1.8047	-0.183935
Epha7	4	28813131	28967499	+	1	Epha7	ENSMUSG00000028289	Eph receptor A7 [Source:MGI Symbol;Acc:MGI:95276]	+	gene	overlapping	0	3.60556	2.97655	7.57739	7.94257	6.17131	5.60631
Glipr2	4	43957401	43979118	+	1	Glipr2	ENSMUSG00000028480	GLI pathogenesis-related 2 [Source:MGI Symbol;Acc:MGI:1917770]	+	gene	overlapping	0	4.03207	2.99241	6.28804	0.78822	7.66661	7.75692
Svep1	4	58042442	58206859	-	1	Svep1	ENSMUSG00000028369	sushi, von Willebrand factor type A, EGF and pentraxin domain containing 1 [Source:MGI Symbol;Acc:MGI:1928849]	-	gene	overlapping	0	1.67138	-1.20136	4.13043	-5.9637	6.03512	6.1673
Tnc	4	63959785	64047015	-	1	Tnc	ENSMUSG00000028364	tenascin C [Source:MGI Symbol;Acc:MGI:101922]	-	gene	overlapping	0	1.33755	-3.3009	4.48347	-4.22673	6.25783	5.7134
Mllt3	4	87769925	88033364	-	1	Mllt3	ENSMUSG00000028496	myeloid/lymphoid or mixed-lineage leukemia (trithorax homolog, Drosophila); translocated to, 3 [Source:MGI Symbol;Acc:MGI:1917372]	-	gene	overlapping	0	3.27206	3.20008	6.86422	7.3598	4.09625	4.25305
Nfia	4	97772734	98118874	+	1	E130114P18Rik	ENSMUSG00000048747	RIKEN cDNA E130114P18 gene [Source:MGI Symbol;Acc:MGI:2442873]	-	gene	overlapping	0	5.14734	4.12656	7.21724	6.20546	8.39827	7.67134
Ppap2b	4	105157347	105232764	+	2	Ppap2b	ENSMUSG00000028517	phosphatidic acid phosphatase type 2B [Source:MGI Symbol;Acc:MGI:1915166]	+	gene	overlapping	0	4.12155	3.73252	7.53296	8.13393	6.71259	6.97784
Ptch2	4	117096075	117116101	+	1	Ptch2	ENSMUSG00000028681	patched homolog 2 [Source:MGI Symbol;Acc:MGI:1095405]	+	gene	overlapping	0	-0.975865	0.120564	4.06266	4.85896	-0.171457	-1.00496
Serinc2	4	130253495	130279205	-	1	Serinc2	ENSMUSG00000023232	serine incorporator 2 [Source:MGI Symbol;Acc:MGI:1919132]	-	gene	overlapping	0	4.23359	4.30114	6.85047	7.01664	4.04882	3.81266
Ptpru	4	131768457	131838288	-	1	Ptpru	ENSMUSG00000028909	protein tyrosine phosphatase, receptor type, U [Source:MGI Symbol;Acc:MGI:1321151]	-	gene	overlapping	0	5.12526	5.24765	6.11134	6.94194	1.92571	2.03066
Sfn	4	133600556	133602168	-	2	Sfn	ENSMUSG00000047281	stratifin [Source:MGI Symbol;Acc:MGI:1891831]	-	gene	overlapping	0	9.8357	9.93863	8.70055	9.00938	3.88365	2.69548
Grhl3	4	135541888	135573630	-	1	Grhl3	ENSMUSG00000037188	grainyhead-like 3 (Drosophila) [Source:MGI Symbol;Acc:MGI:2655333]	-	gene	overlapping	0	7.77164	7.9575	5.70663	6.29716	2.60171	0.702855
Id3	4	136143497	136145755	+	1	Id3	ENSMUSG00000007872	inhibitor of DNA binding 3 [Source:MGI Symbol;Acc:MGI:96398]	+	gene	overlapping	0	6.61769	7.12492	9.09879	9.2008	4.29227	5.57749
Wnt4	4	137277489	137299726	+	1	Wnt4	ENSMUSG00000036856	wingless-related MMTV integration site 4 [Source:MGI Symbol;Acc:MGI:98957]	+	gene	overlapping	0	6.4939	6.97489	5.32376	5.3941	1.93672	1.36427
Lrrc17	5	21543527	21575900	+	1	Fbxl13	ENSMUSG00000048520	F-box and leucine-rich repeat protein 13 [Source:MGI Symbol;Acc:MGI:2443416]	-	gene	overlapping	0	3.15826	-0.715937	6.20403	-5.9637	7.67105	7.54039
Cpz	5	35502215	35525698	-	1	Cpz	ENSMUSG00000036596	carboxypeptidase Z [Source:MGI Symbol;Acc:MGI:88487]	-	gene	overlapping	0	2.58053	2.60255	5.43515	6.15048	2.72117	3.29027
Msx1	5	37820485	37824583	-	1	Msx1	ENSMUSG00000048450	homeobox, msh-like 1 [Source:MGI Symbol;Acc:MGI:97168]	-	gene	overlapping	0	0.126497	-0.0207917	4.45732	5.06866	-3.29484	-1.74193
Fgfbp1	5	43978865	43981762	-	2	Fgfbp1	ENSMUSG00000048373	fibroblast growth factor binding protein 1 [Source:MGI Symbol;Acc:MGI:1096350]	-	gene	overlapping	0	6.02314	5.96019	2.50915	2.51474	0.047553	-4.32689
Ldb2	5	44472133	44799707	-	1	Ldb2	ENSMUSG00000039706	LIM domain binding 2 [Source:MGI Symbol;Acc:MGI:894670]	-	gene	overlapping	0	1.75045	-0.201364	4.30311	-1.9048	6.34308	6.1164
Uchl1	5	66676098	66687231	+	1	Gm16832	ENSMUSG00000087601	predicted gene, 16832 [Source:MGI Symbol;Acc:MGI:4439756]	-	gene	overlapping	0	2.23588	2.3222	5.22	5.55354	3.45048	3.69732
Pdgfra	5	75152291	75198204	+	1	Pdgfra	ENSMUSG00000029231	platelet derived growth factor receptor, alpha polypeptide [Source:MGI Symbol;Acc:MGI:97530]	+	gene	overlapping	0	4.61351	1.58523	6.87476	1.05867	8.65274	8.47872
Kit	5	75574916	75656722	+	1	Kit	ENSMUSG00000005672	kit oncogene [Source:MGI Symbol;Acc:MGI:96677]	+	gene	overlapping	0	1.88504	1.70553	5.47317	6.25876	3.91461	3.34553
Cxcl15	5	90794534	90803067	+	1	Cxcl15	ENSMUSG00000029375	chemokine (C-X-C motif) ligand 15 [Source:MGI Symbol;Acc:MGI:1339941]	+	gene	overlapping	0	-6.21533	-6.26026	3.48778	4.07553	-6.2542	-6.06386
Shroom3	5	92683435	92965318	+	1	Shroom3	ENSMUSG00000029381	shroom family member 3 [Source:MGI Symbol;Acc:MGI:1351655]	+	gene	overlapping	0	3.24273	3.63321	5.98393	6.43653	2.28582	1.58
Fras1	5	96373955	96784728	+	1	Fras1	ENSMUSG00000034687	Fraser syndrome 1 homolog (human) [Source:MGI Symbol;Acc:MGI:2385368]	+	gene	overlapping	0	8.53792	8.3321	8.57626	9.08492	5.05452	4.49435
Sparcl1	5	104079111	104114088	-	1	Sparcl1	ENSMUSG00000029309	SPARC-like 1 [Source:MGI Symbol;Acc:MGI:108110]	-	gene	overlapping	0	2.2586	-1.78633	4.72821	-2.64177	6.71058	6.63287
Nos1	5	117781032	117958840	+	1	Nos1	ENSMUSG00000029361	nitric oxide synthase 1, neuronal [Source:MGI Symbol;Acc:MGI:97360]	+	gene	overlapping	0	-0.0189334	-0.154058	4.85548	5.08237	-1.64276	-0.782572
Tbx3	5	119670669	119684724	+	1	Gm2301	ENSMUSG00000087516	predicted gene 2301 [Source:MGI Symbol;Acc:MGI:3780472]	-	gene	overlapping	0	3.46023	3.15619	7.05123	7.44097	4.56758	5.06256
Gm16065	5	119685095	119691218	-	1	Gm16065	ENSMUSG00000086847	predicted gene 16065 [Source:MGI Symbol;Acc:MGI:3801954]	-	gene	overlapping	0	-2.6039	-2.02079	5.36303	5.35007	-3.10219	-2.58993
Pcolce	5	137605103	137613784	-	1	Pcolce	ENSMUSG00000029718	procollagen C-endopeptidase enhancer protein [Source:MGI Symbol;Acc:MGI:105099]	-	gene	overlapping	0	4.9632	3.62645	6.7323	0.39776	8.01504	8.20294
Pdgfa	5	138976014	138997370	-	1	Pdgfa	ENSMUSG00000025856	platelet derived growth factor, alpha [Source:MGI Symbol;Acc:MGI:97527]	-	gene	overlapping	0	7.93931	8.10036	6.74114	7.43148	4.50514	3.52069
Col1a2	6	4504814	4541543	+	1	Col1a2	ENSMUSG00000029661	collagen, type I, alpha 2 [Source:MGI Symbol;Acc:MGI:88468]	+	gene	overlapping	0	6.306	4.32115	8.98049	5.05172	9.98912	9.87862
Asb4	6	5383386	5433022	+	1	Asb4	ENSMUSG00000042607	ankyrin repeat and SOCS box-containing 4 [Source:MGI Symbol;Acc:MGI:1929751]	+	gene	overlapping	0	1.55138	-0.380334	5.38459	2.5977	6.07616	6.01962
Foxp2	6	14901349	15441977	+	1	Foxp2	ENSMUSG00000029563	forkhead box P2 [Source:MGI Symbol;Acc:MGI:2148705]	+	gene	overlapping	0	0.346063	-1.52329	4.31651	4.05404	4.51986	4.56489
Flnc	6	29433153	29461888	+	1	Flnc	ENSMUSG00000068699	filamin C, gamma [Source:MGI Symbol;Acc:MGI:95557]	+	gene	overlapping	0	3.39405	0.724635	5.80928	0.0951974	7.10711	6.72816
Hoxa1	6	52155367	52158317	-	1	Hoxa1	ENSMUSG00000029844	homeobox A1 [Source:MGI Symbol;Acc:MGI:96170]	-	gene	overlapping	0	5.25521	5.19438	1.17658	-2.64177	1.65269	0.579998
Tril	6	53815471	53820825	-	1	Tril	ENSMUSG00000043496	TLR4 interactor with leucine-rich repeats [Source:MGI Symbol;Acc:MGI:1914123]	-	gene	overlapping	0	3.96458	2.80762	6.16282	6.55627	6.27718	5.99916
Hpgds	6	65117293	65144908	-	1	Hpgds	ENSMUSG00000029919	hematopoietic prostaglandin D synthase [Source:MGI Symbol;Acc:MGI:1859384]	-	gene	overlapping	0	5.99602	6.0828	2.94525	2.81036	2.79565	2.20709
A930038C07Rik	6	65671590	65706930	+	2	A930038C07Rik	ENSMUSG00000049001	RIKEN cDNA A930038C07 gene [Source:MGI Symbol;Acc:MGI:1915419]	+	gene	overlapping	0	0.1846	-2.64882	6.67979	7.06521	2.38565	2.83634
Tacstd2	6	67534059	67535822	-	2	Tacstd2	ENSMUSG00000051397	tumor-associated calcium signal transducer 2 [Source:MGI Symbol;Acc:MGI:1861606]	-	gene	overlapping	0	7.5289	8.1822	6.00816	5.55189	0.107259	-0.702402
Wnt7a	6	91363981	91411363	-	2	Wnt7a	ENSMUSG00000030093	wingless-related MMTV integration site 7A [Source:MGI Symbol;Acc:MGI:98961]	-	gene	overlapping	0	6.3147	6.37329	6.05178	6.49408	0.357238	-1.32689
Plxnd1	6	115954811	115995005	-	1	Plxnd1	ENSMUSG00000030123	plexin D1 [Source:MGI Symbol;Acc:MGI:2154244]	-	gene	overlapping	0	2.47583	1.16787	5.74317	5.42432	5.60861	5.28659
Slc2a3	6	122727809	122801640	-	2	Slc2a3	ENSMUSG00000003153	solute carrier family 2 (facilitated glucose transporter), member 3 [Source:MGI Symbol;Acc:MGI:95757]	-	gene	overlapping	0	9.80552	10.0448	6.64859	5.9386	5.38363	4.31817
Emp1	6	135362931	135383173	+	1	Emp1	ENSMUSG00000030208	epithelial membrane protein 1 [Source:MGI Symbol;Acc:MGI:107941]	+	gene	overlapping	0	7.19509	7.39842	5.32256	3.75055	5.96591	5.66227
Art4	6	136848451	136857733	-	1	Art4	ENSMUSG00000030217	ADP-ribosyltransferase 4 [Source:MGI Symbol;Acc:MGI:1202710]	-	gene	overlapping	0	6.06981	5.9521	4.52288	4.80025	-0.675929	-1.51954
Ptpro	6	137252299	137464629	+	1	Ptpro	ENSMUSG00000030223	protein tyrosine phosphatase, receptor type, O [Source:MGI Symbol;Acc:MGI:1097152]	+	gene	overlapping	0	-6.21533	-3.52329	4.57651	5.35007	0.126625	-1.58993
Pthlh	6	147252101	147264167	-	2	Pthlh	ENSMUSG00000048776	parathyroid hormone-like peptide [Source:MGI Symbol;Acc:MGI:97800]	-	gene	overlapping	0	2.02943	2.04149	9.33001	9.92106	-3.29484	-1.82439
Myadm	7	3289038	3299345	+	1	Myadm	ENSMUSG00000068566	myeloid-associated differentiation marker [Source:MGI Symbol;Acc:MGI:1355332]	+	gene	overlapping	0	3.7931	3.92654	5.4628	4.47717	7.07849	6.55855
Tnnt1	7	4504570	4516382	-	1	Tnnt1	ENSMUSG00000064179	troponin T1, skeletal, slow [Source:MGI Symbol;Acc:MGI:1333868]	-	gene	overlapping	0	2.31605	-0.275365	5.50118	-1.22673	6.72117	6.26307
Bcam	7	19756131	19771016	-	2	Bcam	ENSMUSG00000002980	basal cell adhesion molecule [Source:MGI Symbol;Acc:MGI:1929940]	-	gene	overlapping	0	7.17836	7.18407	6.10819	6.38798	0.126625	-0.626453
Spint2	7	29256331	29281977	-	2	Spint2	ENSMUSG00000074227	serine protease inhibitor, Kunitz type 2 [Source:MGI Symbol;Acc:MGI:1338031]	-	gene	overlapping	0	5.85255	6.29156	6.22808	6.66556	1.4447	0.946126
Aplp1	7	30434981	30445582	-	1	Aplp1	ENSMUSG00000006651	amyloid beta (A4) precursor-like protein 1 [Source:MGI Symbol;Acc:MGI:88046]	-	gene	overlapping	0	0.580529	1.05162	4.8183	4.93146	2.59477	2.32176
Upk1a	7	30603092	30612734	-	2	Upk1a	ENSMUSG00000006313	uroplakin 1A [Source:MGI Symbol;Acc:MGI:98911]	-	gene	overlapping	0	6.60534	7.19738	2.76865	2.58491	1.77432	0.373547
Rhpn2	7	35334175	35392285	+	2	Rhpn2	ENSMUSG00000030494	rhophilin, Rho GTPase binding protein 2 [Source:MGI Symbol;Acc:MGI:1289234]	+	gene	overlapping	0	3.62842	2.98714	5.71171	6.55135	1.57729	0.410073
Ush1c	7	46195350	46238503	-	1	Ush1c	ENSMUSG00000030838	Usher syndrome 1C homolog (human) [Source:MGI Symbol;Acc:MGI:1919338]	-	gene	overlapping	0	-2.8934	-2.20136	3.43292	3.97458	-0.610341	0.746357
Peg12	7	62461871	62464510	-	1	Peg12	ENSMUSG00000070526	paternally expressed 12 [Source:MGI Symbol;Acc:MGI:1351637]	-	gene	overlapping	0	3.80549	3.5392	5.86463	3.13375	7.40411	6.8789
Pcsk6	7	65861734	66050340	+	1	Gm20684	ENSMUSG00000093405	predicted gene 20684 [Source:MGI Symbol;Acc:MGI:5313131]	-	gene	overlapping	0	5.63147	5.3624	3.12767	1.56335	4.3293	3.70837
St8sia2	7	73939119	74013682	-	1	St8sia2	ENSMUSG00000025789	ST8 alpha-N-acetyl-neuraminide alpha-2,8-sialyltransferase 2 [Source:MGI Symbol;Acc:MGI:106020]	-	gene	overlapping	0	3.70981	3.44249	7.58635	8.03957	6.30242	5.95542
Pde2a	7	101421691	101512829	+	1	Pde2a	ENSMUSG00000030653	phosphodiesterase 2A, cGMP-stimulated [Source:MGI Symbol;Acc:MGI:2446107]	+	gene	overlapping	0	0.890869	-1.3009	5.00816	5.03458	4.55602	4.43798
Hbb-b1	7	103826534	103828096	-	1	Hbb-b1	ENSMUSG00000052305	hemoglobin, beta adult major chain [Source:MGI Symbol;Acc:MGI:96021]	-	gene	overlapping	0	1.84956	0.000269988	5.14825	0.888746	6.10665	6.81883
Hbb-bh1	7	103841636	103843164	-	2	Hbb-bh1	ENSMUSG00000052217	hemoglobin Z, beta-like embryonic chain [Source:MGI Symbol;Acc:MGI:96024]	-	gene	overlapping	0	2.33755	0.619666	4.75619	2.04629	6.44277	8.50303
Hbb-y	7	103851745	103853240	-	2	Hbb-y	ENSMUSG00000052187	hemoglobin Y, beta-like embryonic chain [Source:MGI Symbol;Acc:MGI:96027]	-	gene	overlapping	0	6.65263	4.87901	9.27066	5.87612	11.0496	12.5554
Galntl4	7	111471661	111779977	-	2	Galntl4	ENSMUSG00000038296escription=UDP-N-acetyl-alpha-D-galactosamine:polypeptideN-acetylgalactosaminyltransferase-like 4 [Source:MGISymbol;Acc:MGI:2446239]	No description	-	gene	overlapping	0	6.34659	6.67372	4.0525	4.30725	2.80169	2.42354
Tgfb1i1	7	128246812	128253712	+	1	Tgfb1i1	ENSMUSG00000030782	transforming growth factor beta 1 induced transcript 1 [Source:MGI Symbol;Acc:MGI:102784]	+	gene	overlapping	0	4.03339	1.92517	6.00853	4.89567	7.12632	7.43964
Fgfr2	7	130162451	133123350	-	2	Fgfr2	ENSMUSG00000030849	fibroblast growth factor receptor 2 [Source:MGI Symbol;Acc:MGI:95523]	-	gene	overlapping	0	7.84582	7.8846	7.20289	7.83824	3.87365	2.70653
Pkp3	7	141078218	141090510	+	2	Pkp3	ENSMUSG00000054065	plakophilin 3 [Source:MGI Symbol;Acc:MGI:1891830]	+	gene	overlapping	0	6.17299	6.22937	6.05323	6.55627	0.047553	-2.00496
Eps8l2	7	141338880	141363020	+	1	Eps8l2	ENSMUSG00000025504	EPS8-like 2 [Source:MGI Symbol;Acc:MGI:2138828]	+	gene	overlapping	0	5.78216	5.64914	5.63066	6.16916	-0.816792	-2.74193
Dkk4	8	22624043	22627536	+	2	Dkk4	ENSMUSG00000031535	dickkopf homolog 4 (Xenopus laevis) [Source:MGI Symbol;Acc:MGI:2385299]	+	gene	overlapping	0	-1.8934	-2.40781	4.53751	5.83936	-2.93227	-6.06386
Fgf20	8	40279166	40308331	-	1	Fgf20	ENSMUSG00000031603	fibroblast growth factor 20 [Source:MGI Symbol;Acc:MGI:1891346]	-	gene	overlapping	0	-6.06333	-6.26026	2.58358	3.58919	-6.2542	-6.06386
Tbc1d9	8	83165352	83272934	+	1	Gm10645	ENSMUSG00000074228	predicted gene 10645 [Source:MGI Symbol;Acc:MGI:3704313]	-	gene	overlapping	0	2.42853	2.81359	5.45236	6.04629	2.08763	2.03651
Cd97	8	83723251	83741326	-	1	Ddx39	ENSMUSG00000005481	DEAD (Asp-Glu-Ala-Asp) box polypeptide 39 [Source:MGI Symbol;Acc:MGI:1915528]	+	gene	overlapping	0	2.4405	-0.130975	5.17725	-1.64177	5.98029	6.21646
Nkd1	8	88521344	88594887	+	1	Nkd1	ENSMUSG00000031661	naked cuticle 1 homolog (Drosophila) [Source:MGI Symbol;Acc:MGI:2135954]	+	gene	overlapping	0	1.59488	-0.822852	5.89459	6.25136	4.11818	4.77814
Mt2	8	94172618	94173567	+	2	Mt2	ENSMUSG00000031762	metallothionein 2 [Source:MGI Symbol;Acc:MGI:97172]	+	gene	overlapping	0	6.14521	6.3463	6.41321	6.99526	0.452395	-0.156967
Mt1	8	94179089	94180325	+	2	Mt1	ENSMUSG00000031765	metallothionein 1 [Source:MGI Symbol;Acc:MGI:97171]	+	gene	overlapping	0	8.10519	8.17252	8.14356	8.59085	3.59651	3.5186
Gpr56	8	94977109	95014208	+	2	Gpr56	ENSMUSG00000031785	G protein-coupled receptor 56 [Source:MGI Symbol;Acc:MGI:1340051]	+	gene	overlapping	0	7.21178	7.08465	7.21659	7.78508	1.54166	0.995036
Cdh11	8	102632995	102785111	-	1	Cdh11	ENSMUSG00000031673	cadherin 11 [Source:MGI Symbol;Acc:MGI:99217]	-	gene	overlapping	0	3.08388	-0.786326	5.9709	0.803017	7.57729	7.49634
Cdh3	8	106510913	106556908	+	1	Cdh3	ENSMUSG00000061048	cadherin 3 [Source:MGI Symbol;Acc:MGI:88356]	+	gene	overlapping	0	8.39194	8.46297	8.37115	9.06261	4.98394	4.28536
Cdh1	8	106603351	106670246	+	2	Cdh1	ENSMUSG00000000303	cadherin 1 [Source:MGI Symbol;Acc:MGI:88354]	+	gene	overlapping	0	7.80395	7.93972	7.13817	7.42297	2.31566	0.354932
Snai3	8	122454206	122460692	-	1	Gm20388	ENSMUSG00000092329	predicted gene 20388 [Source:MGI Symbol;Acc:MGI:5141853]	+	gene	overlapping	0	-1.7414	-0.250274	3.34294	3.82674	-1.40175	-3.1045
Sult5a1	8	123142847	123158315	-	1	Gm20388	ENSMUSG00000092329	predicted gene 20388 [Source:MGI Symbol;Acc:MGI:5141853]	+	gene	overlapping	0	6.354	6.46563	3.84123	3.61876	3.81518	4.0085
Tubb3	8	123411424	123422015	+	1	Gm20388	ENSMUSG00000092329	predicted gene 20388 [Source:MGI Symbol;Acc:MGI:5141853]	+	gene	overlapping	0	2.95904	2.60255	6.62087	7.07095	5.43357	5.70653
Acta1	8	123891767	123894736	-	1	Gm20388	ENSMUSG00000092329	predicted gene 20388 [Source:MGI Symbol;Acc:MGI:5141853]	+	gene	overlapping	0	3.78373	2.27112	8.07489	3.96309	9.02302	8.80346
Nrp1	8	128359073	128505462	+	1	Nrp1	ENSMUSG00000025810	neuropilin 1 [Source:MGI Symbol;Acc:MGI:106206]	+	gene	overlapping	0	4.13757	1.3096	5.93621	5.0967	7.40349	6.97651
Ap1m2	9	21295457	21312333	-	2	Ap1m2	ENSMUSG00000003309	adaptor protein complex AP-1, mu 2 subunit [Source:MGI Symbol;Acc:MGI:1336974]	-	gene	overlapping	0	7.21163	7.20264	6.35862	6.92914	2.05768	0.175608
St14	9	31089402	31131853	-	1	St14	ENSMUSG00000031995	suppression of tumorigenicity 14 (colon carcinoma) [Source:MGI Symbol;Acc:MGI:1338881]	-	gene	overlapping	0	5.02414	5.22266	5.26906	5.52649	-1.78027	-5.91185
AW551984	9	39587396	39604403	-	1	AW551984	ENSMUSG00000038112	expressed sequence AW551984 [Source:MGI Symbol;Acc:MGI:2143322]	-	gene	overlapping	0	3.82389	0.686161	6.20403	-0.454141	8.11463	7.81255
9030425E11Rik	9	40685962	40785319	+	2	9030425E11Rik	ENSMUSG00000032024	RIKEN cDNA 9030425E11 gene [Source:MGI Symbol;Acc:MGI:1918816]	+	gene	overlapping	0	3.18697	0.724635	5.97436	5.74481	6.16166	6.26588
Trim29	9	43310763	43336125	+	2	Trim29	ENSMUSG00000032013	tripartite motif-containing 29 [Source:MGI Symbol;Acc:MGI:1919419]	+	gene	overlapping	0	8.01374	8.0136	7.86059	8.47183	2.72435	-1.45242
Pvrl1	9	43744576	43807454	+	2	Pvrl1	ENSMUSG00000032012	poliovirus receptor-related 1 [Source:MGI Symbol;Acc:MGI:1926483]	+	gene	overlapping	0	6.78471	6.96622	7.98803	8.15967	4.16459	3.43466
Mpzl2	9	45042425	45054015	+	1	Mpzl2	ENSMUSG00000032092	myelin protein zero-like 2 [Source:MGI Symbol;Acc:MGI:1289160]	+	gene	overlapping	0	6.80877	7.13581	5.55971	5.88961	2.494	2.46752
Ncam1	9	49504361	49798922	-	1	Ncam1	ENSMUSG00000039542	neural cell adhesion molecule 1 [Source:MGI Symbol;Acc:MGI:97281]	-	gene	overlapping	0	4.03075	2.48046	6.47507	2.76574	7.30361	7.05681
Stra6	9	58063788	58153996	+	1	Ccdc33	ENSMUSG00000037716	coiled-coil domain containing 33 [Source:MGI Symbol;Acc:MGI:1922464]	-	gene	overlapping	0	2.86445	0.902973	4.81315	3.91793	6.90816	6.71203
Col12a1	9	79598991	79718831	-	1	Col12a1	ENSMUSG00000032332	collagen, type XII, alpha 1 [Source:MGI Symbol;Acc:MGI:88448]	-	gene	overlapping	0	5.20988	4.94091	3.11935	0.846518	5.97862	5.06757
Sf3b5	10	13008450	13009182	+	1	Sf3b5	ENSMUSG00000078348	splicing factor 3b, subunit 5 [Source:MGI Symbol;Acc:MGI:1913375]	+	gene	overlapping	0	6.97388	7.32598	6.92909	6.73061	3.23543	4.16763
Perp	10	18845071	18857073	+	2	Perp	ENSMUSG00000019851	PERP, TP53 apoptosis effector [Source:MGI Symbol;Acc:MGI:1929938]	+	gene	overlapping	0	7.52398	7.48175	6.34115	6.55763	1.83444	-0.0538739
Lama4	10	38965515	39110188	+	1	Lama4	ENSMUSG00000019846	laminin, alpha 4 [Source:MGI Symbol;Acc:MGI:109321]	+	gene	overlapping	0	3.14369	-0.493545	5.22194	-4.22673	7.43939	7.15154
Fyn	10	39368855	39565381	+	1	Fyn	ENSMUSG00000019843	Fyn proto-oncogene [Source:MGI Symbol;Acc:MGI:95602]	+	gene	overlapping	0	3.85404	3.15384	6.45181	6.82855	5.66516	5.56337
Grik2	10	49099460	49788766	-	1	Grik2	ENSMUSG00000056073	glutamate receptor, ionotropic, kainate 2 (beta 2) [Source:MGI Symbol;Acc:MGI:95815]	-	gene	overlapping	0	-2.36289	-1.78633	4.22	4.62294	-0.102194	-0.183935
Edar	10	58600789	58675654	-	2	Edar	ENSMUSG00000003227	ectodysplasin-A receptor [Source:MGI Symbol;Acc:MGI:1343498]	-	gene	overlapping	0	4.18104	4.09019	6.60384	7.47559	0.047553	-3.58993
Spock2	10	60106219	60135198	+	1	Spock2	ENSMUSG00000058297	sparc/osteonectin, cwcv and kazal-like domains proteoglycan 2 [Source:MGI Symbol;Acc:MGI:1891351]	+	gene	overlapping	0	1.24956	1.30114	4.95852	5.5774	0.237656	-0.00496438
Unc5b	10	60762610	60831581	-	2	Unc5b	ENSMUSG00000020099	unc-5 homolog B (C. elegans) [Source:MGI Symbol;Acc:MGI:894703]	-	gene	overlapping	0	5.06144	5.04149	7.9653	8.40997	4.0602	4.17029
Tmem26	10	68723746	68782654	+	1	Tmem26	ENSMUSG00000060044	transmembrane protein 26 [Source:MGI Symbol;Acc:MGI:2143537]	+	gene	overlapping	0	2.56238	-1.10825	4.22	-4.81169	7.01853	6.71955
Col6a2	10	76595762	76623630	-	1	Col6a2	ENSMUSG00000020241	collagen, type VI, alpha 2 [Source:MGI Symbol;Acc:MGI:88460]	-	gene	overlapping	0	2.75366	-2.64882	5.35302	-1.35226	6.6506	6.54039
Col6a1	10	76708792	76726168	-	1	Col6a1	ENSMUSG00000001119	collagen, type VI, alpha 1 [Source:MGI Symbol;Acc:MGI:88459]	-	gene	overlapping	0	3.87036	0.249298	6.12213	-1.11125	7.78826	7.60052
Igf1	10	87858265	87937042	+	1	Gm16176	ENSMUSG00000058934	predicted gene 16176 [Source:MGI Symbol;Acc:MGI:3841250]	-	gene	overlapping	0	5.22438	4.45494	6.72593	0.943194	9.02298	8.52837
Lum	10	97565501	97572703	+	1	Lum	ENSMUSG00000036446	lumican [Source:MGI Symbol;Acc:MGI:109347]	+	gene	overlapping	0	3.52539	-0.68199	5.0927	-1.35226	7.99287	7.52342
Dusp6	10	99263231	99267488	+	2	Dusp6	ENSMUSG00000019960	dual specificity phosphatase 6 [Source:MGI Symbol;Acc:MGI:1914853]	+	gene	overlapping	0	3.97147	4.41531	7.93315	8.08445	4.52989	4.77026
Lgr5	10	115450311	115587780	-	1	Lgr5	ENSMUSG00000020140	leucine rich repeat containing G protein coupled receptor 5 [Source:MGI Symbol;Acc:MGI:1341817]	-	gene	overlapping	0	0.521635	-1.40781	6.12939	6.52871	3.68244	3.82116
Limk2	11	3344256	3409189	-	1	Limk2	ENSMUSG00000020451	LIM motif-containing protein kinase 2 [Source:MGI Symbol;Acc:MGI:1197517]	-	gene	overlapping	0	7.52726	7.83279	7.12126	7.46763	4.55691	4.22385
Znrf3	11	5276324	5444847	-	1	Znrf3	ENSMUSG00000041961	zinc and ring finger 3 [Source:MGI Symbol;Acc:MGI:3039616]	-	gene	overlapping	0	7.46452	7.37908	9.22893	9.72033	6.00927	5.24739
Hba-x	11	32276400	32278116	+	2	Hba-x	ENSMUSG00000055609	hemoglobin X, alpha-like embryonic chain in Hba complex [Source:MGI Symbol;Acc:MGI:96019]	+	gene	overlapping	0	4.7131	3.13254	7.44863	4.14831	9.52317	10.975
Hba-a1	11	32283511	32284465	+	2	Hba-a1	ENSMUSG00000069919	hemoglobin alpha, adult chain 1 [Source:MGI Symbol;Acc:MGI:96015]	+	gene	overlapping	0	4.85255	4.0364	7.79205	4.34565	9.61087	10.7995
Hba-a2	11	32296489	32297298	+	1	Hba-a2	ENSMUSG00000069917	hemoglobin alpha, adult chain 2 [Source:MGI Symbol;Acc:MGI:96016]	+	gene	overlapping	0	3.13143	1.17715	5.78626	1.67212	7.66506	8.79874
Gabrp	11	33550781	33578959	-	2	Gabrp	ENSMUSG00000020159	gamma-aminobutyric acid (GABA) A receptor, pi [Source:MGI Symbol;Acc:MGI:2387597]	-	gene	overlapping	0	8.9152	9.18389	5.67152	5.20372	3.92017	1.51441
Fam196b	11	34314822	34422640	+	1	Dock2	ENSMUSG00000020143	dedicator of cyto-kinesis 2 [Source:MGI Symbol;Acc:MGI:2149010]	-	gene	overlapping	0	2.24956	2.0865	4.99079	5.77655	-0.547605	-3.1045
Odz2	11	36006656	37235964	-	1	Odz2	ENSMUSG00000049336	odd Oz/ten-m homolog 2 (Drosophila) [Source:MGI Symbol;Acc:MGI:1345184]	-	gene	overlapping	0	5.29532	5.09876	6.78451	7.24883	1.61205	0.237892
Col23a1	11	51289920	51583918	+	1	Col23a1	ENSMUSG00000063564	collagen, type XXIII, alpha 1 [Source:MGI Symbol;Acc:MGI:2653243]	+	gene	overlapping	0	3.14613	-0.250274	4.67625	-0.352262	7.06318	7.07434
Wnt3a	11	59248033	59290752	-	1	Wnt3a	ENSMUSG00000009900	wingless-related MMTV integration site 3A [Source:MGI Symbol;Acc:MGI:98956]	-	gene	overlapping	0	5.04062	5.33883	2.18723	0.27577	-1.51723	-1.45242
Mfap4	11	61485431	61488900	+	2	Mfap4	ENSMUSG00000042436	microfibrillar-associated protein 4 [Source:MGI Symbol;Acc:MGI:1342276]	+	gene	overlapping	0	5.62536	4.05288	7.96366	6.95856	9.20515	9.34539
Pmp22	11	63128982	63159547	+	1	Pmp22	ENSMUSG00000018217	peripheral myelin protein 22 [Source:MGI Symbol;Acc:MGI:97631]	+	gene	overlapping	0	2.79776	1.00027	4.60657	-0.526291	6.90816	6.82835
Hs3st3b1	11	63885792	63922290	-	1	Hs3st3b1	ENSMUSG00000070407	heparan sulfate (glucosamine) 3-O-sulfotransferase 3B1 [Source:MGI Symbol;Acc:MGI:1333853]	-	gene	overlapping	0	1.14613	0.491658	6.50968	6.93398	4.65102	4.15692
Kdm6b	11	69398508	69413675	-	1	Kdm6b	ENSMUSG00000018476	KDM1 lysine (K)-specific demethylase 6B [Source:MGI Symbol;Acc:MGI:2448492]	-	gene	overlapping	0	6.0347	6.19496	7.13611	7.39822	3.55602	3.94923
Rtn4rl1	11	75193783	75267769	+	1	Rtn4rl1	ENSMUSG00000045287	reticulon 4 receptor-like 1 [Source:MGI Symbol;Acc:MGI:2661375]	+	gene	overlapping	0	0.0451969	0.0414926	4.53231	4.52034	0.0876305	-0.297145
Rnf43	11	87662722	87735539	+	1	Rnf43	ENSMUSG00000034177	ring finger protein 43 [Source:MGI Symbol;Acc:MGI:2442609]	+	gene	overlapping	0	4.60467	4.49166	5.98317	6.36635	0.107259	-4.32689
Col1a1	11	94936224	94953042	+	1	Col1a1	ENSMUSG00000001506	collagen, type I, alpha 1 [Source:MGI Symbol;Acc:MGI:88467]	+	gene	overlapping	0	5.74523	0.810609	8.45256	0.580624	10.1007	9.47131
Itga3	11	95044474	95076801	-	2	Itga3	ENSMUSG00000001507	integrin alpha 3 [Source:MGI Symbol;Acc:MGI:96602]	-	gene	overlapping	0	7.65873	7.70202	6.54762	7.07267	3.15519	2.45009
Grb7	11	98446394	98455373	+	1	Grb7	ENSMUSG00000019312	growth factor receptor bound protein 7 [Source:MGI Symbol;Acc:MGI:102683]	+	gene	overlapping	0	5.63364	5.9262	6.09235	6.57874	0.126625	-1.91186
Igfbp4	11	99041244	99054392	+	1	Igfbp4	ENSMUSG00000017493	insulin-like growth factor binding protein 4 [Source:MGI Symbol;Acc:MGI:96439]	+	gene	overlapping	0	4.76481	4.80986	8.36024	8.6282	6.50629	6.73403
Krt15	11	100131758	100135928	-	3	Krt15	ENSMUSG00000054146	keratin 15 [Source:MGI Symbol;Acc:MGI:96689]	-	gene	overlapping	0	10.6026	10.5599	7.56431	7.44967	5.03416	3.27302
Krt19	11	100140810	100148665	-	1	Krt19	ENSMUSG00000020911	keratin 19 [Source:MGI Symbol;Acc:MGI:96693]	-	gene	overlapping	0	6.91967	7.12761	4.99534	4.93566	0.107259	-1.1045
Krt14	11	100203162	100207548	-	2	Krt14	ENSMUSG00000045545	keratin 14 [Source:MGI Symbol;Acc:MGI:96688]	-	gene	overlapping	0	11.3923	11.2079	9.64252	9.6898	5.69668	3.88581
Krt17	11	100256217	100261029	-	2	Krt17	ENSMUSG00000035557	keratin 17 [Source:MGI Symbol;Acc:MGI:96691]	-	gene	overlapping	0	10.1205	9.99628	7.52091	7.36417	4.25426	2.67686
Etv4	11	101769742	101785371	-	1	Etv4	ENSMUSG00000017724	ets variant gene 4 (E1A enhancer binding protein, E1AF) [Source:MGI Symbol;Acc:MGI:99423]	-	gene	overlapping	0	-1.15644	-0.0858867	3.75081	4.55681	1.73701	1.76057
Wnt3	11	103774150	103817957	+	2	Wnt3	ENSMUSG00000000125	wingless-related MMTV integration site 3 [Source:MGI Symbol;Acc:MGI:98955]	+	gene	overlapping	0	7.96285	8.15164	6.83193	7.34723	2.4524	-1.15697
Pecam1	11	106654217	106750628	-	1	Pecam1	ENSMUSG00000020717	platelet/endothelial cell adhesion molecule 1 [Source:MGI Symbol;Acc:MGI:97537]	-	gene	overlapping	0	1.64403	0.39954	4.60954	-1.72423	6.65665	6.46563
Sstr2	11	113619342	113626005	+	2	Slc39a11	ENSMUSG00000041654	solute carrier family 39 (metal ion transporter), member 11 [Source:MGI Symbol;Acc:MGI:1917056]	-	gene	overlapping	0	0.165491	-1.06386	6.3153	6.98759	-6.10219	-4.32689
Notum	11	120653788	120661175	-	1	Gm11768	ENSMUSG00000084822	predicted gene 11768 [Source:MGI Symbol;Acc:MGI:3650756]	+	gene	overlapping	0	-0.777925	-0.93833	4.69688	5.3738	1.56314	1.63504
Osr1	12	9574442	9581499	+	1	Osr1	ENSMUSG00000048387	odd-skipped related 1 (Drosophila) [Source:MGI Symbol;Acc:MGI:1344424]	+	gene	overlapping	0	0.95904	-2.40781	2.95151	-5.81169	6.09133	6.14952
Etv1	12	38779380	38868215	+	1	Etv1	ENSMUSG00000004151	ets variant gene 1 [Source:MGI Symbol;Acc:MGI:99254]	+	gene	overlapping	0	2.79776	2.08157	6.11239	6.7515	3.00633	3.34081
Pgf	12	85166639	85177296	-	1	Pgf	ENSMUSG00000004791	placental growth factor [Source:MGI Symbol;Acc:MGI:105095]	-	gene	overlapping	0	0.536585	0.605991	4.72364	4.9323	3.37556	3.31696
Ism2	12	87278638	87299705	-	1	Ism2	ENSMUSG00000050671	isthmin 2 homolog (zebrafish) [Source:MGI Symbol;Acc:MGI:2685110]	-	gene	overlapping	0	-3.7414	-3.78633	3.59961	4.11608	-1.10219	-3.58993
Meg3	12	109541001	109571726	+	1	Meg3	ENSMUSG00000021268	maternally expressed 3 [Source:MGI Symbol;Acc:MGI:1202886]	+	gene	overlapping	0	3.7408	3.49537	5.32075	1.67212	7.89886	6.04525
Tnfaip2	12	111442469	111455018	+	2	Tnfaip2	ENSMUSG00000021281	tumor necrosis factor, alpha-induced protein 2 [Source:MGI Symbol;Acc:MGI:104960]	+	gene	overlapping	0	6.28982	6.4384	3.33578	2.9365	0.909033	0.547577
Actn2	13	12269426	12340760	-	1	Actn2	ENSMUSG00000052374	actinin alpha 2 [Source:MGI Symbol;Acc:MGI:109192]	-	gene	overlapping	0	2.71803	2.4309	5.83193	1.63125	7.25385	6.49541
Nid1	13	13437602	13512275	+	1	Nid1	ENSMUSG00000005397	nidogen 1 [Source:MGI Symbol;Acc:MGI:97342]	+	gene	overlapping	0	4.08642	2.69265	5.98813	3.62918	7.61709	7.312
Dsp	13	38151328	38198577	+	2	Dsp	ENSMUSG00000054889	desmoplakin [Source:MGI Symbol;Acc:MGI:109611]	+	gene	overlapping	0	8.98051	8.77405	8.18224	8.5153	3.53986	1.74636
Rnf182	13	43615710	43670945	+	1	Rnf182	ENSMUSG00000044164	ring finger protein 182 [Source:MGI Symbol;Acc:MGI:3045355]	+	gene	overlapping	0	0.594884	0.266785	4.47914	5.1425	1.60516	1.58
Cd83	13	43785107	43803130	+	1	Cd83	ENSMUSG00000015396	CD83 antigen [Source:MGI Symbol;Acc:MGI:1328316]	+	gene	overlapping	0	-1.6039	-2.52329	5.16518	5.54586	1.47523	1.83634
Jarid2	13	44729474	44921643	+	1	Jarid2	ENSMUSG00000038518	jumonji, AT rich interactive domain 2 [Source:MGI Symbol;Acc:MGI:104813]	+	gene	overlapping	0	6.03898	5.4842	8.92263	9.41649	6.54953	6.65848
Ogn	13	49608071	49624500	+	1	Cenpp	ENSMUSG00000021391	centromere protein P [Source:MGI Symbol;Acc:MGI:1913586]	-	gene	overlapping	0	2.1265	-1.25027	4.96704	-4.22673	6.41203	6.02331
S1pr3	13	51408618	51422797	+	1	S1pr3	ENSMUSG00000067586	sphingosine-1-phosphate receptor 3 [Source:MGI Symbol;Acc:MGI:1339365]	+	gene	overlapping	0	5.18044	1.79864	7.85016	2.58919	9.32309	9.39367
Cxcl14	13	56288647	56296551	-	2	Cxcl14	ENSMUSG00000021508	chemokine (C-X-C motif) ligand 14 [Source:MGI Symbol;Acc:MGI:1888514]	-	gene	overlapping	0	9.29154	9.45762	9.53605	10.2076	5.07958	4.46644
Srd5a1	13	69573449	69611442	-	1	Nsun2	ENSMUSG00000021595	NOL1/NOP2/Sun domain family member 2 [Source:MGI Symbol;Acc:MGI:107252]	+	gene	overlapping	0	5.83225	6.1961	6.65986	6.79864	2.39765	2.24802
Irx4	13	73260497	73269620	+	1	Irx4	ENSMUSG00000021604	Iroquois related homeobox 4 (Drosophila) [Source:MGI Symbol;Acc:MGI:1355275]	+	gene	overlapping	0	5.36712	5.44681	2.59961	3.27842	-1.78027	-6.06386
Mef2c	13	83504034	83667079	+	1	Mef2c	ENSMUSG00000005583	myocyte enhancer factor 2C [Source:MGI Symbol;Acc:MGI:99458]	+	gene	overlapping	0	2.60201	0.334689	5.33936	0.929774	7.23696	6.75614
Lhfpl2	13	94057796	94195409	+	1	Lhfpl2	ENSMUSG00000045312	lipoma HMGIC fusion partner-like 2 [Source:MGI Symbol;Acc:MGI:2145236]	+	gene	overlapping	0	2.52163	-0.154058	4.8696	-0.0303336	6.98461	6.76631
Enc1	13	97241105	97253039	+	1	Enc1	ENSMUSG00000041773	ectodermal-neural cortex 1 [Source:MGI Symbol;Acc:MGI:109610]	+	gene	overlapping	0	4.69822	4.60856	7.91495	8.24537	5.6304	5.53678
Mtap1b	13	99421464	99516602	-	1	Mtap1b	ENSMUSG00000052727	microtubule-associated protein 1B [Source:MGI Symbol;Acc:MGI:1306778]	-	gene	overlapping	0	6.23531	5.97056	9.98255	10.2045	7.78303	7.62293
Mast4	13	102732486	103334497	-	1	Cd180	ENSMUSG00000021624	CD180 antigen [Source:MGI Symbol;Acc:MGI:1194924]	+	gene	overlapping	0	4.48067	4.11936	6.42732	6.76927	4.42919	4.13117
Wnt5a	14	28504750	28527447	+	2	Wnt5a	ENSMUSG00000021994	wingless-related MMTV integration site 5A [Source:MGI Symbol;Acc:MGI:98958]	+	gene	overlapping	0	3.37962	2.0364	6.70501	7.03242	7.26043	7.08938
Tnnc1	14	31208312	31211729	+	1	Nisch	ENSMUSG00000021910	nischarin [Source:MGI Symbol;Acc:MGI:1928323]	-	gene	overlapping	0	2.09654	0.249298	5.429	0.929774	6.96305	6.52199
Anxa8	14	34085981	34100571	+	1	AC164099.1	ENSMUSG00000095493	uncharacterized protein LOC105518 [Source:RefSeq peptide;Acc:NP_001238772]	-	gene	overlapping	0	5.7656	5.22322	2.43961	1.31759	-0.294839	-1.45242
Nrg3	14	38368952	39473088	-	1	Nrg3	ENSMUSG00000041014	neuregulin 3 [Source:MGI Symbol;Acc:MGI:1097165]	-	gene	overlapping	0	-5.06333	-6.26026	2.16585	2.28634	-2.64276	-6.06386
Bmp4	14	46383520	46390669	-	1	Gm15217	ENSMUSG00000079261	predicted gene 15217 [Source:MGI Symbol;Acc:MGI:3705233]	+	gene	overlapping	0	2.82846	2.41922	7.09641	7.4948	5.12542	5.10077
Slc39a2	14	51892889	51896745	+	1	Mettl17	ENSMUSG00000004561	methyltransferase like 17 [Source:MGI Symbol;Acc:MGI:1098577]	+	gene	overlapping	0	3.74724	4.21029	-0.770954	-4.22673	-0.892741	-5.91185
Gjb2	14	57098600	57104702	-	2	Gjb2	ENSMUSG00000046352	gap junction protein, beta 2 [Source:MGI Symbol;Acc:MGI:95720]	-	gene	overlapping	0	8.62831	8.79195	5.03493	4.48866	3.03991	0.132539
Gjb6	14	57123303	57133611	-	2	Gjb6	ENSMUSG00000040055	gap junction protein, beta 6 [Source:MGI Symbol;Acc:MGI:107588]	-	gene	overlapping	0	8.76019	8.80098	5.09835	4.59664	3.87795	0.908324
Stc1	14	69029289	69041401	+	2	Stc1	ENSMUSG00000014813	stanniocalcin 1 [Source:MGI Symbol;Acc:MGI:109131]	+	gene	overlapping	0	5.15766	4.72543	8.37843	8.80112	5.07772	4.77465
Fgf17	14	70636205	70642268	-	1	Fgf17	ENSMUSG00000022101	fibroblast growth factor 17 [Source:MGI Symbol;Acc:MGI:1202401]	-	gene	overlapping	0	-6.21533	-3.10825	3.67152	3.97294	-6.2542	-5.91185
Pcdh17	14	84443563	84537060	+	1	Pcdh17	ENSMUSG00000035566	protocadherin 17 [Source:MGI Symbol;Acc:MGI:2684924]	+	gene	overlapping	0	-0.0860476	-0.93833	4.9709	5.31114	3.9932	3.43244
Ednrb	14	103814625	103844173	-	1	Ednrb	ENSMUSG00000022122	endothelin receptor type B [Source:MGI Symbol;Acc:MGI:102720]	-	gene	overlapping	0	2.45631	1.44633	7.08703	7.67765	6.0833	5.89107
Dab2	15	6299788	6440712	+	1	Dab2	ENSMUSG00000022150	disabled homolog 2 (Drosophila) [Source:MGI Symbol;Acc:MGI:109175]	+	gene	overlapping	0	5.01349	4.82691	6.12974	1.50119	8.01561	7.40965
Cdh6	15	13034200	13173639	-	1	Cdh6	ENSMUSG00000039385	cadherin 6 [Source:MGI Symbol;Acc:MGI:107435]	-	gene	overlapping	0	4.04127	3.70232	7.98279	8.45824	5.91252	5.70653
Sema5a	15	32244813	32696341	+	1	Sema5a	ENSMUSG00000022231	sema domain, seven thrombospondin repeats (type 1 and type 1-like), transmembrane domain (TM) and short cytoplasmic domain, (semaphorin) 5A [Source:MGI Symbol;Acc:MGI:107556]	+	gene	overlapping	0	5.28429	3.35731	7.15725	5.61771	8.22206	8.27046
Snx31	15	36504062	36555573	-	1	Snx31	ENSMUSG00000013611	sorting nexin 31 [Source:MGI Symbol;Acc:MGI:1913946]	-	gene	overlapping	0	5.35136	5.41384	1.69222	2.22173	0.0677309	0.908324
Gm16136	15	37231921	37233309	-	1	Gm16136	ENSMUSG00000089804	predicted gene 16136 [Source:MGI Symbol;Acc:MGI:3802137]	-	gene	overlapping	0	7.02131	7.18421	4.94211	4.90684	1.61205	-1.00496
Grhl2	15	37233036	37363569	+	1	Gm16136	ENSMUSG00000089804	predicted gene 16136 [Source:MGI Symbol;Acc:MGI:3802137]	-	gene	overlapping	0	6.17687	6.07972	5.35892	5.92893	1.04755	-0.00496438
Fzd6	15	39006280	39038186	+	2	Fzd6	ENSMUSG00000022297	frizzled homolog 6 (Drosophila) [Source:MGI Symbol;Acc:MGI:108474]	+	gene	overlapping	0	6.7096	6.81061	6.36303	6.96165	2.88649	1.55575
Trps1	15	50654761	50890041	-	1	Trps1	ENSMUSG00000038679	trichorhinophalangeal syndrome I (human) [Source:MGI Symbol;Acc:MGI:1927616]	-	gene	overlapping	0	4.74805	4.70312	7.20469	7.77362	4.11576	3.34317
Enpp2	15	54838898	54920146	-	1	Enpp2	ENSMUSG00000022425	ectonucleotide pyrophosphatase/phosphodiesterase 2 [Source:MGI Symbol;Acc:MGI:1321390]	-	gene	overlapping	0	4.17508	-2.40781	3.89742	0.563346	6.884	6.68968
Lgals1	15	78926725	78930465	+	2	Lgals1	ENSMUSG00000068220	lectin, galactose binding, soluble 1 [Source:MGI Symbol;Acc:MGI:96777]	+	gene	overlapping	0	7.21265	5.70071	8.68285	5.56552	10.4505	10.934
Scube1	15	83602583	83725021	-	1	Scube1	ENSMUSG00000016763	signal peptide, CUB domain, EGF-like 1 [Source:MGI Symbol;Acc:MGI:1890616]	-	gene	overlapping	0	2.09654	1.41531	7.06194	7.62007	4.96927	5.26619
Wnt7b	15	85535439	85581821	-	2	Wnt7b	ENSMUSG00000022382	wingless-related MMTV integration site 7B [Source:MGI Symbol;Acc:MGI:98962]	-	gene	overlapping	0	6.54169	6.52996	3.88603	3.59982	0.272845	-2.74193
Nell2	15	95219451	95528706	-	1	Nell2	ENSMUSG00000022454	NEL-like 2 (chicken) [Source:MGI Symbol;Acc:MGI:1858510]	-	gene	overlapping	0	5.83225	5.69588	2.04813	2.13667	2.69222	2.85302
Col2a1	15	97975602	98004695	-	1	Col2a1	ENSMUSG00000022483	collagen, type II, alpha 1 [Source:MGI Symbol;Acc:MGI:88452]	-	gene	overlapping	0	2.42049	3.29476	5.71723	6.22928	0.556017	0.788585
Krt7	15	101411043	101430313	+	2	Krt7	ENSMUSG00000023039	keratin 7 [Source:MGI Symbol;Acc:MGI:96704]	+	gene	overlapping	0	5.78881	6.09693	2.53855	2.67615	-0.124914	-0.554303
Krt5	15	101707070	101712891	-	2	Krt5	ENSMUSG00000061527	keratin 5 [Source:MGI Symbol;Acc:MGI:96702]	-	gene	overlapping	0	10.561	10.564	9.0991	9.40346	4.9326	2.85302
Krt8	15	101996711	102004342	-	3	Krt8	ENSMUSG00000049382	keratin 8 [Source:MGI Symbol;Acc:MGI:96705]	-	gene	overlapping	0	5.2093	6.27139	9.05541	9.23824	-0.244213	-0.663927
Krt18	15	102028216	102032026	+	2	Krt18	ENSMUSG00000023043	keratin 18 [Source:MGI Symbol;Acc:MGI:96692]	+	gene	overlapping	0	6.14978	6.506	8.25165	8.75846	-0.744642	-0.297145
Ppl	16	5086291	5132481	-	1	Ppl	ENSMUSG00000039457	periplakin [Source:MGI Symbol;Acc:MGI:1194898]	-	gene	overlapping	0	5.93032	5.94193	4.66201	4.97294	0.272845	-2.74193
Trp63	16	25683763	25892102	+	2	Trp63	ENSMUSG00000022510	transformation related protein 63 [Source:MGI Symbol;Acc:MGI:1330810]	+	gene	overlapping	0	8.43957	8.34244	7.70351	8.35541	3.69547	2.06542
Upk1b	16	38773184	38800203	-	2	Upk1b	ENSMUSG00000049436	uroplakin 1B [Source:MGI Symbol;Acc:MGI:98912]	-	gene	overlapping	0	5.99737	6.41531	2.39897	2.15985	-0.487484	-0.911855
Gap43	16	42248442	42340651	-	1	Gap43	ENSMUSG00000047261	growth associated protein 43 [Source:MGI Symbol;Acc:MGI:95639]	-	gene	overlapping	0	3.41443	-0.0207917	5.21676	-1.64177	6.73168	7.01777
Tagln3	16	45711230	45724608	-	1	Tagln3	ENSMUSG00000022658	transgelin 3 [Source:MGI Symbol;Acc:MGI:1926784]	-	gene	overlapping	0	-0.853874	0.925168	4.45841	4.96227	3.03736	3.49754
Epha6	16	59653483	60605531	-	1	Epha6	ENSMUSG00000055540	Eph receptor A6 [Source:MGI Symbol;Acc:MGI:108034]	-	gene	overlapping	0	-6.06333	-6.26026	2.30922	2.84652	-3.78027	-2.00496
Epha3	16	63543538	63864158	-	2	Epha3	ENSMUSG00000052504	Eph receptor A3 [Source:MGI Symbol;Acc:MGI:99612]	-	gene	overlapping	0	3.35453	1.46917	7.97666	5.88397	9.09071	9.0775
Runx1	16	92601467	92826066	-	1	Runx1	ENSMUSG00000022952	runt related transcription factor 1 [Source:MGI Symbol;Acc:MGI:99852]	-	gene	overlapping	0	1.2586	0.461601	5.19911	5.6328	2.26849	0.802391
Ripply3	16	94328420	94336935	+	2	Ripply3	ENSMUSG00000022941	ripply3 homolog (zebrafish) [Source:MGI Symbol;Acc:MGI:2181192]	+	gene	overlapping	0	1.90822	2.44633	6.23355	6.81242	-0.610341	0.175608
Ripk4	16	97741933	97763737	-	2	Ripk4	ENSMUSG00000005251	receptor-interacting serine-threonine kinase 4 [Source:MGI Symbol;Acc:MGI:1919638]	-	gene	overlapping	0	5.66204	5.71073	5.89864	6.28073	-0.401754	-1.82439
Ezr	17	6738041	6782784	-	1	Sytl3	ENSMUSG00000041831	synaptotagmin-like 3 [Source:MGI Symbol;Acc:MGI:1933367]	+	gene	overlapping	0	6.26815	6.4713	6.16012	6.3163	1.852	1.40103
Cldn6	17	23679365	23682446	+	2	Cldn6	ENSMUSG00000023906	claudin 6 [Source:MGI Symbol;Acc:MGI:1859284]	+	gene	overlapping	0	7.96975	8.24696	8.47446	8.90078	2.46005	1.15423
Mapk13	17	28769307	28778698	+	1	Mapk13	ENSMUSG00000004864	mitogen-activated protein kinase 13 [Source:MGI Symbol;Acc:MGI:1346864]	+	gene	overlapping	0	5.01682	5.13254	5.89133	6.37659	1.07771	1.26805
Ddr1	17	35681567	35704621	-	1	Ddr1	ENSMUSG00000003534	discoidin domain receptor family, member 1 [Source:MGI Symbol;Acc:MGI:99216]	-	gene	overlapping	0	5.96665	6.15296	6.63407	6.95339	2.8808	3.15961
Runx2	17	44495987	44814797	-	1	Runx2	ENSMUSG00000039153	runt related transcription factor 2 [Source:MGI Symbol;Acc:MGI:99829]	-	gene	overlapping	0	1.92536	1.09142	5.28959	5.33488	4.75423	4.56287
Tubb4a	17	57080066	57087782	-	1	Tubb4a	ENSMUSG00000062591	tubulin, beta 4A class IVA [Source:MGI Symbol;Acc:MGI:107848]	-	gene	overlapping	0	1.49126	0.578246	5.57904	5.66252	5.4051	5.05681
Abcg5	17	84658234	84683011	-	1	Abcg5	ENSMUSG00000040505	ATP-binding cassette, sub-family G (WHITE), member 5 [Source:MGI Symbol;Acc:MGI:1351659]	-	gene	overlapping	0	-0.156437	-1.40781	4.53855	5.13375	0.816669	0.732001
Epcam	17	87635979	87651106	+	2	Epcam	ENSMUSG00000045394	epithelial cell adhesion molecule [Source:MGI Symbol;Acc:MGI:106653]	+	gene	overlapping	0	6.20668	6.4241	6.96955	7.53648	1.41351	-0.211415
Zeb1	18	5591860	5775467	+	1	Gm10125	ENSMUSG00000093709	predicted gene 10125 [Source:MGI Symbol;Acc:MGI:3642044]	-	gene	overlapping	0	2.51032	-0.750702	5.18191	-2.35226	6.98195	6.50837
Lama3	18	12334024	12583013	+	1	Lama3	ENSMUSG00000024421	laminin, alpha 3 [Source:MGI Symbol;Acc:MGI:99909]	+	gene	overlapping	0	5.98958	5.9812	4.85131	5.63436	0.920174	-0.589927
Dsg2	18	20558074	20604521	+	1	Dsg2	ENSMUSG00000044393	desmoglein 2 [Source:MGI Symbol;Acc:MGI:1196466]	+	gene	overlapping	0	6.14491	6.19238	5.48509	5.87437	1.04755	-1.1045
Dpysl3	18	43320979	43438286	-	1	Dpysl3	ENSMUSG00000024501	dihydropyrimidinase-like 3 [Source:MGI Symbol;Acc:MGI:1349762]	-	gene	overlapping	0	5.32899	4.38159	8.42661	8.68877	7.57123	7.45132
Sema6a	18	47235598	47368870	-	1	Sema6a	ENSMUSG00000019647	sema domain, transmembrane domain (TM), and cytoplasmic domain, (semaphorin) 6A [Source:MGI Symbol;Acc:MGI:1203727]	-	gene	overlapping	0	3.97422	4.04909	7.18507	7.59411	5.69019	5.01073
Pdgfrb	18	61045150	61085061	+	1	Pdgfrb	ENSMUSG00000024620	platelet derived growth factor receptor, beta polypeptide [Source:MGI Symbol;Acc:MGI:97531]	+	gene	overlapping	0	3.38376	0.101199	5.56686	-2.35226	7.87356	7.38778
Apcdd1	18	62922327	62953195	+	2	Apcdd1	ENSMUSG00000071847	adenomatosis polyposis coli down-regulated 1 [Source:MGI Symbol;Acc:MGI:3513977]	+	gene	overlapping	0	4.4395	2.94431	7.04374	7.32081	6.88667	6.98712
Tubb6	18	67390717	67402748	+	1	Tubb6	ENSMUSG00000001473	tubulin, beta 6 class V [Source:MGI Symbol;Acc:MGI:1915201]	+	gene	overlapping	0	4.9118	4.23604	6.99269	4.67414	8.76827	8.34325
Aldh3b2	19	3972328	3981645	+	2	Aldh3b2	ENSMUSG00000075296	aldehyde dehydrogenase 3 family, member B2 [Source:MGI Symbol;Acc:MGI:2147613]	+	gene	overlapping	0	5.88723	6.06573	2.81401	3.02751	0.389659	-0.74193
Cd248	19	5068078	5070637	+	1	Cd248	ENSMUSG00000056481	CD248 antigen, endosialin [Source:MGI Symbol;Acc:MGI:1917695]	+	gene	overlapping	0	2.64403	-0.750702	4.96627	-2.22673	6.90886	6.97441
Anxa1	19	20373428	20390944	-	2	Anxa1	ENSMUSG00000024659	annexin A1 [Source:MGI Symbol;Acc:MGI:96819]	-	gene	overlapping	0	7.29862	7.27599	4.23931	3.71774	3.24653	2.31696
Acta2	19	34241090	34255336	-	1	Acta2	ENSMUSG00000035783	actin, alpha 2, smooth muscle, aorta [Source:MGI Symbol;Acc:MGI:87909]	-	gene	overlapping	0	5.02745	3.60255	7.10767	1.92977	9.31563	8.75709
Pdlim1	19	40222241	40271616	-	1	Pdlim1	ENSMUSG00000055044	PDZ and LIM domain 1 (elfin) [Source:MGI Symbol;Acc:MGI:1860611]	-	gene	overlapping	0	8.77863	8.85247	6.72616	6.89588	5.01545	4.64657
Sorcs3	19	48206025	48805505	+	1	Sorcs3	ENSMUSG00000063434	sortilin-related VPS10 domain containing receptor 3 [Source:MGI Symbol;Acc:MGI:1913923]	+	gene	overlapping	0	-1.06333	-1.20136	5.18988	5.94236	1.852	0.354932
Agtr2	X	21484544	21489164	+	1	Agtr2	ENSMUSG00000068122	angiotensin II receptor, type 2 [Source:MGI Symbol;Acc:MGI:87966]	+	gene	overlapping	0	2.71146	-0.978972	4.76953	-5.9637	7.36133	6.5654
Fhl1	X	56731787	56793346	+	1	Fhl1	ENSMUSG00000023092	four and a half LIM domains 1 [Source:MGI Symbol;Acc:MGI:1298387]	+	gene	overlapping	0	6.18727	6.7278	4.37472	3.35321	5.23487	4.12157
Msn	X	96096042	96168552	+	1	Msn	ENSMUSG00000031207	moesin [Source:MGI Symbol;Acc:MGI:97167]	+	gene	overlapping	0	4.14491	2.80463	5.67719	3.85364	7.97053	7.58774
Dach2	X	113297510	113836386	+	2	Dach2	ENSMUSG00000025592	dachshund 2 (Drosophila) [Source:MGI Symbol;Acc:MGI:1890446]	+	gene	overlapping	0	3.78686	3.81061	7.96017	8.5497	1.89781	2.17029
Zcchc18	X	136993155	136998472	+	1	Mcart6	ENSMUSG00000044348	mitochondrial carrier triple repeat 6 [Source:MGI Symbol;Acc:MGI:1914312]	-	gene	overlapping	0	3.60378	3.3856	6.02012	6.52732	4.49958	4.80067
Irs4	X	141710998	141725263	-	2	Irs4	ENSMUSG00000054667	insulin receptor substrate 4 [Source:MGI Symbol;Acc:MGI:1338009]	-	gene	overlapping	0	-2.8934	-1.02079	5.99003	6.38245	0.0876305	1.08814
Alas2	X	150547375	150570638	+	1	Apex2	ENSMUSG00000025269	apurinic/apyrimidinic endonuclease 2 [Source:MGI Symbol;Acc:MGI:1924872]	-	gene	overlapping	0	1.07622	-0.786326	3.5755	1.56335	5.2869	6.48475
