# Supplementary material for: Sox9 regulates cell state and activity of embryonic mouse mammary progenitor cells
Source: Commun Biol. 2018 Dec 13;1:228. doi: 10.1038/s42003-018-0215-3 (PMC6292906; doi:10.1038/s42003-018-0215-3)
Supplement: Supplementary file 5 — Supplementary Data 3 [file 42003_2018_215_MOESM5_ESM.xlsx]

## Sheet: control_vs_ko_deseq_hits
Probe	Chromosome	Start	End	Probe Strand	FDR	Feature	ID	Description	Feature Strand	Type	Orientation	Distance	e1/Co#1	e1/Co#2	e1/Sox9-KO#2	e1/Sox9-KO#1	e1/Sox9-KO#3
Mertk	2	128698956	128802894	+	0.0297416	Mertk	ENSMUSG00000014361	c-mer proto-oncogene tyrosine kinase [Source:MGI Symbol;Acc:MGI:96965]	+	gene	Name match	0	1.63512	2.10331	2.89785	4.06572	3.99815
Csf1	3	107741048	107760469	-	0.00296642	Csf1	ENSMUSG00000014599	colony stimulating factor 1 (macrophage) [Source:MGI Symbol;Acc:MGI:1339753]	-	gene	Name match	0	8.9853	8.96488	9.91684	10.0811	9.87818
Tox	4	6686353	6991557	-	0.000213229	Tox	ENSMUSG00000041272	thymocyte selection-associated high mobility group box [Source:MGI Symbol;Acc:MGI:2181659]	-	gene	Name match	0	1.84497	1.5421	-0.780806	-0.861813	-2.30563
Gpr153	4	152274232	152285337	+	0.0466362	Gpr153	ENSMUSG00000042804	G protein-coupled receptor 153 [Source:MGI Symbol;Acc:MGI:1916157]	+	gene	Name match	0	-0.567968	-1.80923	0.906604	0.579785	1.03422
A330021E22Rik	5	5579278	5664239	-	0.0248006	A330021E22Rik	ENSMUSG00000040473	RIKEN cDNA A330021E22 gene [Source:MGI Symbol;Acc:MGI:2443778]	-	gene	Name match	0	1.71657	2.14771	3.26302	3.00555	3.50601
Fam115c	6	42623019	42645254	-	2.14056e-05	Fam115c	ENSMUSG00000029851	family with sequence similarity 115, member C [Source:MGI Symbol;Acc:MGI:2385258]	-	gene	Name match	0	3.4815	3.93224	1.8381	0.690284	0.935954
Pdgfrl	8	40926212	40990785	+	0.0348208	Pdgfrl	ENSMUSG00000031595	platelet-derived growth factor receptor-like [Source:MGI Symbol;Acc:MGI:1916047]	+	gene	Name match	0	1.29117	1.25813	-0.46263	-0.0159843	-0.261238
Lpl	8	68880491	68907448	+	8.98603e-08	Lpl	ENSMUSG00000015568	lipoprotein lipase [Source:MGI Symbol;Acc:MGI:96820]	+	gene	Name match	0	4.71958	4.65454	6.26444	5.96817	6.01874
AW551984	9	39587396	39604403	-	0.00296642	AW551984	ENSMUSG00000038112	expressed sequence AW551984 [Source:MGI Symbol;Acc:MGI:2143322]	-	gene	Name match	0	-0.0400367	-2.19625	-7.04759	-7.22327	-7.0426
Mmp19	10	128790953	128800824	+	0.0366209	Mmp19	ENSMUSG00000025355	matrix metallopeptidase 19 [Source:MGI Symbol;Acc:MGI:1927899]	+	gene	Name match	0	1.42783	1.38871	2.55232	2.39838	2.99663
Nipsnap1	11	4873951	4894200	+	0.0180221	Nipsnap1	ENSMUSG00000034285	4-nitrophenylphosphatase domain and non-neuronal SNAP25-like protein homolog 1 (C. elegans) [Source:MGI Symbol;Acc:MGI:1278344]	+	gene	Name match	0	2.00577	2.3607	3.6905	4.20428	3.32372
Mks1	11	87853215	87863803	+	1.43834e-07	Mks1	ENSMUSG00000034121	Meckel syndrome, type 1 [Source:MGI Symbol;Acc:MGI:3584243]	+	gene	Name match	0	-5.40927	-7.04869	-0.266233	0.483322	0.910305
Pctp	11	89982665	90002894	-	1.19344e-05	Pctp	ENSMUSG00000020553	phosphatidylcholine transfer protein [Source:MGI Symbol;Acc:MGI:107375]	-	gene	Name match	0	-7.14624	-7.04869	1.80103	1.32961	4.21269
Rab15	12	76797960	76822908	-	0.0180221	Rab15	ENSMUSG00000021062	RAB15, member RAS oncogene family [Source:MGI Symbol;Acc:MGI:1916865]	-	gene	Name match	0	-7.14624	-7.04869	-5.46263	0.363361	-0.868227
Acot6	12	84100654	84111349	+	0.00452266	Acot6	ENSMUSG00000043487	acyl-CoA thioesterase 6 [Source:MGI Symbol;Acc:MGI:1921287]	+	gene	Name match	0	-2.90677	-0.296776	-7.1996	-7.22327	-7.0426
Slc4a8	15	100761747	100823968	+	0.0109252	Slc4a8	ENSMUSG00000023032	solute carrier family 4 (anion exchanger), member 8 [Source:MGI Symbol;Acc:MGI:1928745]	+	gene	Name match	0	-4.18688	-4.08933	-1.83814	-0.398841	1.02229
Rbm11	16	75592844	75602829	+	0.0140475	Rbm11	ENSMUSG00000032940	RNA binding motif protein 11 [Source:MGI Symbol;Acc:MGI:2447622]	+	gene	Name match	0	-0.321808	-1.9898	-5.46263	-5.07127	-5.30563
2810055G20Rik	16	77329259	77598531	+	0.00285392	2810055G20Rik	ENSMUSG00000090386	RIKEN cDNA 2810055G20 gene [Source:MGI Symbol;Acc:MGI:1919929]	+	gene	Name match	0	-2.82431	-2.03871	-0.240237	0.536064	0.544033
Hunk	16	90386397	90499553	+	8.19702e-08	Hunk	ENSMUSG00000053414	hormonally upregulated Neu-associated kinase [Source:MGI Symbol;Acc:MGI:1347352]	+	gene	Name match	0	-5.40927	-7.04869	-0.128729	2.13575	1.0924
Hhex	19	37432887	37440728	+	0.0466362	Hhex	ENSMUSG00000024986	hematopoietically expressed homeobox [Source:MGI Symbol;Acc:MGI:96086]	+	gene	Name match	0	2.25132	2.38871	1.02922	0.371677	1.11503

## Sheet: control_vs_ko_int_diff_hits
Probe	Chromosome	Start	End	Probe Strand	Diff p-value	Feature	ID	Description	Feature Strand	Type	Orientation	Distance	e1/Co#1	e1/Co#2	e1/Sox9-KO#2	e1/Sox9-KO#1	e1/Sox9-KO#3
Chst10	1	38863877	38898160	-	0.000597265	Chst10	ENSMUSG00000026080	carbohydrate sulfotransferase 10 [Source:MGI Symbol;Acc:MGI:2138283]	-	gene	Name match	0	4.57657	4.24094	4.32527	0.475628	3.26801
Mtap2	1	66175273	66442583	+	0.0414653	Mtap2	ENSMUSG00000015222	microtubule-associated protein 2 [Source:MGI Symbol;Acc:MGI:97175]	+	gene	Name match	0	4.09058	4.04068	3.27208	2.0886	3.06506
Ptprn	1	75247041	75264208	-	0.0416135	Ptprn	ENSMUSG00000026204	protein tyrosine phosphatase, receptor type, N [Source:MGI Symbol;Acc:MGI:102765]	-	gene	Name match	0	2.10116	3.18146	2.90806	3.78126	4.72412
C130026I21Rik	1	84992690	85270566	-	0.000518902	C130026I21Rik	ENSMUSG00000052477	RIKEN cDNA C130026I21 gene [Source:MGI Symbol;Acc:MGI:3612702]	-	gene	Name match	0	2.79693	2.80202	3.11102	-4.26391	-0.959858
Cxcr7	1	90203980	90216751	+	0.000208334	Cxcr7	ENSMUSG00000044337	chemokine (C-X-C motif) receptor 7 [Source:MGI Symbol;Acc:MGI:109562]	+	gene	Name match	0	3.50561	2.98595	2.37026	0.00554883	-0.890595
Serpinb8	1	107590006	107608909	+	0.000426422	Serpinb8	ENSMUSG00000026315	serine (or cysteine) peptidase inhibitor, clade B, member 8 [Source:MGI Symbol;Acc:MGI:894657]	+	gene	Name match	0	3.2608	2.80548	2.47597	-1.02687	0.585138
Steap3	1	120190757	120272705	-	0.00489881	Steap3	ENSMUSG00000026389	STEAP family member 3 [Source:MGI Symbol;Acc:MGI:1915678]	-	gene	Name match	0	3.8339	3.66841	3.12108	1.32105	2.09809
Atp1b1	1	164437267	164458355	-	0.0116449	Atp1b1	ENSMUSG00000026576	ATPase, Na+/K+ transporting, beta 1 polypeptide [Source:MGI Symbol;Acc:MGI:88108]	-	gene	Name match	0	3.00999	3.92588	3.10596	5.39914	5.33732
Aim2	1	173350879	173466040	+	0.029396	Aim2	ENSMUSG00000037860	absent in melanoma 2 [Source:MGI Symbol;Acc:MGI:2686159]	+	gene	Name match	0	2.60382	2.86818	1.41184	-0.516678	-0.0577049
Fmn1	2	113327736	113716767	+	0.0083537	Fmn1	ENSMUSG00000044042	formin 1 [Source:MGI Symbol;Acc:MGI:101815]	+	gene	Name match	0	2.4404	4.56172	4.36021	4.71091	6.04825
Fgf7	2	126034658	126091185	+	0.0240642	Fgf7	ENSMUSG00000027208	fibroblast growth factor 7 [Source:MGI Symbol;Acc:MGI:95521]	+	gene	Name match	0	6.05918	5.78806	7.11275	6.11748	7.3037
Mertk	2	128698956	128802894	+	0.00445243	Mertk	ENSMUSG00000014361	c-mer proto-oncogene tyrosine kinase [Source:MGI Symbol;Acc:MGI:96965]	+	gene	Name match	0	1.63512	2.10331	2.89785	4.06572	3.99815
Id1	2	152736251	152737410	+	0.00965133	Id1	ENSMUSG00000042745	inhibitor of DNA binding 1 [Source:MGI Symbol;Acc:MGI:96396]	+	gene	Name match	0	2.81794	5.16434	4.29615	5.52002	5.2582
Tgm2	2	158116402	158146436	-	1.35335e-06	Tgm2	ENSMUSG00000037820	transglutaminase 2, C polypeptide [Source:MGI Symbol;Acc:MGI:98731]	-	gene	Name match	0	6.58036	4.42805	4.36815	3.13208	1.75686
Gm14418	2	177387124	177398320	-	0.00181331	Gm14418	ENSMUSG00000078867	predicted gene 14418 [Source:MGI Symbol;Acc:MGI:3702408]	-	gene	Name match	0	0.942405	0.768647	0.753307	-7.07127	-4.08324
Pabpc4l	3	46442197	46447941	-	0.023121	Pabpc4l	ENSMUSG00000090919	poly(A) binding protein, cytoplasmic 4-like [Source:MGI Symbol;Acc:MGI:3643087]	-	gene	Name match	0	0.415158	-0.726764	-0.240237	-7.22327	-7.0426
Ptx3	3	66219887	66225806	+	0.0451749	Ptx3	ENSMUSG00000027832	pentraxin related gene [Source:MGI Symbol;Acc:MGI:104641]	+	gene	Name match	0	7.23022	8.96064	8.71453	8.735	9.05588
Nes	3	87971078	87980451	+	0.000803482	Nes	ENSMUSG00000004891	nestin [Source:MGI Symbol;Acc:MGI:101784]	+	gene	Name match	0	5.11102	6.02012	4.4607	4.74091	3.73876
Rorc	3	94372794	94398276	+	0.047413	Rorc	ENSMUSG00000028150	RAR-related orphan receptor gamma [Source:MGI Symbol;Acc:MGI:104856]	+	gene	Name match	0	-4.6723	-7.04869	-1.18961	-1.51668	-1.8906
Csf1	3	107741048	107760469	-	0.00160821	Csf1	ENSMUSG00000014599	colony stimulating factor 1 (macrophage) [Source:MGI Symbol;Acc:MGI:1339753]	-	gene	Name match	0	8.9853	8.96488	9.91684	10.0811	9.87818
Unc5c	3	141465564	141834924	+	0.000352992	Unc5c	ENSMUSG00000059921	unc-5 homolog C (C. elegans) [Source:MGI Symbol;Acc:MGI:1095412]	+	gene	Name match	0	5.61817	5.55194	5.48208	3.2245	4.12133
Tox	4	6686353	6991557	-	0.0409018	Tox	ENSMUSG00000041272	thymocyte selection-associated high mobility group box [Source:MGI Symbol;Acc:MGI:2181659]	-	gene	Name match	0	1.84497	1.5421	-0.780806	-0.861813	-2.30563
Ptprd	4	75941238	78211961	-	0.00242891	Ptprd	ENSMUSG00000028399	protein tyrosine phosphatase, receptor type, D [Source:MGI Symbol;Acc:MGI:97812]	-	gene	Name match	0	2.72344	-0.896689	0.859298	-7.07127	-3.72067
Kazn	4	142102390	142239401	-	3.39233e-05	Kazn	ENSMUSG00000040606	kazrin, periplakin interacting protein [Source:MGI Symbol;Acc:MGI:1918779]	-	gene	Name match	0	3.41622	3.33813	4.12421	-7.22327	2.67355
Insig1	5	28071363	28078662	+	0.00572775	Insig1	ENSMUSG00000045294	insulin induced gene 1 [Source:MGI Symbol;Acc:MGI:1916289]	+	gene	Name match	0	7.17741	5.08737	5.35062	5.09866	4.70699
2610524H06Rik	5	114821935	114823468	-	0.00378003	2610524H06Rik	ENSMUSG00000092486	RIKEN cDNA 2610524H06 gene [Source:MGI Symbol;Acc:MGI:2447819]	-	gene	Name match	0	3.05425	3.02812	1.73048	-2.42741	1.59725
Oasl1	5	114923240	114937915	+	4.88458e-05	Oasl1	ENSMUSG00000041827	2'-5' oligoadenylate synthetase-like 1 [Source:MGI Symbol;Acc:MGI:2180849]	+	gene	Name match	0	4.46058	3.40709	4.49399	-1.82334	2.49527
Oas2	5	120730333	120749853	-	0.0155187	Oas2	ENSMUSG00000032690	2'-5' oligoadenylate synthetase 2 [Source:MGI Symbol;Acc:MGI:2180852]	-	gene	Name match	0	4.03436	3.39678	4.14901	-0.263912	3.34542
Oas3	5	120753098	120777661	-	0.000105093	Oas3	ENSMUSG00000032661	2'-5' oligoadenylate synthetase 3 [Source:MGI Symbol;Acc:MGI:2180850]	-	gene	Name match	0	7.1643	6.51031	7.01158	3.16833	6.40589
Serpine1	5	137061504	137072272	-	0.00300202	Serpine1	ENSMUSG00000037411	serine (or cysteine) peptidase inhibitor, clade E, member 1 [Source:MGI Symbol;Acc:MGI:97608]	-	gene	Name match	0	6.36332	8.18936	7.52042	8.70861	8.43436
Flt1	5	147561604	147726011	-	0.0284817	Flt1	ENSMUSG00000029648	FMS-like tyrosine kinase 1 [Source:MGI Symbol;Acc:MGI:95558]	-	gene	Name match	0	-2.6723	-1.31173	-0.621328	1.61873	1.64079
Gm20488	5	149368476	149430682	+	0.00886719	Gm20488	ENSMUSG00000092327	predicted gene 20488 [Source:MGI Symbol;Acc:MGI:5141953]	+	gene	Name match	0	6.17835	3.04436	4.75573	2.98266	1.98285
6330406I15Rik	5	149368476	149431723	+	0.0102598	6330406I15Rik	ENSMUSG00000029659	RIKEN cDNA 6330406I15 gene [Source:MGI Symbol;Acc:MGI:1917967]	+	gene	Name match	0	6.92677	3.84478	5.47425	3.7529	2.85927
Samd9l	6	3372257	3399571	-	0.000785349	Samd9l	ENSMUSG00000047735	sterile alpha motif domain containing 9-like [Source:MGI Symbol;Acc:MGI:1343184]	-	gene	Name match	0	6.71958	6.10102	6.32337	4.40497	5.49149
Asb4	6	5383386	5433022	+	0.0296644	Asb4	ENSMUSG00000042607	ankyrin repeat and SOCS box-containing 4 [Source:MGI Symbol;Acc:MGI:1929751]	+	gene	Name match	0	1.98876	2.68263	1.35755	4.10366	-6.8906
Plxna4	6	32145926	32588192	-	0.00157423	Plxna4	ENSMUSG00000029765	plexin A4 [Source:MGI Symbol;Acc:MGI:2179061]	-	gene	Name match	0	-0.824308	-0.942493	-3.34715	-7.22327	-6.8906
Ptn	6	36715663	36811361	-	0.0408252	Ptn	ENSMUSG00000029838	pleiotrophin [Source:MGI Symbol;Acc:MGI:97804]	-	gene	Name match	0	3.42888	1.30788	0.713959	-0.0159843	-0.290682
Fam115c	6	42623019	42645254	-	0.000462457	Fam115c	ENSMUSG00000029851	family with sequence similarity 115, member C [Source:MGI Symbol;Acc:MGI:2385258]	-	gene	Name match	0	3.4815	3.93224	1.8381	0.690284	0.935954
Sema4f	6	82911885	82939769	-	0.000518902	Sema4f	ENSMUSG00000000627	sema domain, immunoglobulin domain (Ig), TM domain, and short cytoplasmic domain [Source:MGI Symbol;Acc:MGI:1340055]	-	gene	Name match	0	1.51356	-0.420955	-0.152775	-5.4863	-5.30563
Pparg	6	115361221	115490401	+	0.00147194	Pparg	ENSMUSG00000000440	peroxisome proliferator activated receptor gamma [Source:MGI Symbol;Acc:MGI:97747]	+	gene	Name match	0	2.69925	1.90421	1.11731	-1.94198	-7.0426
Dkk3	7	112116019	112159057	-	0.000192749	Dkk3	ENSMUSG00000030772	dickkopf homolog 3 (Xenopus laevis) [Source:MGI Symbol;Acc:MGI:1354952]	-	gene	Name match	0	3.56419	2.02217	3.26642	-1.37083	-5.8906
Chst15	7	132235780	132317228	-	0.000352992	Chst15	ENSMUSG00000030930	carbohydrate (N-acetylgalactosamine 4-sulfate 6-O) sulfotransferase 15 [Source:MGI Symbol;Acc:MGI:1924840]	-	gene	Name match	0	2.20298	2.74356	2.93112	-5.4863	-2.80313
Zdhhc2	8	40423815	40510268	+	0.03307	Zdhhc2	ENSMUSG00000039470	zinc finger, DHHC domain containing 2 [Source:MGI Symbol;Acc:MGI:1923452]	+	gene	Name match	0	4.62736	5.51058	4.65847	3.09238	4.60126
Sc4mol	8	64718139	64733792	-	0.00143855	Sc4mol	ENSMUSG00000031604	sterol-C4-methyl oxidase-like [Source:MGI Symbol;Acc:MGI:1913484]	-	gene	Name match	0	7.54207	6.88293	6.46391	5.53583	6.479
Lpl	8	68880491	68907448	+	3.45522e-05	Lpl	ENSMUSG00000015568	lipoprotein lipase [Source:MGI Symbol;Acc:MGI:96820]	+	gene	Name match	0	4.71958	4.65454	6.26444	5.96817	6.01874
Adcy7	8	88272403	88329962	+	4.88458e-05	Adcy7	ENSMUSG00000031659	adenylate cyclase 7 [Source:MGI Symbol;Acc:MGI:102891]	+	gene	Name match	0	6.27942	5.09022	5.89419	2.07848	5.07447
Mmp2	8	92827328	92853417	+	0.0244076	Mmp2	ENSMUSG00000031740	matrix metallopeptidase 2 [Source:MGI Symbol;Acc:MGI:97009]	+	gene	Name match	0	9.02764	8.80424	8.78668	7.62287	7.93774
Cdyl2	8	116568724	116732991	-	0.0497624	Cdyl2	ENSMUSG00000031758	chromodomain protein, Y chromosome-like 2 [Source:MGI Symbol;Acc:MGI:1923046]	-	gene	Name match	0	-5.40927	-2.19625	-4.72566	2.13575	1.38087
AW551984	9	39587396	39604403	-	0.00142331	AW551984	ENSMUSG00000038112	expressed sequence AW551984 [Source:MGI Symbol;Acc:MGI:2143322]	-	gene	Name match	0	-0.0400367	-2.19625	-7.04759	-7.22327	-7.0426
Tagln	9	45929628	45936058	-	2.89266e-06	Tagln	ENSMUSG00000032085	transgelin [Source:MGI Symbol;Acc:MGI:106012]	-	gene	Name match	0	3.92015	7.55375	4.38651	8.66696	8.31726
Igdcc4	9	65101486	65137940	+	0.0129355	Igdcc4	ENSMUSG00000032816	immunoglobulin superfamily, DCC subclass, member 4 [Source:MGI Symbol;Acc:MGI:1858497]	+	gene	Name match	0	-0.86495	0.739936	1.26075	4.20195	2.05485
Gsta4	9	78191966	78209348	+	0.0275212	Gsta4	ENSMUSG00000032348	glutathione S-transferase, alpha 4 [Source:MGI Symbol;Acc:MGI:1309515]	+	gene	Name match	0	1.99161	4.53062	4.09451	3.5137	5.77696
Golga4	9	118506318	118582522	+	0.023121	Golga4	ENSMUSG00000038708	golgi autoantigen, golgin subfamily a, 4 [Source:MGI Symbol;Acc:MGI:1859646]	+	gene	Name match	0	5.34701	4.8473	5.34741	4.28353	2.68872
Perp	10	18845071	18857073	+	0.030953	Perp	ENSMUSG00000019851	PERP, TP53 apoptosis effector [Source:MGI Symbol;Acc:MGI:1929938]	+	gene	Name match	0	5.25221	4.8376	5.07879	0.729633	4.92639
Ctgf	10	24595442	24598683	+	0.0424999	Ctgf	ENSMUSG00000019997	connective tissue growth factor [Source:MGI Symbol;Acc:MGI:95537]	+	gene	Name match	0	6.18085	8.53432	7.66348	7.88425	8.85042
Unc5b	10	60762610	60831581	-	7.02004e-05	Unc5b	ENSMUSG00000020099	unc-5 homolog B (C. elegans) [Source:MGI Symbol;Acc:MGI:894703]	-	gene	Name match	0	4.31752	5.59241	5.69934	6.80784	6.45398
Glipr1	10	111985448	112002631	-	0.00136101	Glipr1	ENSMUSG00000056888	GLI pathogenesis-related 1 (glioma) [Source:MGI Symbol;Acc:MGI:1920940]	-	gene	Name match	0	-2.82431	-0.168768	2.43219	-1.26391	6.52198
Nipsnap1	11	4873951	4894200	+	0.00573909	Nipsnap1	ENSMUSG00000034285	4-nitrophenylphosphatase domain and non-neuronal SNAP25-like protein homolog 1 (C. elegans) [Source:MGI Symbol;Acc:MGI:1278344]	+	gene	Name match	0	2.00577	2.3607	3.6905	4.20428	3.32372
Mks1	11	87853215	87863803	+	1.06119e-07	Mks1	ENSMUSG00000034121	Meckel syndrome, type 1 [Source:MGI Symbol;Acc:MGI:3584243]	+	gene	Name match	0	-5.40927	-7.04869	-0.266233	0.483322	0.910305
Pctp	11	89982665	90002894	-	0	Pctp	ENSMUSG00000020553	phosphatidylcholine transfer protein [Source:MGI Symbol;Acc:MGI:107375]	-	gene	Name match	0	-7.14624	-7.04869	1.80103	1.32961	4.21269
Etv4	11	101769742	101785371	-	0.0133554	Etv4	ENSMUSG00000017724	ets variant gene 4 (E1A enhancer binding protein, E1AF) [Source:MGI Symbol;Acc:MGI:99423]	-	gene	Name match	0	3.19559	5.68616	5.28444	6.11531	6.09008
Limd2	11	106156256	106160860	-	0.030953	Limd2	ENSMUSG00000040699	LIM domain containing 2 [Source:MGI Symbol;Acc:MGI:1915053]	-	gene	Name match	0	4.44612	4.2177	4.73909	5.65729	5.50922
Sox9	11	112782224	112787760	+	0.000522015	Sox9	ENSMUSG00000000567	SRY-box containing gene 9 [Source:MGI Symbol;Acc:MGI:98371]	+	gene	Name match	0	5.2036	5.08381	4.15392	2.7632	4.08812
Engase	11	118476829	118489209	+	0.0294861	Engase	ENSMUSG00000033857	endo-beta-N-acetylglucosaminidase [Source:MGI Symbol;Acc:MGI:2443788]	+	gene	Name match	0	3.63239	3.65694	3.76619	-1.90134	2.94703
Rsad2	12	26442753	26456452	-	3.12479e-06	Rsad2	ENSMUSG00000020641	radical S-adenosyl methionine domain containing 2 [Source:MGI Symbol;Acc:MGI:1929628]	-	gene	Name match	0	6.60765	3.52958	6.31243	-3.4863	4.02603
Cmpk2	12	26469204	26479835	+	7.28838e-07	Cmpk2	ENSMUSG00000020638	cytidine monophosphate (UMP-CMP) kinase 2, mitochondrial [Source:MGI Symbol;Acc:MGI:99830]	+	gene	Name match	0	6.32755	4.52643	6.20921	-1.57941	4.70046
Nova1	12	46694517	46818775	-	0.0185553	Nova1	ENSMUSG00000021047	neuro-oncological ventral antigen 1 [Source:MGI Symbol;Acc:MGI:104297]	-	gene	Name match	0	2.78055	1.75077	2.8623	-7.22327	1.38553
Foxg1	12	49382693	49386867	+	0	Foxg1	ENSMUSG00000020950	forkhead box G1 [Source:MGI Symbol;Acc:MGI:1347464]	+	gene	Name match	0	6.57396	5.91889	6.71157	1.63954	1.02827
3110039M20Rik	12	49385174	49407346	+	5.33379e-06	3110039M20Rik	ENSMUSG00000089922	RIKEN cDNA 3110039M20 gene [Source:MGI Symbol;Acc:MGI:1914543]	+	gene	Name match	0	5.44923	4.65117	5.6509	2.6702	-0.913315
Acot6	12	84100654	84111349	+	0.015943	Acot6	ENSMUSG00000043487	acyl-CoA thioesterase 6 [Source:MGI Symbol;Acc:MGI:1921287]	+	gene	Name match	0	-2.90677	-0.296776	-7.1996	-7.22327	-7.0426
Tubb2b	13	34127008	34130354	-	0.000499	Tubb2b	ENSMUSG00000045136	tubulin, beta 2B class IIB [Source:MGI Symbol;Acc:MGI:1920960]	-	gene	Name match	0	4.2608	3.41051	2.8861	2.34448	-0.21817
Mef2c	13	83504034	83667079	+	0.0154167	Mef2c	ENSMUSG00000005583	myocyte enhancer factor 2C [Source:MGI Symbol;Acc:MGI:99458]	+	gene	Name match	0	2.66398	1.07485	0.344725	-0.941984	-5.30563
Vcan	13	89655312	89742509	-	0.012945	Vcan	ENSMUSG00000021614	versican [Source:MGI Symbol;Acc:MGI:102889]	-	gene	Name match	0	6.18661	6.13777	6.17656	3.58426	5.82494
Foxd1	13	98354245	98356705	+	6.76917e-06	Foxd1	ENSMUSG00000078302	forkhead box D1 [Source:MGI Symbol;Acc:MGI:1347463]	+	gene	Name match	0	2.31638	2.57092	2.33827	-7.22327	-2.56867
Emb	13	117220625	117274098	+	0.012945	Emb	ENSMUSG00000021728	embigin [Source:MGI Symbol;Acc:MGI:95321]	+	gene	Name match	0	1.11951	3.12707	0.23781	4.98503	5.87366
4930452B06Rik	14	8431192	8666240	-	7.02004e-05	4930452B06Rik	ENSMUSG00000021747	RIKEN cDNA 4930452B06 gene [Source:MGI Symbol;Acc:MGI:1926154]	-	gene	Name match	0	3.5488	3.03553	3.94251	-7.22327	2.72595
Nid2	14	19751257	19811787	+	2.94727e-07	Nid2	ENSMUSG00000021806	nidogen 2 [Source:MGI Symbol;Acc:MGI:1298229]	+	gene	Name match	0	4.13827	3.69109	4.56666	-7.07127	3.08095
Anxa8	14	34085981	34100571	+	0.00474778	Anxa8	ENSMUSG00000021950	annexin A8 [Source:MGI Symbol;Acc:MGI:1201374]	+	gene	Name match	0	6.33444	6.36085	6.70531	4.24275	5.31122
Lgals3	14	47367751	47386160	+	0	Lgals3	ENSMUSG00000050335	lectin, galactose binding, soluble 3 [Source:MGI Symbol;Acc:MGI:96778]	+	gene	Name match	0	7.46725	6.75246	7.34016	2.24615	-0.176349
Ripk3	14	55784996	55788857	-	0.0322788	Ripk3	ENSMUSG00000022221	receptor-interacting serine-threonine kinase 3 [Source:MGI Symbol;Acc:MGI:2154952]	-	gene	Name match	0	5.72494	6.07719	6.10247	3.52772	5.27117
Ptk2b	14	66153257	66281052	-	0.000140453	Ptk2b	ENSMUSG00000059456	PTK2 protein tyrosine kinase 2 beta [Source:MGI Symbol;Acc:MGI:104908]	-	gene	Name match	0	3.64692	3.09908	4.54813	-4.26391	3.20084
Pcdh17	14	84443563	84537060	+	1.15046e-07	Pcdh17	ENSMUSG00000035566	protocadherin 17 [Source:MGI Symbol;Acc:MGI:2684924]	+	gene	Name match	0	2.5661	3.62491	3.46712	-7.22327	-7.0426
Mapk12	15	89130585	89140703	-	0.0168364	Mapk12	ENSMUSG00000022610	mitogen-activated protein kinase 12 [Source:MGI Symbol;Acc:MGI:1353438]	-	gene	Name match	0	2.38731	2.51905	1.25619	-6.07127	3.24896
Atf7ip2	16	10192712	10243051	+	0.0311526	Atf7ip2	ENSMUSG00000039200	activating transcription factor 7 interacting protein 2 [Source:MGI Symbol;Acc:MGI:1922579]	+	gene	Name match	0	-1.26631	-0.574761	0.0504397	-7.22327	-7.0426
Tmem45a	16	56805161	56886166	-	0.00291935	Tmem45a	ENSMUSG00000022754	transmembrane protein 45a [Source:MGI Symbol;Acc:MGI:1913122]	-	gene	Name match	0	4.07455	3.70322	3.93183	-0.3298	3.85676
Rbm11	16	75592844	75602829	+	0.0211853	Rbm11	ENSMUSG00000032940	RNA binding motif protein 11 [Source:MGI Symbol;Acc:MGI:2447622]	+	gene	Name match	0	-0.321808	-1.9898	-5.46263	-5.07127	-5.30563
Cxadr	16	78301496	78359785	+	0.0378903	Cxadr	ENSMUSG00000022865	coxsackie virus and adenovirus receptor [Source:MGI Symbol;Acc:MGI:1201679]	+	gene	Name match	0	5.4013	4.82612	5.91837	6.4302	5.73785
Hunk	16	90386397	90499553	+	8.58277e-08	Hunk	ENSMUSG00000053414	hormonally upregulated Neu-associated kinase [Source:MGI Symbol;Acc:MGI:1347352]	+	gene	Name match	0	-5.40927	-7.04869	-0.128729	2.13575	1.0924
Msln	17	25748614	25754327	-	0.015703	Msln	ENSMUSG00000063011	mesothelin [Source:MGI Symbol;Acc:MGI:1888992]	-	gene	Name match	0	6.31226	3.78191	5.48355	2.28629	3.13731
Gm20547	17	34856412	34882042	-	0.00326166	Gm20547	ENSMUSG00000092511	predicted gene 20547 [Source:MGI Symbol;Acc:MGI:5142012]	-	gene	Name match	0	4.48099	4.13053	3.47988	0.859471	3.80115
C2	17	34862604	34898265	-	0.000597265	C2	ENSMUSG00000024371	complement component 2 (within H-2S) [Source:MGI Symbol;Acc:MGI:88226]	-	gene	Name match	0	4.99693	4.41903	3.96084	1.3508	4.25915
H2-Q6	17	35424850	35430055	+	0.00155736	H2-Q6	ENSMUSG00000073409	histocompatibility 2, Q region locus 6 [Source:MGI Symbol;Acc:MGI:95935]	+	gene	Name match	0	7.55194	7.42819	7.52274	4.48332	6.96952
H2-Q7	17	35439155	35443773	+	0.0115403	H2-Q7	ENSMUSG00000060550	histocompatibility 2, Q region locus 7 [Source:MGI Symbol;Acc:MGI:95936]	+	gene	Name match	0	7.25814	7.02431	7.21553	4.49811	6.888
Plekhh2	17	84511895	84622142	+	0.000208334	Plekhh2	ENSMUSG00000040852	pleckstrin homology domain containing, family H (with MyTH4 domain) member 2 [Source:MGI Symbol;Acc:MGI:2146813]	+	gene	Name match	0	4.82315	3.00418	5.27208	5.08355	5.35674
Aldh1a7	19	20692953	20727562	-	0.0011965	Aldh1a7	ENSMUSG00000024747	aldehyde dehydrogenase family 1, subfamily A7 [Source:MGI Symbol;Acc:MGI:1347050]	-	gene	Name match	0	5.64466	6.33123	6.45275	4.85057	3.19819
Pgm5	19	24683016	24861855	-	0.00326166	Pgm5	ENSMUSG00000041731	phosphoglucomutase 5 [Source:MGI Symbol;Acc:MGI:1925668]	-	gene	Name match	0	-0.584842	0.1694	-7.1996	-0.983804	-6.8906
Ifit3	19	34583531	34588731	+	0.0324837	Ifit3	ENSMUSG00000074896	interferon-induced protein with tetratricopeptide repeats 3 [Source:MGI Symbol;Acc:MGI:1101055]	+	gene	Name match	0	7.4948	5.55014	6.72627	4.15092	5.90747
Loxl4	19	42593982	42612813	-	0.0408252	Loxl4	ENSMUSG00000025185	lysyl oxidase-like 4 [Source:MGI Symbol;Acc:MGI:1914823]	-	gene	Name match	0	6.81935	6.49402	6.56101	4.24728	6.41147
Scd2	19	44293676	44306864	+	3.12479e-06	Scd2	ENSMUSG00000025203	stearoyl-Coenzyme A desaturase 2 [Source:MGI Symbol;Acc:MGI:98240]	+	gene	Name match	0	8.8313	6.70578	7.13457	5.33759	6.29444
Add3	19	53140445	53247399	+	0.00470596	Add3	ENSMUSG00000025026	adducin 3 (gamma) [Source:MGI Symbol;Acc:MGI:1351615]	+	gene	Name match	0	6.07907	5.68192	5.28836	4.55672	4.68021
Xk	X	9272756	9313250	+	0.00211027	Xk	ENSMUSG00000015342	Kell blood group precursor (McLeod phenotype) homolog [Source:MGI Symbol;Acc:MGI:103569]	+	gene	Name match	0	2.32995	2.49777	2.1148	-7.07127	0.985922
1110059M19Rik	X	45090904	45092791	+	0.000352992	1110059M19Rik	ENSMUSG00000037086	RIKEN cDNA 1110059M19 gene [Source:MGI Symbol;Acc:MGI:1916050]	+	gene	Name match	0	2.45285	3.21053	3.37131	-7.22327	1.67546
Tmem47	X	81070698	81097872	+	0	Tmem47	ENSMUSG00000025666	transmembrane protein 47 [Source:MGI Symbol;Acc:MGI:2177570]	+	gene	Name match	0	5.6285	4.42918	4.84039	-7.22327	2.29923
Il1rapl1	X	86740870	88115645	-	0.0382304	Il1rapl1	ENSMUSG00000052372	interleukin 1 receptor accessory protein-like 1 [Source:MGI Symbol;Acc:MGI:2687319]	-	gene	Name match	0	0.583196	-0.965951	-0.177228	-7.07127	-3.43116
Maged1	X	94535474	94542143	-	0.0424999	Maged1	ENSMUSG00000025151	melanoma antigen, family D, 1 [Source:MGI Symbol;Acc:MGI:1930187]	-	gene	Name match	0	8.41887	8.21404	8.14474	7.29635	7.48241
Gspt2	X	94636069	94643244	+	8.58277e-08	Gspt2	ENSMUSG00000071723	G1 to S phase transition 2 [Source:MGI Symbol;Acc:MGI:1316727]	+	gene	Name match	0	3.12081	3.09908	3.23318	-7.22327	-7.0426
Ophn1	X	98554277	98891025	-	0.0133554	Ophn1	ENSMUSG00000031214	oligophrenin 1 [Source:MGI Symbol;Acc:MGI:2151070]	-	gene	Name match	0	3.27372	3.2657	3.20271	-3.61184	2.72043
Stard8	X	99003248	99074728	+	0.000110835	Stard8	ENSMUSG00000031216	START domain containing 8 [Source:MGI Symbol;Acc:MGI:2448556]	+	gene	Name match	0	4.67155	4.28446	3.66665	1.19083	3.03718
Eda	X	99975606	100400762	+	0.000499	Eda	ENSMUSG00000059327	ectodysplasin-A [Source:MGI Symbol;Acc:MGI:1195272]	+	gene	Name match	0	0.988761	-0.238477	-3.87767	-7.07127	-1.21817
Nap1l2	X	103184176	103186640	-	0.00894607	Nap1l2	ENSMUSG00000082229	nucleosome assembly protein 1-like 2 [Source:MGI Symbol;Acc:MGI:106654]	-	gene	Name match	0	1.76732	0.273236	0.301136	-3.90134	-4.08324
Itm2a	X	107397099	107403376	-	0.00147194	Itm2a	ENSMUSG00000031239	integral membrane protein 2A [Source:MGI Symbol;Acc:MGI:107706]	-	gene	Name match	0	2.62415	-0.168768	0.935401	-7.22327	-2.64267
Dach2	X	113297510	113836386	+	0.0116449	Dach2	ENSMUSG00000025592	dachshund 2 (Drosophila) [Source:MGI Symbol;Acc:MGI:1890446]	+	gene	Name match	0	2.84024	1.57499	2.64589	-5.07127	-1.21817
Nap1l3	X	122394565	122397385	-	0.0189352	Nap1l3	ENSMUSG00000055733	nucleosome assembly protein 1-like 3 [Source:MGI Symbol;Acc:MGI:1859565]	-	gene	Name match	0	1.05562	0.416194	1.18603	-7.22327	-2.9837
Mid2	X	140664599	140767715	+	0.0189352	Mid2	ENSMUSG00000000266	midline 2 [Source:MGI Symbol;Acc:MGI:1344333]	+	gene	Name match	0	4.63922	4.39045	4.65111	1.79601	3.28183
Lrch2	X	147470375	147554081	-	0.0451749	Lrch2	ENSMUSG00000031290	leucine-rich repeats and calponin homology (CH) domain containing 2 [Source:MGI Symbol;Acc:MGI:2147870]	-	gene	Name match	0	4.92202	4.09554	3.951	3.93155	0.53567
Kdm5d	Y	897788	943811	+	3.11502e-07	Kdm5d	ENSMUSG00000056673	lysine (K)-specific demethylase 5D [Source:MGI Symbol;Acc:MGI:99780]	+	gene	Name match	0	4.47235	2.78279	3.39328	2.30594	-7.0426
Eif2s3y	Y	1010543	1028847	+	0	Eif2s3y	ENSMUSG00000069049	eukaryotic translation initiation factor 2, subunit 3, structural gene Y-linked [Source:MGI Symbol;Acc:MGI:1349430]	+	gene	Name match	0	6.0385	5.17343	5.32582	4.99112	-7.0426
Uty	Y	1096861	1245759	-	1.06119e-07	Uty	ENSMUSG00000068457	ubiquitously transcribed tetratricopeptide repeat gene, Y chromosome [Source:MGI Symbol;Acc:MGI:894810]	-	gene	Name match	0	4.79081	3.39563	4.02855	2.8771	-7.0426
Ddx3y	Y	1260715	1286613	-	0	Ddx3y	ENSMUSG00000069045	DEAD (Asp-Glu-Ala-Asp) box polypeptide 3, Y-linked [Source:MGI Symbol;Acc:MGI:1349406]	-	gene	Name match	0	6.56095	5.6054	5.81175	5.2066	-7.0426

## Sheet: control_vs_ko_deseq_and_int_dif
Probe	Chromosome	Start	End	Probe Strand	No value	Feature	ID	Description	Feature Strand	Type	Orientation	Distance	e1/Co#1	e1/Co#2	e1/Sox9-KO#2	e1/Sox9-KO#1	e1/Sox9-KO#3
Mertk	2	128698956	128802894	+	NaN	Mertk	ENSMUSG00000014361	c-mer proto-oncogene tyrosine kinase [Source:MGI Symbol;Acc:MGI:96965]	+	gene	Name match	0	1.63512	2.10331	2.89785	4.06572	3.99815
Csf1	3	107741048	107760469	-	NaN	Csf1	ENSMUSG00000014599	colony stimulating factor 1 (macrophage) [Source:MGI Symbol;Acc:MGI:1339753]	-	gene	Name match	0	8.9853	8.96488	9.91684	10.0811	9.87818
Tox	4	6686353	6991557	-	NaN	Tox	ENSMUSG00000041272	thymocyte selection-associated high mobility group box [Source:MGI Symbol;Acc:MGI:2181659]	-	gene	Name match	0	1.84497	1.5421	-0.780806	-0.861813	-2.30563
Fam115c	6	42623019	42645254	-	NaN	Fam115c	ENSMUSG00000029851	family with sequence similarity 115, member C [Source:MGI Symbol;Acc:MGI:2385258]	-	gene	Name match	0	3.4815	3.93224	1.8381	0.690284	0.935954
Lpl	8	68880491	68907448	+	NaN	Lpl	ENSMUSG00000015568	lipoprotein lipase [Source:MGI Symbol;Acc:MGI:96820]	+	gene	Name match	0	4.71958	4.65454	6.26444	5.96817	6.01874
AW551984	9	39587396	39604403	-	NaN	AW551984	ENSMUSG00000038112	expressed sequence AW551984 [Source:MGI Symbol;Acc:MGI:2143322]	-	gene	Name match	0	-0.0400367	-2.19625	-7.04759	-7.22327	-7.0426
Nipsnap1	11	4873951	4894200	+	NaN	Nipsnap1	ENSMUSG00000034285	4-nitrophenylphosphatase domain and non-neuronal SNAP25-like protein homolog 1 (C. elegans) [Source:MGI Symbol;Acc:MGI:1278344]	+	gene	Name match	0	2.00577	2.3607	3.6905	4.20428	3.32372
Mks1	11	87853215	87863803	+	NaN	Mks1	ENSMUSG00000034121	Meckel syndrome, type 1 [Source:MGI Symbol;Acc:MGI:3584243]	+	gene	Name match	0	-5.40927	-7.04869	-0.266233	0.483322	0.910305
Pctp	11	89982665	90002894	-	NaN	Pctp	ENSMUSG00000020553	phosphatidylcholine transfer protein [Source:MGI Symbol;Acc:MGI:107375]	-	gene	Name match	0	-7.14624	-7.04869	1.80103	1.32961	4.21269
Acot6	12	84100654	84111349	+	NaN	Acot6	ENSMUSG00000043487	acyl-CoA thioesterase 6 [Source:MGI Symbol;Acc:MGI:1921287]	+	gene	Name match	0	-2.90677	-0.296776	-7.1996	-7.22327	-7.0426
Rbm11	16	75592844	75602829	+	NaN	Rbm11	ENSMUSG00000032940	RNA binding motif protein 11 [Source:MGI Symbol;Acc:MGI:2447622]	+	gene	Name match	0	-0.321808	-1.9898	-5.46263	-5.07127	-5.30563
Hunk	16	90386397	90499553	+	NaN	Hunk	ENSMUSG00000053414	hormonally upregulated Neu-associated kinase [Source:MGI Symbol;Acc:MGI:1347352]	+	gene	Name match	0	-5.40927	-7.04869	-0.128729	2.13575	1.0924

## Sheet: Sox9 group
Probe	Chromosome	Start	End	Probe Strand	Index	Feature	ID	Description	Feature Strand	Type	Orientation	Distance	e1/Co#1	e1/Co#2	e1/Sox9-KO#2	e1/Sox9-KO#1	e1/Sox9-KO#3
Fam150a	1	6359331	6394731	+	27	Fam150a	ENSMUSG00000087247	family with sequence similarity 150, member A [Source:MGI Symbol;Acc:MGI:3645495]	+	gene	Name match	0	2.63512	3.75705	3.56343	0.0372577	5.02416
Sulf1	1	12692430	12860371	+	89	Sulf1	ENSMUSG00000016918	sulfatase 1 [Source:MGI Symbol;Acc:MGI:2138563]	+	gene	Name match	0	5.41436	5.00983	6.44163	4.18612	6.07339
Chst10	1	38863877	38898160	-	70	Chst10	ENSMUSG00000026080	carbohydrate sulfotransferase 10 [Source:MGI Symbol;Acc:MGI:2138283]	-	gene	Name match	0	4.57657	4.24094	4.32527	0.475628	3.26801
Il1rl1	1	40429570	40465415	+	87	Il1rl1	ENSMUSG00000026069	interleukin 1 receptor-like 1 [Source:MGI Symbol;Acc:MGI:98427]	+	gene	Name match	0	4.00858	4.80332	3.39639	1.10366	4.50815
Fhl2	1	43123074	43163961	-	33	Fhl2	ENSMUSG00000008136	four and a half LIM domains 2 [Source:MGI Symbol;Acc:MGI:1338762]	-	gene	Name match	0	5.95669	6.17812	6.41453	4.53837	6.59372
Col3a1	1	45311538	45349706	+	74	Col3a1	ENSMUSG00000026043	collagen, type III, alpha 1 [Source:MGI Symbol;Acc:MGI:88453]	+	gene	Name match	0	8.29438	7.59429	8.05627	5.85688	8.31474
C130026I21Rik	1	84992690	85270566	-	120	C130026I21Rik	ENSMUSG00000052477	RIKEN cDNA C130026I21 gene [Source:MGI Symbol;Acc:MGI:3612702]	-	gene	Name match	0	2.79693	2.80202	3.11102	-4.26391	-0.959858
Cxcr7	1	90203980	90216751	+	105	Cxcr7	ENSMUSG00000044337	chemokine (C-X-C motif) receptor 7 [Source:MGI Symbol;Acc:MGI:109562]	+	gene	Name match	0	3.50561	2.98595	2.37026	0.00554883	-0.890595
Klhl30	1	91351016	91362416	+	125	Klhl30	ENSMUSG00000026308	kelch-like 30 (Drosophila) [Source:MGI Symbol;Acc:MGI:1918038]	+	gene	Name match	0	2.36332	0.838021	3.09324	-2.4863	-0.431163
Gpc1	1	92831645	92860198	+	23	Gpc1	ENSMUSG00000034220	glypican 1 [Source:MGI Symbol;Acc:MGI:1194891]	+	gene	Name match	0	6.92863	6.13897	6.26387	4.84012	6.25422
Ifi205	1	174011998	174031755	-	73	Ifi205	ENSMUSG00000054203	interferon activated gene 205 [Source:MGI Symbol;Acc:MGI:101847]	-	gene	Name match	0	4.35394	4.00945	4.07524	1.93155	4.3502
Ephx1	1	180976155	181020904	-	75	Ephx1	ENSMUSG00000038776	epoxide hydrolase 1, microsomal [Source:MGI Symbol;Acc:MGI:95405]	-	gene	Name match	0	6.59002	6.1196	6.58256	4.75409	6.65159
Ass1	2	31470207	31520672	+	96	Ass1	ENSMUSG00000076441	argininosuccinate synthetase 1 [Source:MGI Symbol;Acc:MGI:88090]	+	gene	Name match	0	6.45337	6.80786	7.49804	6.1574	6.90848
Prrg4	2	104830741	104849876	-	90	Prrg4	ENSMUSG00000027171	proline rich Gla (G-carboxyglutamic acid) 4 (transmembrane) [Source:MGI Symbol;Acc:MGI:2442211]	-	gene	Name match	0	1.98305	2.18546	3.50219	1.07339	2.86596
Sqrdl	2	122765237	122809569	+	40	Sqrdl	ENSMUSG00000005803	sulfide quinone reductase-like (yeast) [Source:MGI Symbol;Acc:MGI:1929899]	+	gene	Name match	0	4.70143	5.15078	5.10279	3.12595	3.97514
Wisp2	2	163820861	163833146	+	91	Wisp2	ENSMUSG00000027656	WNT1 inducible signaling pathway protein 2 [Source:MGI Symbol;Acc:MGI:1328326]	+	gene	Name match	0	0.0932299	0.222252	2.93112	-2.67895	1.83392
Sulf2	2	166073089	166155663	-	104	Sulf2	ENSMUSG00000006800	sulfatase 2 [Source:MGI Symbol;Acc:MGI:1919293]	-	gene	Name match	0	6.01244	5.8139	6.86698	4.96697	5.25055
Gm14418	2	177387124	177398320	-	122	Gm14418	ENSMUSG00000078867	predicted gene 14418 [Source:MGI Symbol;Acc:MGI:3702408]	-	gene	Name match	0	0.942405	0.768647	0.753307	-7.07127	-4.08324
Nkain4	2	180934772	180954699	-	100	Nkain4	ENSMUSG00000027574	Na+/K+ transporting ATPase interacting 4 [Source:MGI Symbol;Acc:MGI:1915372]	-	gene	Name match	0	-1.37952	0.242863	1.77896	-4.26391	0.00422287
Pabpc4l	3	46442197	46447941	-	107	Pabpc4l	ENSMUSG00000090919	poly(A) binding protein, cytoplasmic 4-like [Source:MGI Symbol;Acc:MGI:3643087]	-	gene	Name match	0	0.415158	-0.726764	-0.240237	-7.22327	-7.0426
Gpr149	3	62529077	62605140	-	28	Gpr149	ENSMUSG00000043441	G protein-coupled receptor 149 [Source:MGI Symbol;Acc:MGI:2443628]	-	gene	Name match	0	2.91566	4.42129	3.67522	0.636092	4.50601
Fdps	3	89093592	89101967	-	2	Fdps	ENSMUSG00000059743	farnesyl diphosphate synthetase [Source:MGI Symbol;Acc:MGI:104888]	-	gene	Name match	0	6.63216	5.31854	5.39794	5.22737	6.09614
Adh7	3	138217823	138233382	+	31	Adh7	ENSMUSG00000055301	alcohol dehydrogenase 7 (class IV), mu or sigma polypeptide [Source:MGI Symbol;Acc:MGI:87926]	+	gene	Name match	0	3.95413	4.84394	4.73786	1.90315	5.05082
Unc5c	3	141465564	141834924	+	123	Unc5c	ENSMUSG00000059921	unc-5 homolog C (C. elegans) [Source:MGI Symbol;Acc:MGI:1095412]	+	gene	Name match	0	5.61817	5.55194	5.48208	3.2245	4.12133
Galnt12	4	47091909	47123070	+	76	Galnt12	ENSMUSG00000039774escription=UDP-N-acetyl-alpha-D-galactosamine:polypeptideN-acetylgalactosaminyltransferase 12 [Source:MGISymbol;Acc:MGI:2444664]	No description	+	gene	Name match	0	1.35891	1.00418	1.5854	-5.4863	3.18756
Pappa	4	65124174	65357509	+	129	Pappa	ENSMUSG00000028370	pregnancy-associated plasma protein A [Source:MGI Symbol;Acc:MGI:97479]	+	gene	Name match	0	5.18381	3.64538	6.02722	0.799098	3.86513
Ptprd	4	75941238	78211961	-	112	Ptprd	ENSMUSG00000028399	protein tyrosine phosphatase, receptor type, D [Source:MGI Symbol;Acc:MGI:97812]	-	gene	Name match	0	2.72344	-0.896689	0.859298	-7.07127	-3.72067
Dhcr24	4	106561038	106589113	+	6	Dhcr24	ENSMUSG00000034926	24-dehydrocholesterol reductase [Source:MGI Symbol;Acc:MGI:1922004]	+	gene	Name match	0	6.49185	5.40137	5.51727	4.42009	5.72848
Eif4g3	4	137993022	138208508	+	78	Eif4g3	ENSMUSG00000028760	eukaryotic translation initiation factor 4 gamma, 3 [Source:MGI Symbol;Acc:MGI:1923935]	+	gene	Name match	0	4.82395	4.41336	4.49592	2.57799	5.28931
Tmem51	4	142030992	142084304	-	34	Tmem51	ENSMUSG00000040616	transmembrane protein 51 [Source:MGI Symbol;Acc:MGI:2384874]	-	gene	Name match	0	-3.82431	-1.19625	0.200335	-7.22327	1.26928
Kazn	4	142102390	142239401	-	66	Kazn	ENSMUSG00000040606	kazrin, periplakin interacting protein [Source:MGI Symbol;Acc:MGI:1918779]	-	gene	Name match	0	3.41622	3.33813	4.12421	-7.22327	2.67355
Isg15	4	156199424	156200818	-	8	Isg15	ENSMUSG00000035692	ISG15 ubiquitin-like modifier [Source:MGI Symbol;Acc:MGI:1855694]	-	gene	Name match	0	6.93419	5.88733	6.90597	4.90171	6.86367
Ccdc149	5	52374651	52471543	-	49	Ccdc149	ENSMUSG00000045790	coiled-coil domain containing 149 [Source:MGI Symbol;Acc:MGI:2685293]	-	gene	Name match	0	-0.0873424	-1.40484	0.274336	-7.22327	-0.568667
2610524H06Rik	5	114821935	114823468	-	82	2610524H06Rik	ENSMUSG00000092486	RIKEN cDNA 2610524H06 gene [Source:MGI Symbol;Acc:MGI:2447819]	-	gene	Name match	0	3.05425	3.02812	1.73048	-2.42741	1.59725
Oasl1	5	114923240	114937915	+	69	Oasl1	ENSMUSG00000041827	2'-5' oligoadenylate synthetase-like 1 [Source:MGI Symbol;Acc:MGI:2180849]	+	gene	Name match	0	4.46058	3.40709	4.49399	-1.82334	2.49527
Oas2	5	120730333	120749853	-	47	Oas2	ENSMUSG00000032690	2'-5' oligoadenylate synthetase 2 [Source:MGI Symbol;Acc:MGI:2180852]	-	gene	Name match	0	4.03436	3.39678	4.14901	-0.263912	3.34542
Oas3	5	120753098	120777661	-	45	Oas3	ENSMUSG00000032661	2'-5' oligoadenylate synthetase 3 [Source:MGI Symbol;Acc:MGI:2180850]	-	gene	Name match	0	7.1643	6.51031	7.01158	3.16833	6.40589
Samd9l	6	3372257	3399571	-	113	Samd9l	ENSMUSG00000047735	sterile alpha motif domain containing 9-like [Source:MGI Symbol;Acc:MGI:1343184]	-	gene	Name match	0	6.71958	6.10102	6.32337	4.40497	5.49149
Sema4f	6	82911885	82939769	-	111	Sema4f	ENSMUSG00000000627	sema domain, immunoglobulin domain (Ig), TM domain, and short cytoplasmic domain [Source:MGI Symbol;Acc:MGI:1340055]	-	gene	Name match	0	1.51356	-0.420955	-0.152775	-5.4863	-5.30563
Isoc2a	7	4877053	4895717	+	94	Isoc2a	ENSMUSG00000086784	isochorismatase domain containing 2a [Source:MGI Symbol;Acc:MGI:3609243]	+	gene	Name match	0	-3.82431	-2.80923	1.0557	-7.22327	-3.89059
Aplp1	7	30434981	30445582	-	32	Aplp1	ENSMUSG00000006651	amyloid beta (A4) precursor-like protein 1 [Source:MGI Symbol;Acc:MGI:88046]	-	gene	Name match	0	0.832316	2.57904	3.0557	-7.22327	3.0178
Kctd15	7	34639014	34655509	-	80	Kctd15	ENSMUSG00000030499	potassium channel tetramerisation domain containing 15 [Source:MGI Symbol;Acc:MGI:2385276]	-	gene	Name match	0	0.79367	1.56274	0.444261	-7.07127	1.34781
Ftl1	7	45457944	45459884	-	124	Ftl1	ENSMUSG00000050708	ferritin light chain 1 [Source:MGI Symbol;Acc:MGI:95589]	-	gene	Name match	0	11.3673	10.7684	11.8935	10.2664	10.6821
Trim30a	7	104409025	104465193	-	15	Trim30a	ENSMUSG00000030921	tripartite motif-containing 30A [Source:MGI Symbol;Acc:MGI:98178]	-	gene	Name match	0	6.53239	5.345	6.507	4.23194	5.60001
Chst15	7	132235780	132317228	-	119	Chst15	ENSMUSG00000030930	carbohydrate (N-acetylgalactosamine 4-sulfate 6-O) sulfotransferase 15 [Source:MGI Symbol;Acc:MGI:1924840]	-	gene	Name match	0	2.20298	2.74356	2.93112	-5.4863	-2.80313
Irf7	7	141262706	141266481	-	37	Irf7	ENSMUSG00000025498	interferon regulatory factor 7 [Source:MGI Symbol;Acc:MGI:1859212]	-	gene	Name match	0	6.28233	6.61272	6.28598	4.86353	6.00744
Tnfrsf26	7	143607685	143627845	-	77	Tnfrsf26	ENSMUSG00000045362	tumor necrosis factor receptor superfamily, member 26 [Source:MGI Symbol;Acc:MGI:2651928]	-	gene	Name match	0	4.65323	4.84351	4.81039	2.38816	5.2163
Zdhhc2	8	40423815	40510268	+	36	Zdhhc2	ENSMUSG00000039470	zinc finger, DHHC domain containing 2 [Source:MGI Symbol;Acc:MGI:1923452]	+	gene	Name match	0	4.62736	5.51058	4.65847	3.09238	4.60126
Stox2	8	47180048	47352348	-	93	Stox2	ENSMUSG00000038143	storkhead box 2 [Source:MGI Symbol;Acc:MGI:1918319]	-	gene	Name match	0	3.30612	3.31763	4.43421	2.03464	4.57446
Neil3	8	53586867	53639065	-	50	Neil3	ENSMUSG00000039396	nei like 3 (E. coli) [Source:MGI Symbol;Acc:MGI:2384588]	-	gene	Name match	0	4.71528	4.8359	4.84987	2.49669	4.33822
Ddx60	8	61928087	62037701	+	9	Ddx60	ENSMUSG00000037921	DEAD (Asp-Glu-Ala-Asp) box polypeptide 60 [Source:MGI Symbol;Acc:MGI:2384570]	+	gene	Name match	0	5.38677	4.42524	5.81698	2.66851	5.35496
Sc4mol	8	64718139	64733792	-	0	Sc4mol	ENSMUSG00000031604	sterol-C4-methyl oxidase-like [Source:MGI Symbol;Acc:MGI:1913484]	-	gene	Name match	0	7.54207	6.88293	6.46391	5.53583	6.479
Psd3	8	67689082	68062286	-	42	Psd3	ENSMUSG00000030465	pleckstrin and Sec7 domain containing 3 [Source:MGI Symbol;Acc:MGI:1918215]	-	gene	Name match	0	5.06815	4.42749	5.25419	2.55809	4.53252
Gdf15	8	70629393	70632456	-	102	Gdf15	ENSMUSG00000038508	growth differentiation factor 15 [Source:MGI Symbol;Acc:MGI:1346047]	-	gene	Name match	0	2.71313	2.6939	4.64502	-0.713715	-0.08324
B3gnt3	8	71691719	71701800	-	35	B3gnt3	ENSMUSG00000031803	UDP-GlcNAc:betaGal beta-1,3-N-acetylglucosaminyltransferase 3 [Source:MGI Symbol;Acc:MGI:2152535]	-	gene	Name match	0	0.244172	2.17477	3.35115	-2.11707	3.10658
Cd97	8	83723251	83741326	-	29	Cd97	ENSMUSG00000002885	CD97 antigen [Source:MGI Symbol;Acc:MGI:1347095]	-	gene	Name match	0	4.08991	4.89244	5.21509	3.14305	4.94348
Adcy7	8	88272403	88329962	+	43	Adcy7	ENSMUSG00000031659	adenylate cyclase 7 [Source:MGI Symbol;Acc:MGI:102891]	+	gene	Name match	0	6.27942	5.09022	5.89419	2.07848	5.07447
Ces2g	8	104961718	104969537	+	98	Ces2g	ENSMUSG00000031877	carboxylesterase 2G [Source:MGI Symbol;Acc:MGI:1919611]	+	gene	Name match	0	1.75731	2.77397	4.25276	-1.26391	2.15106
Hsf4	8	105269801	105275845	+	30	Hsf4	ENSMUSG00000033249	heat shock transcription factor 4 [Source:MGI Symbol;Acc:MGI:1347058]	+	gene	Name match	0	-2.5348	0.0919959	0.952408	-7.07127	0.338224
Il34	8	110741829	110805924	-	88	Il34	ENSMUSG00000031750	interleukin 34 [Source:MGI Symbol;Acc:MGI:1923777]	-	gene	Name match	0	2.60939	3.36423	1.57446	-0.767486	3.18355
Ddx19b	8	111003188	111031751	-	68	Ddx19b	ENSMUSG00000033658	DEAD (Asp-Glu-Ala-Asp) box polypeptide 19b [Source:MGI Symbol;Acc:MGI:2148251]	-	gene	Name match	0	1.91866	2.7217	2.87425	-4.74934	2.2464
2200002K05Rik	9	15239045	15259393	+	25	2200002K05Rik	ENSMUSG00000031937	RIKEN cDNA 2200002K05 gene [Source:MGI Symbol;Acc:MGI:1916387]	+	gene	Name match	0	0.678192	1.45646	1.13232	-2.37083	2.38553
Cgnl1	9	71626509	71771602	-	13	Cgnl1	ENSMUSG00000032232	cingulin-like 1 [Source:MGI Symbol;Acc:MGI:1915428]	-	gene	Name match	0	7.57586	6.19442	7.6842	5.68028	6.95969
Tmod2	9	75565621	75611325	-	41	Tmod2	ENSMUSG00000032186	tropomodulin 2 [Source:MGI Symbol;Acc:MGI:1355335]	-	gene	Name match	0	2.23939	3.61901	3.19081	-0.595533	1.55235
Col12a1	9	79598991	79718831	-	92	Col12a1	ENSMUSG00000032332	collagen, type XII, alpha 1 [Source:MGI Symbol;Acc:MGI:88448]	-	gene	Name match	0	4.20114	4.13053	6.05619	1.90887	5.13108
Perp	10	18845071	18857073	+	59	Perp	ENSMUSG00000019851	PERP, TP53 apoptosis effector [Source:MGI Symbol;Acc:MGI:1929938]	+	gene	Name match	0	5.25221	4.8376	5.07879	0.729633	4.92639
Gm5424	10	62071015	62072609	+	95	Gm5424	ENSMUSG00000046687	predicted gene 5424 [Source:MGI Symbol;Acc:MGI:3643173]	+	gene	Name match	0	4.85282	4.99737	5.94092	4.48763	5.29273
Mdm2	10	117688888	117710758	-	97	Mdm2	ENSMUSG00000020184	transformed mouse 3T3 cell double minute 2 [Source:MGI Symbol;Acc:MGI:96952]	-	gene	Name match	0	6.64703	6.99955	7.68288	6.33361	6.99205
Srgap1	10	121780991	122047315	-	53	Srgap1	ENSMUSG00000020121	SLIT-ROBO Rho GTPase activating protein 1 [Source:MGI Symbol;Acc:MGI:2152936]	-	gene	Name match	0	1.41091	1.20134	1.26075	-7.22327	-0.0451049
Ccng1	11	40748552	40755311	-	130	Ccng1	ENSMUSG00000020326	cyclin G1 [Source:MGI Symbol;Acc:MGI:102890]	-	gene	Name match	0	8.7755	8.50909	9.27462	7.60783	8.46813
Gas7	11	67455437	67688990	+	46	Gas7	ENSMUSG00000033066	growth arrest specific 7 [Source:MGI Symbol;Acc:MGI:1202388]	+	gene	Name match	0	6.35048	5.92449	6.19066	4.33334	5.8749
Krt14	11	100203162	100207548	-	38	Krt14	ENSMUSG00000045545	keratin 14 [Source:MGI Symbol;Acc:MGI:96688]	-	gene	Name match	0	-1.04004	1.12568	1.23318	-7.22327	-1.21817
Sox9	11	112782224	112787760	+	85	Sox9	ENSMUSG00000000567	SRY-box containing gene 9 [Source:MGI Symbol;Acc:MGI:98371]	+	gene	Name match	0	5.2036	5.08381	4.15392	2.7632	4.08812
Engase	11	118476829	118489209	+	55	Engase	ENSMUSG00000033857	endo-beta-N-acetylglucosaminidase [Source:MGI Symbol;Acc:MGI:2443788]	+	gene	Name match	0	3.63239	3.65694	3.76619	-1.90134	2.94703
Pcyt2	11	120610087	120617936	-	7	Pcyt2	ENSMUSG00000025137	phosphate cytidylyltransferase 2, ethanolamine [Source:MGI Symbol;Acc:MGI:1915921]	-	gene	Name match	0	4.93354	3.69857	3.79476	2.88729	4.47627
Rsad2	12	26442753	26456452	-	44	Rsad2	ENSMUSG00000020641	radical S-adenosyl methionine domain containing 2 [Source:MGI Symbol;Acc:MGI:1929628]	-	gene	Name match	0	6.60765	3.52958	6.31243	-3.4863	4.02603
Cmpk2	12	26469204	26479835	+	48	Cmpk2	ENSMUSG00000020638	cytidine monophosphate (UMP-CMP) kinase 2, mitochondrial [Source:MGI Symbol;Acc:MGI:99830]	+	gene	Name match	0	6.32755	4.52643	6.20921	-1.57941	4.70046
Nova1	12	46694517	46818775	-	62	Nova1	ENSMUSG00000021047	neuro-oncological ventral antigen 1 [Source:MGI Symbol;Acc:MGI:104297]	-	gene	Name match	0	2.78055	1.75077	2.8623	-7.22327	1.38553
Foxg1	12	49382693	49386867	+	108	Foxg1	ENSMUSG00000020950	forkhead box G1 [Source:MGI Symbol;Acc:MGI:1347464]	+	gene	Name match	0	6.57396	5.91889	6.71157	1.63954	1.02827
Idi1	13	8885501	8892451	+	3	Idi1	ENSMUSG00000058258	isopentenyl-diphosphate delta isomerase [Source:MGI Symbol;Acc:MGI:2442264]	+	gene	Name match	0	4.71657	3.61309	3.38495	3.23366	3.76762
Serpinb6b	13	32965209	32979067	+	24	Serpinb6b	ENSMUSG00000042842	serine (or cysteine) peptidase inhibitor, clade B, member 6b [Source:MGI Symbol;Acc:MGI:894688]	+	gene	Name match	0	5.44716	4.26696	4.82046	2.0886	4.29676
Serpinb9b	13	33027416	33041884	+	18	Serpinb9b	ENSMUSG00000021403	serine (or cysteine) peptidase inhibitor, clade B, member 9b [Source:MGI Symbol;Acc:MGI:894668]	+	gene	Name match	0	8.02679	6.98213	7.63343	5.94048	7.22184
Ogn	13	49608071	49624500	+	14	Ogn	ENSMUSG00000021390	osteoglycin [Source:MGI Symbol;Acc:MGI:109278]	+	gene	Name match	0	5.09985	2.77574	4.93504	2.22105	4.29242
Vcan	13	89655312	89742509	-	56	Vcan	ENSMUSG00000021614	versican [Source:MGI Symbol;Acc:MGI:102889]	-	gene	Name match	0	6.18661	6.13777	6.17656	3.58426	5.82494
Hmgcr	13	96648967	96670936	-	4	Hmgcr	ENSMUSG00000021670	3-hydroxy-3-methylglutaryl-Coenzyme A reductase [Source:MGI Symbol;Acc:MGI:96159]	-	gene	Name match	0	6.57669	5.43982	5.36206	5.1725	5.59019
Foxd1	13	98354245	98356705	+	121	Foxd1	ENSMUSG00000078302	forkhead box D1 [Source:MGI Symbol;Acc:MGI:1347463]	+	gene	Name match	0	2.31638	2.57092	2.33827	-7.22327	-2.56867
Hmgcs1	13	119690462	119708086	+	5	Hmgcs1	ENSMUSG00000093930	3-hydroxy-3-methylglutaryl-Coenzyme A synthase 1 [Source:MGI Symbol;Acc:MGI:107592]	+	gene	Name match	0	7.88353	6.41605	6.45487	5.91724	6.58425
4930452B06Rik	14	8431192	8666240	-	64	4930452B06Rik	ENSMUSG00000021747	RIKEN cDNA 4930452B06 gene [Source:MGI Symbol;Acc:MGI:1926154]	-	gene	Name match	0	3.5488	3.03553	3.94251	-7.22327	2.72595
Nid2	14	19751257	19811787	+	65	Nid2	ENSMUSG00000021806	nidogen 2 [Source:MGI Symbol;Acc:MGI:1298229]	+	gene	Name match	0	4.13827	3.69109	4.56666	-7.07127	3.08095
Anxa8	14	34085981	34100571	+	115	Anxa8	ENSMUSG00000021950	annexin A8 [Source:MGI Symbol;Acc:MGI:1201374]	+	gene	Name match	0	6.33444	6.36085	6.70531	4.24275	5.31122
Ripk3	14	55784996	55788857	-	39	Ripk3	ENSMUSG00000022221	receptor-interacting serine-threonine kinase 3 [Source:MGI Symbol;Acc:MGI:2154952]	-	gene	Name match	0	5.72494	6.07719	6.10247	3.52772	5.27117
Ptk2b	14	66153257	66281052	-	67	Ptk2b	ENSMUSG00000059456	PTK2 protein tyrosine kinase 2 beta [Source:MGI Symbol;Acc:MGI:104908]	-	gene	Name match	0	3.64692	3.09908	4.54813	-4.26391	3.20084
Pcdh17	14	84443563	84537060	+	109	Pcdh17	ENSMUSG00000035566	protocadherin 17 [Source:MGI Symbol;Acc:MGI:2684924]	+	gene	Name match	0	2.5661	3.62491	3.46712	-7.22327	-7.0426
Mapk12	15	89130585	89140703	-	79	Mapk12	ENSMUSG00000022610	mitogen-activated protein kinase 12 [Source:MGI Symbol;Acc:MGI:1353438]	-	gene	Name match	0	2.38731	2.51905	1.25619	-6.07127	3.24896
AI836003	15	98167806	98170134	+	106	AI836003	ENSMUSG00000029875	expressed sequence AI836003 [Source:MGI Symbol;Acc:MGI:2146066]	+	gene	Name match	0	3.09058	3.63372	3.13107	1.14305	0.640787
Cd80	16	38458933	38486933	+	126	Cd80	ENSMUSG00000075122	CD80 antigen [Source:MGI Symbol;Acc:MGI:101775]	+	gene	Name match	0	4.85634	4.42637	5.64981	2.22794	3.65437
Tmem45a	16	56805161	56886166	-	60	Tmem45a	ENSMUSG00000022754	transmembrane protein 45a [Source:MGI Symbol;Acc:MGI:1913122]	-	gene	Name match	0	4.07455	3.70322	3.93183	-0.3298	3.85676
Cdkn1a	17	29090979	29100722	+	99	Cdkn1a	ENSMUSG00000023067	cyclin-dependent kinase inhibitor 1A (P21) [Source:MGI Symbol;Acc:MGI:104556]	+	gene	Name match	0	7.93257	8.08408	8.55139	6.74502	8.01597
H2-Ab1	17	34263209	34269418	+	11	H2-Ab1	ENSMUSG00000073421	histocompatibility 2, class II antigen A, beta 1 [Source:MGI Symbol;Acc:MGI:103070]	+	gene	Name match	0	6.19575	3.68921	5.18752	2.95526	4.50494
H2-Aa	17	34282744	34287827	-	10	H2-Aa	ENSMUSG00000036594	histocompatibility 2, class II antigen A, alpha [Source:MGI Symbol;Acc:MGI:95895]	-	gene	Name match	0	6.60312	3.74536	5.06191	2.94554	4.80941
H2-Eb1	17	34305883	34316199	+	12	H2-Eb1	ENSMUSG00000060586	histocompatibility 2, class II antigen E beta [Source:MGI Symbol;Acc:MGI:95901]	+	gene	Name match	0	6.15106	3.02664	4.84836	2.1814	4.17818
Gm20547	17	34856412	34882042	-	83	Gm20547	ENSMUSG00000092511	predicted gene 20547 [Source:MGI Symbol;Acc:MGI:5142012]	-	gene	Name match	0	4.48099	4.13053	3.47988	0.859471	3.80115
C2	17	34862604	34898265	-	84	C2	ENSMUSG00000024371	complement component 2 (within H-2S) [Source:MGI Symbol;Acc:MGI:88226]	-	gene	Name match	0	4.99693	4.41903	3.96084	1.3508	4.25915
H2-Q6	17	35424850	35430055	+	54	H2-Q6	ENSMUSG00000073409	histocompatibility 2, Q region locus 6 [Source:MGI Symbol;Acc:MGI:95935]	+	gene	Name match	0	7.55194	7.42819	7.52274	4.48332	6.96952
H2-Q7	17	35439155	35443773	+	63	H2-Q7	ENSMUSG00000060550	histocompatibility 2, Q region locus 7 [Source:MGI Symbol;Acc:MGI:95936]	+	gene	Name match	0	7.25814	7.02431	7.21553	4.49811	6.888
Clic5	17	44188572	44280168	+	128	Clic5	ENSMUSG00000023959	chloride intracellular channel 5 [Source:MGI Symbol;Acc:MGI:1917912]	+	gene	Name match	0	1.52933	-0.168768	3.38077	-4.26391	-2.49828
Fsd1	17	55986511	55996881	+	26	Fsd1	ENSMUSG00000011589	fibronectin type 3 and SPRY domain-containing protein [Source:MGI Symbol;Acc:MGI:1934858]	+	gene	Name match	0	-2.29379	-0.574761	-2.04759	-7.22327	0.328574
Stard4	18	33199355	33213862	-	17	Stard4	ENSMUSG00000024378	StAR-related lipid transfer (START) domain containing 4 [Source:MGI Symbol;Acc:MGI:2156764]	-	gene	Name match	0	6.58036	5.26665	5.81194	4.46595	5.37678
Epb4.1l4a	18	33796327	34007206	-	81	Epb4.1l4a	ENSMUSG00000024376	erythrocyte protein band 4.1-like 4a [Source:MGI Symbol;Acc:MGI:103007]	-	gene	Name match	0	4.24954	4.34886	3.97616	0.780482	4.21531
Synpo	18	60593973	60660142	-	16	Synpo	ENSMUSG00000043079	synaptopodin [Source:MGI Symbol;Acc:MGI:1099446]	-	gene	Name match	0	6.12357	3.4924	5.78193	2.09615	4.59825
Smarca2	19	26605115	26778321	+	21	Smarca2	ENSMUSG00000024921	SWI/SNF related, matrix associated, actin dependent regulator of chromatin, subfamily a, member 2 [Source:MGI Symbol;Acc:MGI:99603]	+	gene	Name match	0	5.67155	4.73903	5.54112	3.05673	4.42625
Ifit3	19	34583531	34588731	+	20	Ifit3	ENSMUSG00000074896	interferon-induced protein with tetratricopeptide repeats 3 [Source:MGI Symbol;Acc:MGI:1101055]	+	gene	Name match	0	7.4948	5.55014	6.72627	4.15092	5.90747
I830012O16Rik	19	34607970	34613401	+	19	I830012O16Rik	ENSMUSG00000062488	RIKEN cDNA I830012O16 gene [Source:MGI Symbol;Acc:MGI:3698419]	+	gene	Name match	0	5.00295	3.1828	4.22095	1.4523	3.49527
Ifit1	19	34640871	34650009	+	22	Ifit1	ENSMUSG00000034459	interferon-induced protein with tetratricopeptide repeats 1 [Source:MGI Symbol;Acc:MGI:99450]	+	gene	Name match	0	7.18762	5.90865	6.90315	4.13758	5.97514
Loxl4	19	42593982	42612813	-	61	Loxl4	ENSMUSG00000025185	lysyl oxidase-like 4 [Source:MGI Symbol;Acc:MGI:1914823]	-	gene	Name match	0	6.81935	6.49402	6.56101	4.24728	6.41147
Grk5	19	60889749	61092553	+	51	Grk5	ENSMUSG00000003228	G protein-coupled receptor kinase 5 [Source:MGI Symbol;Acc:MGI:109161]	+	gene	Name match	0	4.50959	4.60216	4.72925	2.37582	4.13662
Xk	X	9272756	9313250	+	57	Xk	ENSMUSG00000015342	Kell blood group precursor (McLeod phenotype) homolog [Source:MGI Symbol;Acc:MGI:103569]	+	gene	Name match	0	2.32995	2.49777	2.1148	-7.07127	0.985922
Gria3	X	41400854	41678601	+	101	Gria3	ENSMUSG00000001986	glutamate receptor, ionotropic, AMPA3 (alpha 3) [Source:MGI Symbol;Acc:MGI:95810]	+	gene	Name match	0	5.63785	5.51058	6.18932	3.69028	4.07158
1110059M19Rik	X	45090904	45092791	+	52	1110059M19Rik	ENSMUSG00000037086	RIKEN cDNA 1110059M19 gene [Source:MGI Symbol;Acc:MGI:1916050]	+	gene	Name match	0	2.45285	3.21053	3.37131	-7.22327	1.67546
Arhgap36	X	49463945	49500244	+	71	Arhgap36	ENSMUSG00000036198	Rho GTPase activating protein 36 [Source:MGI Symbol;Acc:MGI:1922654]	+	gene	Name match	0	0.114292	-0.182443	-0.0703125	-7.22327	-1.8906
3830417A13Rik	X	64173548	64178778	+	103	3830417A13Rik	ENSMUSG00000031179	RIKEN cDNA 3830417A13 gene [Source:MGI Symbol;Acc:MGI:1917946]	+	gene	Name match	0	-2.60192	-2.08933	0.883145	-7.22327	-7.0426
Tmem47	X	81070698	81097872	+	72	Tmem47	ENSMUSG00000025666	transmembrane protein 47 [Source:MGI Symbol;Acc:MGI:2177570]	+	gene	Name match	0	5.6285	4.42918	4.84039	-7.22327	2.29923
Gspt2	X	94636069	94643244	+	110	Gspt2	ENSMUSG00000071723	G1 to S phase transition 2 [Source:MGI Symbol;Acc:MGI:1316727]	+	gene	Name match	0	3.12081	3.09908	3.23318	-7.22327	-7.0426
Eda2r	X	97333840	97377216	-	127	Eda2r	ENSMUSG00000034457	ectodysplasin A2 receptor [Source:MGI Symbol;Acc:MGI:2442860]	-	gene	Name match	0	5.70707	5.39851	6.30652	3.86684	4.81504
Ophn1	X	98554277	98891025	-	58	Ophn1	ENSMUSG00000031214	oligophrenin 1 [Source:MGI Symbol;Acc:MGI:2151070]	-	gene	Name match	0	3.27372	3.2657	3.20271	-3.61184	2.72043
Stard8	X	99003248	99074728	+	86	Stard8	ENSMUSG00000031216	START domain containing 8 [Source:MGI Symbol;Acc:MGI:2448556]	+	gene	Name match	0	4.67155	4.28446	3.66665	1.19083	3.03718
Eda	X	99975606	100400762	+	1	Eda	ENSMUSG00000059327	ectodysplasin-A [Source:MGI Symbol;Acc:MGI:1195272]	+	gene	Name match	0	0.988761	-0.238477	-3.87767	-7.07127	-1.21817
Itm2a	X	107397099	107403376	-	114	Itm2a	ENSMUSG00000031239	integral membrane protein 2A [Source:MGI Symbol;Acc:MGI:107706]	-	gene	Name match	0	2.62415	-0.168768	0.935401	-7.22327	-2.64267
Dach2	X	113297510	113836386	+	118	Dach2	ENSMUSG00000025592	dachshund 2 (Drosophila) [Source:MGI Symbol;Acc:MGI:1890446]	+	gene	Name match	0	2.84024	1.57499	2.64589	-5.07127	-1.21817
Nap1l3	X	122394565	122397385	-	116	Nap1l3	ENSMUSG00000055733	nucleosome assembly protein 1-like 3 [Source:MGI Symbol;Acc:MGI:1859565]	-	gene	Name match	0	1.05562	0.416194	1.18603	-7.22327	-2.9837
Mid2	X	140664599	140767715	+	117	Mid2	ENSMUSG00000000266	midline 2 [Source:MGI Symbol;Acc:MGI:1344333]	+	gene	Name match	0	4.63922	4.39045	4.65111	1.79601	3.28183

## Sheet: Sox9 inverse expression group
Probe	Chromosome	Start	End	Probe Strand	Index	Feature	ID	Description	Feature Strand	Type	Orientation	Distance	e1/Co#1	e1/Co#2	e1/Sox9-KO#2	e1/Sox9-KO#1	e1/Sox9-KO#3
Rgs16	1	153740349	153745468	+	14	Rgs16	ENSMUSG00000026475	regulator of G-protein signaling 16 [Source:MGI Symbol;Acc:MGI:108407]	+	gene	Name match	0	-6.99423	-3.43726	-7.1996	1.37582	-4.56867
Ildr2	1	166254139	166316823	+	23	Ildr2	ENSMUSG00000040612	immunoglobulin-like domain containing receptor 2 [Source:MGI Symbol;Acc:MGI:1196370]	+	gene	Name match	0	2.41728	2.2956	2.85025	4.85392	2.26422
Aif1l	2	31950260	31973442	+	9	Aif1l	ENSMUSG00000001864	allograft inflammatory factor 1-like [Source:MGI Symbol;Acc:MGI:1919598]	+	gene	Name match	0	5.58508	6.42326	5.85309	7.41525	6.64626
Rprm	2	54084093	54085552	-	36	Rprm	ENSMUSG00000075334	reprimo, TP53 dependent G2 arrest mediator candidate [Source:MGI Symbol;Acc:MGI:1915124]	-	gene	Name match	0	2.77891	2.7968	2.77259	4.56807	1.89404
Mex3a	3	88532395	88541396	+	11	Mex3a	ENSMUSG00000074480	mex3 homolog A (C. elegans) [Source:MGI Symbol;Acc:MGI:1919890]	+	gene	Name match	0	2.86995	3.50632	2.38495	5.27025	3.71118
Tspan2	3	102734529	102772292	+	27	Tspan2	ENSMUSG00000027858	tetraspanin 2 [Source:MGI Symbol;Acc:MGI:1917997]	+	gene	Name match	0	0.59073	-0.196249	-0.493004	3.69526	-0.08324
Gstm4	3	108040408	108044894	-	25	Gstm4	ENSMUSG00000027890	glutathione S-transferase, mu 4 [Source:MGI Symbol;Acc:MGI:95862]	-	gene	Name match	0	-6.99423	-6.89669	-7.04759	1.7521	-7.0426
Npnt	3	132881745	132950291	-	16	Npnt	ENSMUSG00000040998	nephronectin [Source:MGI Symbol;Acc:MGI:2148811]	-	gene	Name match	0	0.726866	2.0691	0.181226	4.12164	1.69437
Ddah1	3	145758675	145894277	+	10	Ddah1	ENSMUSG00000028194	dimethylarginine dimethylaminohydrolase 1 [Source:MGI Symbol;Acc:MGI:1916469]	+	gene	Name match	0	5.16973	6.15384	5.69134	7.17146	6.36059
Ak5	3	152462815	152668140	-	37	Ak5	ENSMUSG00000039058	adenylate kinase 5 [Source:MGI Symbol;Acc:MGI:2677491]	-	gene	Name match	0	5.05493	5.30329	4.98307	6.30445	4.5225
Sdc3	4	130792537	130826319	+	12	Sdc3	ENSMUSG00000025743	syndecan 3 [Source:MGI Symbol;Acc:MGI:1349163]	+	gene	Name match	0	4.70924	5.60888	4.35329	6.75031	5.50735
Ephb2	4	136647539	136835988	-	15	Ephb2	ENSMUSG00000028664	Eph receptor B2 [Source:MGI Symbol;Acc:MGI:99611]	-	gene	Name match	0	-2.60192	-0.420955	-2.18961	2.85057	-0.846201
Mfap2	4	141010418	141015984	+	2	Mfap2	ENSMUSG00000060572	microfibrillar-associated protein 2 [Source:MGI Symbol;Acc:MGI:99559]	+	gene	Name match	0	-2.82431	-3.31173	-5.46263	2.53236	-0.275885
Sema3e	5	14025276	14256689	+	17	Sema3e	ENSMUSG00000063531	sema domain, immunoglobulin domain (Ig), short basic domain, secreted, (semaphorin) 3E [Source:MGI Symbol;Acc:MGI:1340034]	+	gene	Name match	0	5.28364	5.23485	4.88351	6.90476	5.61373
Kcnh2	5	24319589	24351604	-	19	Kcnh2	ENSMUSG00000038319	potassium voltage-gated channel, subfamily H (eag-related), member 2 [Source:MGI Symbol;Acc:MGI:1341722]	-	gene	Name match	0	-1.82431	-1.28198	-2.04759	3.33918	-0.481204
Fndc4	5	31292255	31295877	-	20	Fndc4	ENSMUSG00000038552	fibronectin type III domain containing 4 [Source:MGI Symbol;Acc:MGI:1917195]	-	gene	Name match	0	2.26315	2.81239	1.62483	5.39965	2.66591
Uchl1	5	66676098	66687231	+	44	Uchl1	ENSMUSG00000029223	ubiquitin carboxy-terminal hydrolase L1 [Source:MGI Symbol;Acc:MGI:103149]	+	gene	Name match	0	1.64601	2.75257	1.06615	5.03562	0.923186
Nipal1	5	72647796	72671078	+	41	Nipal1	ENSMUSG00000067219	NIPA-like domain containing 1 [Source:MGI Symbol;Acc:MGI:1917951]	+	gene	Name match	0	4.20728	5.06765	3.7853	5.70043	3.73967
Spp1	5	104435118	104441050	+	31	Spp1	ENSMUSG00000029304	secreted phosphoprotein 1 [Source:MGI Symbol;Acc:MGI:98389]	+	gene	Name match	0	5.89032	5.16502	5.0655	6.76281	4.57854
Wbscr17	5	130872082	131308078	-	26	Wbscr17	ENSMUSG00000034040	Williams-Beuren syndrome chromosome region 17 homolog (human) [Source:MGI Symbol;Acc:MGI:2137594]	-	gene	Name match	0	-7.14624	-7.04869	-7.1996	1.56898	-7.0426
Prkar1b	5	139017306	139150001	-	29	Prkar1b	ENSMUSG00000025855	protein kinase, cAMP dependent regulatory, type I beta [Source:MGI Symbol;Acc:MGI:97759]	-	gene	Name match	0	1.81955	-0.35753	-2.52403	4.50001	-1.9364
Gata2	6	88193891	88207030	+	33	Gata2	ENSMUSG00000015053	GATA binding protein 2 [Source:MGI Symbol;Acc:MGI:95662]	+	gene	Name match	0	3.16311	2.48269	3.38808	4.80256	1.84072
Adamts9	6	92772699	92943492	-	7	Adamts9	ENSMUSG00000030022	a disintegrin-like and metallopeptidase (reprolysin type) with thrombospondin type 1 motif, 9 [Source:MGI Symbol;Acc:MGI:1916320]	-	gene	Name match	0	0.00576707	-1.22426	-0.897845	4.05544	1.63297
Pcsk6	7	65861734	66050340	+	13	Pcsk6	ENSMUSG00000030513	proprotein convertase subtilisin/kexin type 6 [Source:MGI Symbol;Acc:MGI:102897]	+	gene	Name match	0	-1.37952	1.44761	-1.79966	4.50616	1.51028
Fgfr2	7	130162451	133123350	-	18	Fgfr2	ENSMUSG00000030849	fibroblast growth factor receptor 2 [Source:MGI Symbol;Acc:MGI:95523]	-	gene	Name match	0	1.5254	1.77927	1.15698	4.345	2.50601
H19	7	142575529	142578143	-	24	H19	ENSMUSG00000000031	H19 fetal liver mRNA [Source:MGI Symbol;Acc:MGI:95891]	-	gene	Name match	0	-3.82431	-2.80923	-2.58816	2.73286	-3.72067
Odz3	8	48227682	48674690	-	22	Odz3	ENSMUSG00000031561	odd Oz/ten-m homolog 3 (Drosophila) [Source:MGI Symbol;Acc:MGI:1345183]	-	gene	Name match	0	1.25369	-0.611287	-0.0475924	3.8528	0.248956
Mt2	8	94172618	94173567	+	34	Mt2	ENSMUSG00000031762	metallothionein 2 [Source:MGI Symbol;Acc:MGI:97172]	+	gene	Name match	0	4.25429	4.07054	3.90878	5.52725	3.11363
Cx3cl1	8	94772009	94782423	+	3	Cx3cl1	ENSMUSG00000031778	chemokine (C-X3-C motif) ligand 1 [Source:MGI Symbol;Acc:MGI:1097153]	+	gene	Name match	0	2.89451	3.27324	2.14716	5.96885	4.93873
Icam1	9	21015960	21028797	+	39	Icam1	ENSMUSG00000037405	intercellular adhesion molecule 1 [Source:MGI Symbol;Acc:MGI:96392]	+	gene	Name match	0	-1.60192	0.521164	-1.37517	2.57619	-4.08324
Oaf	9	43221278	43239816	-	42	Oaf	ENSMUSG00000032014	OAF homolog (Drosophila) [Source:MGI Symbol;Acc:MGI:94852]	-	gene	Name match	0	5.57253	6.29005	5.4415	7.22508	5.61447
Mcam	9	44134469	44142727	+	28	Mcam	ENSMUSG00000032135	melanoma cell adhesion molecule [Source:MGI Symbol;Acc:MGI:1933966]	+	gene	Name match	0	3.66219	3.24286	3.19201	6.24572	3.36561
Igdcc4	9	65101486	65137940	+	0	Igdcc4	ENSMUSG00000032816	immunoglobulin superfamily, DCC subclass, member 4 [Source:MGI Symbol;Acc:MGI:1858497]	+	gene	Name match	0	-0.86495	0.739936	1.26075	4.20195	2.05485
Unc5b	10	60762610	60831581	-	1	Unc5b	ENSMUSG00000020099	unc-5 homolog B (C. elegans) [Source:MGI Symbol;Acc:MGI:894703]	-	gene	Name match	0	4.31752	5.59241	5.69934	6.80784	6.45398
Adam19	11	46055992	46147343	+	40	Adam19	ENSMUSG00000011256	a disintegrin and metallopeptidase domain 19 (meltrin beta) [Source:MGI Symbol;Acc:MGI:105377]	+	gene	Name match	0	5.12179	5.8632	5.42459	6.46145	4.72917
Kcnab3	11	69326258	69333042	+	8	Kcnab3	ENSMUSG00000018470	potassium voltage-gated channel, shaker-related subfamily, beta member 3 [Source:MGI Symbol;Acc:MGI:1336208]	+	gene	Name match	0	0.155514	-0.182443	-0.164949	3.54895	1.98592
Serpina3f	12	104214544	104221129	+	45	Serpina3f	ENSMUSG00000066363	serine (or cysteine) peptidase inhibitor, clade A, member 3F [Source:MGI Symbol;Acc:MGI:2182838]	+	gene	Name match	0	4.54444	5.0888	4.23318	6.62982	4.18355
Serpina3g	12	104236245	104241939	+	38	Serpina3g	ENSMUSG00000041481	serine (or cysteine) peptidase inhibitor, clade A, member 3G [Source:MGI Symbol;Acc:MGI:105046]	+	gene	Name match	0	1.24894	1.70694	-0.743812	3.94275	-2.19016
Stc1	14	69029289	69041401	+	6	Stc1	ENSMUSG00000014813	stanniocalcin 1 [Source:MGI Symbol;Acc:MGI:109131]	+	gene	Name match	0	-4.18688	-6.89669	-5.46263	0.388165	-3.19016
Ctnnd2	15	30172593	31029311	+	4	Ctnnd2	ENSMUSG00000022240	catenin (cadherin associated protein), delta 2 [Source:MGI Symbol;Acc:MGI:1195966]	+	gene	Name match	0	-1.63668	-0.788164	-4.24024	4.39837	2.44926
Pdgfb	15	79995900	80014808	-	32	Pdgfb	ENSMUSG00000000489	platelet derived growth factor, B polypeptide [Source:MGI Symbol;Acc:MGI:97528]	-	gene	Name match	0	-2.08734	-4.57476	-4.72566	1.70352	-5.30563
Mgat3	15	80173721	80215519	+	30	Mgat3	ENSMUSG00000042428	mannoside acetylglucosaminyltransferase 3 [Source:MGI Symbol;Acc:MGI:104532]	+	gene	Name match	0	3.58225	2.52538	1.54486	4.14427	1.20216
Slc38a1	15	96571418	96642913	-	35	Slc38a1	ENSMUSG00000023169	solute carrier family 38, member 1 [Source:MGI Symbol;Acc:MGI:2145895]	-	gene	Name match	0	-1.70883	-2.9898	-2.79966	2.46789	-5.30563
Boc	16	44485045	44558897	-	5	Boc	ENSMUSG00000022687	biregional cell adhesion molecule-related/down-regulated by oncogenes (Cdon) binding protein [Source:MGI Symbol;Acc:MGI:2151153]	-	gene	Name match	0	4.57467	4.74084	3.89052	5.9485	5.82537
Pkdcc	17	83215292	83225070	+	43	Pkdcc	ENSMUSG00000024247	protein kinase domain containing, cytoplasmic [Source:MGI Symbol;Acc:MGI:2147077]	+	gene	Name match	0	3.40558	3.71986	3.08169	5.31379	3.04162
Mpeg1	19	12460779	12465284	+	21	Mpeg1	ENSMUSG00000046805	macrophage expressed gene 1 [Source:MGI Symbol;Acc:MGI:1333743]	+	gene	Name match	0	4.94901	5.34291	4.78569	6.92052	5.0636
