# Supplementary material for: Sox9 regulates cell state and activity of embryonic mouse mammary progenitor cells
Source: Commun Biol. 2018 Dec 13;1:228. doi: 10.1038/s42003-018-0215-3 (PMC6292906; doi:10.1038/s42003-018-0215-3)
Supplement: Supplementary file 6 — Supplementary Data 4 [file 42003_2018_215_MOESM6_ESM.xlsx]

## Sheet: Antibodies
Antibodies used in this study
Antibody	Related Figure	Application	Raised in	Source	Cat No.	Clone	Dilution	Antigen Retrieval for IHC
GFP*	Fig. 1A, Fig. S1C	Whole-mount IF	Rat	Biolegend	338002	FM264G	1:400	-
ERa	Fig. 1A	Whole-mount IF	Rab	Santa Cruz	sc-542	-	1:50	-
Sox9	Fig. 3C, 7C, Fig. S4	IHC	RabMab	Abcam	ab185230	EPR14335	1:1000	Pressure cooker, pH6 Citrate buffer
Twist1	Fig. 3C	IHC	Mouse	Abcam	ab50887	Twist2C1a	1:50	Pressure cooker, pH6 Citrate buffer
CD44	Fig. 5D	IF	Rat	BD	550538	IM7	1:100	-
Milk	Fig. 6A, 8C	IF	Rab	Nordic (Caltag)	RAM/MSP	-	1:1000	-
Zeb1 (Areb6)	Fig. 7C	IHC	Mouse	Abcam	ab180905	OTI3G6	1:200	Pressure cooker, pH6 Citrate buffer
GFP	Fig. S3B	IHC	Chicken	Thermo Scientific	A10262	-	1:500	Pressure cooker, pH6 Citrate buffer
Sox9	Fig. S5B	WB	RabMab	Abcam	ab185230	EPR14335	1:1000	-
Tubulin, alpha	Fig. S5B	WB	Mouse	Sigma	T5168	B-5-1-2	1:2000	-
*GFP shown in Fig. 1A,B and Fig. S1A and S1C is fluorescence from intact GFP, not antibody-based staining.

## Sheet: Taqman probes
Taqman qRT-PCR probes used in this study
Related Figure	Gene Symbol	Gene Name	AB Assay ID	Chromosome	Species	Target Exons	NCBI Gene Reference	Dye
endogenous control	Actb	actin, beta	Mm00607939_s1	5	Mm	13	NM_007393.3,X03672.1,X03765.1,M12481.1,J04181.1,AK078935.1,AK088691.1,AK145191.1,AK145196.1,AK145308.1,AK147787.1,AK149920.1,AK150545.1,AK150553.1,AK150558.1,AK150570.1,AK150662.1,AK150675.1,AK150711.	FAM
Fig. 3B	Aldh1a1	aldehyde dehydrogenase family 1, subfamily A1	Mm01194995_mH	19	Mm	11	NM_013467.3,BC035322.1,BC044729.2,BC054386.1,S75713.1	FAM
Fig. 3B	Krt19	keratin 19	Mm00492980_m1	11	Mm	1	NM_008471.2,BC034561.1,AB472075.1,M28698.1,mCT53704.1,BC085304.1	FAM
Fig. 3B	Krt18	keratin 18	Mm01601704_g1	15	Mm	4	NM_010664.2,AK167469.1,AK167072.1,BC089022.1,AW539037.2,AK167265.1,AK167432.1,AK167676.1,M36376.1,M11686.1,AK145413.1,BC020474.1	FAM
Fig. 3B, 7B, 8A	Sox9	SRY (sex determining region Y)-box 9	Mm00448840_m1	11	Mm	2	NM_011448.4,BC023953.1,AK031516.1,BC023796.1,AK030187.1,BC034264.1,BC023808.1,AK049986.1,AF421878.1,BC024958.1,AK220197.1	FAM
Fig. 3B, 8A	Snai2 (Slug)_exon2	snail family zinc finger 3	Mm01169400_m1	16	Mm	2	NM_011415.2,U97059.1,AK133968.1,U79550.1,BC062164.1	FAM
Fig. 3B, 8A	Twist1	twist basic helix-loop-helix transcription factor 1	Mm00442036_m1	12	Mm	1	NM_011658.2,mCT13175.1,BC083139.1,BC033434.1,M63650.1	FAM
Fig. 3B, 8A	CD201/Procr,EPCR	protein C receptor, endothelial	Mm00440992_m1	2	Mm	1	NM_011171.2,CT010175.1,L39017.1,X63748.2,mCT20238.1,AK136541.1,BC028755.1,AK143719.1,AK167302.1,mCT173579.0,mCT172106.1	FAM
Fig. 3B, 8A	Trp63	transformation related protein 63	Mm00495793_m1	16	Mm	7	NM_001127264.1,NM_011641.2,NM_001127263.1,NM_001127265.1,NM_001127261.1,NM_001127260.1,NM_001127262.1,NM_001127259.1,AK137253.1,BC090649.1,BC092537.1,AK140023.1,mCT176700.0,AF075435.1,AF075434.1,AF075	FAM
Fig. 3B	Fabp4	fatty acid binding protein 4, adipocyte	Mm00445878_m1	3	Mm	1	NM_024406.2,AK088535.1,AK003143.1,M28726.1,mCT8098.2,BY081693.1,K02109.1,CT010390.1,BC054426.1	FAM
Fig. 7B, 8A	Zeb1	zinc finger E-box binding homeobox 1	Mm00495564_m1	18	Mm	2	NM_011546.3,BC090987.1,U26259.1,AK140038.1,D76432.1,BC139768.1,BC139769.1	FAM
Fig. 8A	Acta2	actin, alpha 2, smooth muscle, aorta	Mm01204962_gH	19	Mm	6	NM_007392.3,AK156331.1,AK017374.1,BC064800.1,X13297.1	FAM
Fig. 8A	Cdh1	cadherin 1	Mm01247357_m1_F	8	Mm	9	NM_009864.2,X06339.1,X06115.1,AK076369.1,AK166267.1,BC098501.1	FAM

## Sheet: GE Dharmacon Edit-R
Information for pre-made crRNA from GE Dharmacon, related to Fig. 7-8, Fig. S5
Target	Cat No.	Target sequence	Exon target list	Genomic Location and PAM	Primer set for target region	Tm (C )	undigested(bp)	digested (bp)	detected
Sox9-01	CR-059108-01-0002	CTGGAGCCGTTGACGCGCAC	NM_011448 (Exon 1)	mm10|-chr11:112782858-112782880 GGG	ATGAATCTCCTGGACCCCTTCATGA (gMm Sox9_01F)	70	~550	~300+250	Yes
					GGACCAAAGACCCCAGGATGCACAA(gMm Sox9_02R)
Sox9-02	CR-059108-02-0002	GTCAAACTCATTGACGTCGA	NM_011448 (Exon 3)	mm10|-chr11:112784849-112784871 AGG	GCTTTGCAAAGCGCTTGTTGATTTT(gMm Sox9_03F)	69	~640	~260+380	Yes
					TTGAAGGGGCTGTAGGAGATCTGTT(gMm Sox9_04R)
Sox9-04	CR-059108-04-0002	GATGCCGTAACTGCCAGTGT	NM_011448 (Exon 3)	mm10|-chr11:112784927-112784949 AGG	GCTTTGCAAAGCGCTTGTTGATTTT(gMm Sox9_03F)	69	~640	~340+300	No
					TTGAAGGGGCTGTAGGAGATCTGTT(gMm Sox9_04R)
Sox9-05	CR-059108-05-0002	AACTTTGCCAGCTTGCACGT	NM_011448 (Exon 3)	mm10|-chr11:112784714-112784736 CGG	GCTTTGCAAAGCGCTTGTTGATTTT(gMm Sox9_03F)	69	~640	~120+520	No
					TTGAAGGGGCTGTAGGAGATCTGTT(gMm Sox9_04R)
NT-01	U-007501-05	Non-targeting Control #1			gMm Sox9_01F + gMm Sox9_02R	70	~550	n.a.	n.a.
					gMm Sox9_03F + gMm Sox9_04R	69	~640	n.a.	n.a.
