# Supplementary material for: Sox9 regulates cell state and activity of embryonic mouse mammary progenitor cells
Source: Commun Biol. 2018 Dec 13;1:228. doi: 10.1038/s42003-018-0215-3 (PMC6292906; doi:10.1038/s42003-018-0215-3)
Supplement: Supplementary file 7 — Supplementary Data 5 [file 42003_2018_215_MOESM7_ESM.xlsx]

## Sheet: Fig. 4B_Total meshes area
ePool EBM	ePool EGM	e1 EBM	e1 EGM	e2 EBM	e2 EGM	eG1 EBM	eG1 EGM	eG2 EBM	eG2 EGM	MSC EBM	MSC EGM	HUVEC EBM	HUVEC EGM
35370	405148	106828	211996	2198	27638	0	12821	0	43216	0	0	2750	364146
43830	620691	162722	316242	2406	141625	4718	10866	0	197305	0	0	973	386644
41529	507073	164398	486548	3672	140900	3560	16680	0	299229	0	0	0	383487
72918	369414	79715	261211	6236	75332	0	33343	0	190228	0	0	4595	377841

## Sheet: Fig. 5B_Colony-formation rate
ePool	e1	e2	eG1	eG2	MSC
2.27	4.83	0.79	0.44	0.53	1.18
1.81	3.44	0.91	0.34	0.89	1.15
1.87	3.53	1.03	0.43	0.83	1.33
2.02		1.08	0.38	0.83	1.41
1.85		1.11	0.86	1.23	1.2
2.05		0.99	0.31	0.79	1.67
			1.11
			1.81
			0.51

## Sheet: Fig. 5C_Form factor
e1	eG1
0.7309	0.854169
0.75402	0.809219
0.753612	0.850885
0.826703	0.823328
0.805287	0.862138
0.805867	0.822273
0.700066	0.735017
0.764444	0.82395
0.781404	0.824948
0.769432	0.81195
0.698269	0.837005
0.69815	0.795885
0.746248	0.71943
0.728217	0.805345
0.700373	0.78179
0.700336	0.808843
0.752953	0.786205
0.722873	0.775468
0.799724	0.864334
0.796878	0.848749
0.790365	0.708132
0.784858	0.824196
0.791277	0.874568
0.791023	0.731662
0.753412	0.755939
0.764522	0.758384
0.749323	0.717366
0.774636	0.811665
0.752527	0.828066
0.718099	0.816755
0.754356	0.821648
0.721539	0.852334
0.76119	0.803811
0.759784	0.760227
0.703268	0.760166
0.800327	0.740633
0.702523	0.792235
0.738025	0.740903
0.779507	0.821762
0.77774	0.829053
0.717467	0.843297
0.755375	0.871585
0.806965	0.779564
0.783435	0.869755
0.741609	0.772396
0.744331	0.744772
0.732867	0.802695
0.787814	0.768403
0.793137	0.786284
0.733051	0.702486
0.714654	0.800191
0.741961	0.73672
0.729182	0.754406
0.713853	0.794442
0.772973	0.798211
0.746972	0.835716
0.794586	0.701021
0.768605	0.832033
0.785738	0.86522
0.700279	0.726892
0.741842	0.758979
0.703735	0.77972
0.7015	0.785417
0.715274	0.772284
0.810344	0.857802
0.728229	0.744421
0.788933	0.859123
0.724201	0.848428
0.809183	0.875992
0.723438	0.833748
0.741701	0.832189
0.75906	0.854317
0.707035	0.810642
0.71567	0.887766
0.74171	0.834549
0.708335	0.863522
0.724332	0.721718
0.763614	0.866982
0.786079	0.786186
0.752384	0.828264
0.699404	0.799786
0.77874	0.806799
0.758991	0.84905
0.7276	0.810644
0.81802	0.777661
0.753943	0.805138
0.756661	0.763263
0.789618	0.748056
0.745356	0.817122
0.787349	0.834723
0.731533	0.827938
0.739197	0.737495
0.722003	0.803332
0.748283	0.828655
0.703753	0.768149
0.798416	0.828513
0.723496	0.762083
0.732203	0.834453
0.759347	0.847336
0.710099	0.836675
0.725612	0.811524
0.752	0.835374
0.760244	0.779909
0.759849	0.809595
0.721365	0.802097
0.705938	0.787931
0.794621	0.859051
0.750903	0.809575
0.747938	0.716189
0.779244	0.812256
0.708889	0.754747
0.759397	0.794505
0.728233	0.773468
0.740725	0.758784
0.789123	0.753753
0.719986	0.776881
0.767612	0.835697
0.757587	0.758807
0.765467	0.736207
0.70318	0.766758
0.743633	0.816306
0.702693	0.858176
0.755678	0.698265
0.752128	0.742759
0.764674	0.822415
0.778218	0.79076
0.760441	0.743946
0.810602	0.794789
0.744331	0.836804
0.751256	0.860858
0.739531	0.785308
0.707814	0.778345
0.750792	0.723631
0.705026	0.766053
0.766861	0.809213
0.699383	0.792433
0.748747	0.834192
0.728717	0.831881
0.765985	0.85982
0.786556	0.804051
0.703603	0.809863
0.726391	0.820541
0.705813	0.868329
0.81617	0.75684
0.707254	0.75609
0.770984	0.760516
0.709166	0.798789
0.729515	0.851822
0.789348	0.795785
0.753808	0.820928
0.757709	0.790232
0.788881	0.862589
0.728641	0.797509
0.719912	0.840094
0.752673	0.76628
0.810642	0.823839
0.77589	0.820007
0.752803	0.819012
0.784963	0.811854
0.716815	0.7794
0.768189	0.741784
0.742383	0.88314
0.70205	0.800812
0.727702	0.705133
0.770264	0.883508
0.735737	0.830935
0.768335	0.822448
0.759976	0.859166
0.735304	0.83361
0.721054	0.774544
0.767912	0.862596
0.786068	0.803431
0.759636	0.828564
0.714197	0.864144
0.715995	0.869741
0.722751	0.857594
0.758499	0.835662
0.768951	0.844155
0.756114	0.826585
0.70974	0.847811
0.702001	0.864543
0.705394
0.733506
0.766037
0.777661
0.711372
0.736314
0.789725
0.755186
0.75654
0.758106
0.703297
0.758936
0.722973
0.743443
0.760341
0.756938
0.787995
0.735858
0.725717
0.78696
0.710425
0.741941
0.711548
0.712224
0.759198
0.777975
0.786413
0.81579
0.735781
0.75038
0.730475
0.708317
0.770121
0.739531
0.723155
0.802417
0.810971
0.755464
0.735429
0.73724
0.768353
0.750329
0.788063
0.811358
0.705782
0.770957
0.753566
0.778291
0.736219
0.75088
0.738339
0.710289
0.737512
0.725081
0.729219
0.739946
0.758809
0.803909
0.825844
0.768618
0.754465
0.785805
0.717029
0.780281
0.78223
0.771646
0.751202
0.738769
0.739091
0.721887
0.739209
0.753983
0.698733
0.755499
0.800325
0.80699
0.780271
0.785183
0.793082
0.748283
0.801982
0.788012
0.739601
0.707471
0.763931
0.724638
0.753439
0.802029
0.788109
0.748323
0.705497
0.715164
0.735035
0.735215
0.726272
0.805177
0.75216
0.786144
0.826083
0.799484
0.746448
0.768501
0.754309
0.803332
0.707499
0.746499
0.805533
0.766806
0.764985
0.746888
0.811719
0.762819
0.738689
0.803331
0.704273
0.774372
0.735024
0.717832
0.714495
0.771
0.774139
0.809768
0.72104
0.764091
0.734462
0.736987
0.833879
0.751996
0.734717
0.753127
0.721213
0.804751
0.790701
0.701642
0.742963
0.728042
0.719288
0.798804
0.717753
0.722621
0.759523
0.723155
0.756653
0.726966
0.711391
0.781004
0.751474
0.740161
0.79297
0.743319
0.739027
0.709955
0.722289
0.758906
0.784688
0.703399
0.755471
0.791791
0.732196
0.736772
0.755084
0.742771
0.746972
0.757996
0.747085
0.7647
0.719493
0.714615
0.731429
0.767379
0.732516
0.712976
0.77379
0.700554
0.723003
0.730126
0.727469
0.814774
0.709815
0.722853
0.769587
0.712931
0.723474
0.722294
0.75574
0.769364
0.733465
0.76547
0.741224
0.712767
0.766493
0.716404
0.725818
0.699616
0.72163
0.726141
0.834463
0.706683
0.702534
0.713447
0.734498
0.765699
0.780714
0.776795
0.764025
0.723537
0.752792
0.786942
0.790229
0.756413
0.709082
0.832981
0.790216
0.789469
0.768487
0.726652
0.754205
0.712462
0.759082
0.735225
0.800916
0.823659
0.788193
0.806104
0.81866
0.803269
0.716342
0.764296
0.79912
0.707202
0.782294
0.727148
0.778911
0.775928
0.75618
0.768941
0.740862
0.715494
0.797987
0.741308
0.760552
0.730645
0.743988
0.771721
0.750114
0.738238
0.744214
0.838037
0.8306
0.764832
0.704353
0.792195
0.763486
0.701313
0.748875
0.822113
0.756348
0.760296
0.730591
0.701292
0.727809
0.774718
0.77317
0.75305
0.785504
0.711325
0.738779
0.764607
0.770292
0.727176
0.763359
0.767505
0.761056
0.771927
0.811256
0.764522
0.808021
0.764233
0.877556
0.838571
0.744793
0.834469
0.771349
0.828462
0.751538
0.755499
0.837346
0.786075
0.738865
0.717753
0.779628
0.786079
0.757767
0.803891
0.734608
0.741367
0.754187
0.699056
0.777688
0.815678
0.716361
0.736341
0.749684
0.799011
0.747876
0.812576
0.714261
0.78519
0.718494
0.801639
0.75574
0.729047
0.747824
0.778695
0.70753
0.804638
0.71195
0.800325
0.712587
0.755252
0.757986
0.717316
0.803959
0.840179
0.736086
0.728598
0.737838
0.772331
0.790505
0.786722
0.798798
0.743735
0.75756
0.790678
0.721841
0.812095
0.701292
0.750329
0.783977
0.838954
0.741345
0.734754
0.703264
0.749892
0.74846
0.748304
0.750196
0.743926
0.759382
0.750577
0.75202
0.784342
0.712585
0.768477
0.816161
0.819637
0.827511
0.718493
0.794957
0.747944
0.707453
0.749848
0.711391
0.717839
0.736407
0.725865
0.723796
0.73988
0.732672
0.727574
0.750218
0.704605
0.742336
0.763806
0.739211
0.756676
0.731236
0.725081
0.698575
0.793742
0.737556
0.75739
0.768154
0.767477
0.75036
0.72008
0.699309
0.699482
0.745987
0.759834
0.763545
0.711147
0.708374
0.741685
0.715819
0.751878
0.777744
0.713078
0.722788
0.761109
0.838768
0.739544
0.774592
0.718356
0.717407
0.755303
0.754636
0.711772
0.768862
0.71717
0.730955
0.740746
0.754006
0.717674
0.753165
0.711175
0.817216
0.771504
0.75512
0.777893
0.731706
0.745751
0.730765
0.702092
0.754734
0.77304
0.810146
0.721077
0.710392
0.74532
0.727221
0.704341
0.748221
0.708631
0.767491
0.77826
0.775265
0.752271
0.800306
0.79278
0.824049
0.812089
0.773766
0.813709
0.77589
0.809219
0.767553
0.766501
0.822603
0.806647
0.8252
0.739483
0.755956
0.761755
0.799582
0.736179
0.714037
0.775108
0.779366
0.83304
0.798018
0.766199
0.781057
0.703223
0.779553
0.810674
0.744772
0.793531
0.776088
0.847576
0.721887
0.774061
0.819681
0.788732
0.781205
0.751202
0.720676
0.700305
0.764001
0.741002
0.789376
0.762404
0.780481
0.839378
0.796907
0.821138
0.769528
0.798894
0.77724
0.743165
0.798469
0.753384
0.784594
0.772356
0.718616
0.808984
0.799795
0.766817
0.826241
0.736796
0.773892
0.727653
0.716601
0.793529
0.779529
0.798247
0.788109
0.797738
0.788126
0.783936
0.833571
0.738321
0.793663
0.835481
0.818826
0.729858
0.831074
0.844109
0.804197
0.711568
0.805893
0.781236
0.777786
0.777336
0.753062
0.760886
0.752931
0.786947
0.749124
0.822756
0.726315
0.780677
0.791624
0.771248
0.700438
0.706862
0.819217
0.82834
0.808518
0.825654
0.752425
0.8083
0.850075
0.733347
0.729181
0.777151
0.795496
0.752314
0.70121
0.779449
0.713772
0.759976
0.714643
0.722873
0.698677
0.767208
0.738706
0.699339
0.744239
0.75907
0.803068
0.736149
0.737817
0.797175
0.759854
0.705721
0.736146
0.715008
0.712585
0.736052
0.73547
0.808814
0.746765
0.738392
0.816991
0.704393
0.806778
0.762879
0.698483
0.80335
0.730519
0.72675
0.747137
0.740651
0.800594
0.726529
0.779825
0.782264
0.699792
0.743212
0.742012
0.700281
0.702273
0.803482
0.701074
0.740063
0.706936
0.787043
0.775657
0.737567
0.734894
0.720617
0.769334
0.782915
0.756321
0.75257
0.738142
0.826539
0.757371
0.790042
0.788099
0.833709
0.762025
0.728121
0.73043
0.805987
0.816252
0.704605
0.719729
0.718146
0.719288
0.817593
0.707602
0.758372
0.757287
0.803613
0.759778
0.763983
0.741871
0.720527
0.762517
0.701025
0.707531
0.707466
0.776414
0.720554
0.727089
0.760061
0.769381
0.739036
0.794128
0.758117
0.701021
0.85162
0.728766
0.844219
0.754813
0.845225
0.751256
0.833939
0.754309
0.785296
0.707887
0.718275
0.786228
0.777722
0.814908
0.711841
0.782182
0.80381
0.768053
0.813497
0.80325
0.728292
0.757204
0.757182
0.733621
0.777794
0.749266
0.737423
0.77846
0.701664
0.718427
0.740758
0.745116
0.783976
0.728789
0.728766
0.728652
0.783606
0.738046
0.788373
0.706538
0.747302
0.782524
0.783318
0.759694
0.71666
0.753917
0.704618
0.755443
0.711306
0.766007
0.717847
0.744846
0.74697
0.703138
0.807367
0.734354
0.742012
0.732968
0.777129
0.759977
0.750464
0.758571
0.837923
0.782623
0.757296
0.867941
0.810982
0.808366
0.778672
0.72697
0.812988
0.729212
0.782172
0.726265
0.775906
0.749367
0.729114
0.778854
0.753983
0.712254
0.773571
0.758493
0.747388
0.776581
0.701446
0.786068
0.735834
0.745471
0.714968
0.779029
0.709142
0.767912
0.788691
0.703859
0.764522
0.705948
0.724335
0.723412
0.706279
0.726702
0.741
0.744987
0.716815
0.757269
0.796856
0.70019
0.711918
0.706838
0.718825
0.843847
0.735925
0.785663
0.73099
0.745751
0.714259
0.73329
0.738511
0.793286
0.796474
0.729504
0.756527
0.794006
0.795593
0.787341
0.727197
0.780095
0.711756
0.715511
0.713181
0.721207
0.705644
0.793937
0.776766
0.785338
0.728692
0.701416
0.744552
0.744985
0.781782
0.705834
0.774248
0.748395
0.766086
0.724016
0.745267
0.761849
0.708861
0.742771
0.751598
0.773621
0.771992
0.756583
0.749164
0.713811
0.725404
0.753866
0.732588
0.723155
0.709174
0.743957
0.720394
0.717318
0.820892
0.784657
0.766243
0.716234
0.732712
0.799429
0.821231
0.820256
0.717832
0.762048
0.78189
0.749153
0.861416
0.773982
0.770248
0.783003
0.837329
0.719727
0.775939
0.795098
0.751707
0.782633
0.761565
0.824334
0.699713
0.72099
0.769013
0.771466
0.740352
0.765236
0.704612
0.740655
0.783365
0.757901
0.808519
0.733506
0.766828
0.771153
0.787714
0.753104
0.717774
0.740162
0.759954
0.748231
0.779344
0.714037
0.731943
0.755198
0.77494
0.769787
0.699561
0.741025
0.743291
0.734352
0.720846
0.715736
0.741784
0.736556
0.698629
0.750577
0.744487
0.763146
0.715189
0.810686
0.722033
0.71144
0.769688
0.758669
0.718754
0.741101
0.722512
0.783582
0.793924
0.744203
0.719068
0.773042
0.805439
0.848653
0.745737
0.75331
0.845805
0.7579
0.792255
0.701312
0.719419
0.721729
0.726994
0.726401
0.7856
0.787848
0.787855
0.783415
0.732058
0.705697
0.751526
0.772749
0.764074
0.830329
0.803219
0.737422
0.785604
0.782209
0.735241
0.772989
0.750523
0.759128
0.76475
0.710017
0.780445
0.76155
0.802617
0.735363
0.767153
0.751211
0.738632
0.735272
0.718419
0.703722
0.715057
0.731917
0.718073
0.747876
0.714294
0.735423
0.756872
0.756535
0.727618
0.729503
0.74917
0.698181
0.779187
0.726834
0.756644
0.71904
0.748222
0.740912
0.814462
0.73385
0.755666
0.77874
0.741536
0.709132
0.766782
0.735509
0.725609
0.732031
0.765985
0.729941
0.703714
0.753517
0.775218
0.720668
0.735527
0.733462
0.777842
0.752133
0.770837
0.783559
0.735124
0.757972
0.745036
0.786994
0.750208
0.747569
0.729515
0.73244
0.807091
0.743031
0.807082
0.711078
0.782865
0.754885
0.737764
0.790225
0.712823
0.715376
0.792883
0.750541
0.742641
0.723155
0.780554
0.705394
0.731803
0.739531
0.789409
0.720177
0.728126
0.765905
0.778547
0.720948
0.710741
0.766812
0.719194
0.787022
0.733717
0.807279
0.772432
0.725865
0.74476
0.755979
0.790729
0.699655
0.76398
0.815956
0.790137
0.770426
0.702621
0.716152
0.798773
0.702637
0.756556
0.76351
0.752524
0.817607
0.758922
0.780481
0.77103
0.707606
0.768097
0.777429
0.765993
0.739129
0.848196
0.782601
0.731095
0.800901
0.780677
0.710384
0.717993
0.767788
0.758493
0.739197
0.745234
0.751879
0.76321
0.72041
0.763787
0.746944
0.736023
0.754088
0.817522
0.776417
0.770582
0.819136
0.80512
0.777494
0.781478
0.792414
0.722241
0.767599
0.781653
0.807691
0.700044
0.768254
0.726627
0.757972
0.711068
0.796186
0.765389
0.734708
0.747388
0.746621
0.740862
0.736982
0.716591
0.708569
0.756574
0.778764
0.801829
0.803513
0.835164
0.823293
0.708077
0.749164
0.731506
0.731888
0.748494
0.763084
0.744342
0.750347
0.779153
0.81037
0.75077
0.737552
0.723038
0.748605
0.732778
0.740725
0.764208
0.716498
0.708459
0.813763
0.727469
0.775843
0.727089
0.752201
0.705384
0.700305
0.721734
0.771377
0.725476
0.745089
0.745282
0.733196
0.749018
0.705191
0.723614
0.747006
0.74867
0.768487
0.761309
0.727896
0.745517
0.725605
0.726077
0.784215
0.761366
0.716848
0.714709
0.749314
0.745218
0.725863
0.705486
0.806895
0.705911
0.739221
0.745501
0.707065
0.795545
0.758744
0.752835
0.715273
0.722175
0.715349
0.708868
0.800888
0.769241
0.78278
0.729379
0.75906
0.739829
0.730154
0.744025
0.765641
0.794595
0.727548
0.7689
0.72474
0.723086
0.752808
0.782755
0.780435
0.765216
0.792358
0.837109
0.713004
0.72368
0.720332
0.702499
0.754864
0.776374
0.723635
0.777485
0.707451
0.707154
0.701335
0.771357
0.739241
0.766892
0.740081
0.734059
0.719164
0.808021
0.843297
0.786705
0.703468
0.714559
0.792364
0.705498
0.742443
0.824097
0.749592
0.728147
0.785135
0.704696
0.733868
0.71691
0.798354
0.808406
0.705765
0.764082
0.714094
0.738451
0.700502
0.806965
0.716962
0.748559
0.809862
0.724335
0.778585
0.813563
0.736251
0.747019
0.74697
0.78964
0.793968
0.815193
0.798075
0.770788
0.785873
0.835081
0.799925
0.756825
0.703987
0.812082
0.714268
0.701699
0.79848
0.763016
0.722241
0.777542
0.765189
0.709569
0.817429
0.751317
0.738181
0.783285
0.702843
0.799699
0.729055
0.733441
0.730513
0.712823
0.715654
0.741347
0.722347
0.731201
0.759465
0.759494
0.749008
0.701668
0.758335
0.735358
0.738038
0.756383
0.752698
0.789825
0.784142
0.713834
0.747569
0.734253
0.810184
0.756303
0.73582
0.787829
0.719615
0.744967
0.74998
0.764826
0.712307
0.734413
0.786238
0.754308
0.713384
0.799402
0.728459
0.832449
0.709554
0.759608
0.802122
0.761755
0.784256
0.811558
0.792874
0.74522
0.782071
0.753949
0.746726
0.725476
0.775817
0.80036
0.788472
0.798171
0.808823
0.772972
0.723684
0.800321
0.710017
0.818094
0.723124
0.709816
0.746972
0.76171
0.719247
0.739534
0.817647
0.741926
0.827556
0.807121
0.732289
0.74952
0.729031
0.782377
0.783403
0.722269
0.716124
0.804471
0.705393
0.765405
0.781678
0.705623
0.755062
0.698783
0.71354
0.81829
0.776542
0.761327
0.716496
0.754614
0.802589
0.752862
0.748207
0.742632
0.797639
0.757027
0.748879
0.758348
0.742091
0.703546
0.771588
0.708453
0.781143
0.806219
0.792695
0.780576
0.738632
0.793638
0.721423
0.750329
0.763833
0.758601
0.756317
0.778267
0.752274
0.716648
0.822262
0.756547
0.714134
0.825104
0.794128
0.769876
0.780383
0.842858
0.774544
0.785851
0.726478
0.761591
0.808538
0.727008
0.808691
0.727443
0.741688
0.813186
0.724551
0.780251
0.726158
0.766651
0.812279
0.781218
0.813483
0.779602
0.735458
0.780103
0.808111
0.730363
0.763463
0.726868
0.710111
0.722496
0.728641
0.705782
0.792224
0.709641
0.728553
0.739298
0.726627
0.796394
0.791713
0.709486
0.786115
0.767353
0.719419
0.727174
0.725967
0.774628
0.710232
0.805822
0.74697
0.776928
0.742712
0.766155
0.779064
0.779449
0.80616
0.7337
0.803048
0.740057
0.812172
0.789596
0.77916
0.807927
0.708412
0.736121
0.726138
0.79375
0.807058
0.795686
0.813629
0.718897
0.806599
0.841167
0.750266
0.828136
0.806593
0.804155
0.755533
0.715
0.743926
0.762329
0.783113
0.7664
0.74489
0.812261
0.807565
0.775501
0.720977
0.777144
0.751392
0.777144
0.769561
0.774636
0.742661
0.784085
0.738451
0.719194
0.764101
0.74048
0.782235
0.801062
0.70688
0.77204
0.732468
0.723458
0.699832
0.778158
0.783584
0.764222
0.74042
0.738573
0.703469
0.731481
0.756995
0.765047
0.722112
0.74014
0.713757
0.77599
0.702628
0.728327
0.754515
0.768793
0.741582
0.721887
0.779395
0.783887
0.711433
0.721754
0.753638
0.728869
0.716568
0.740209
0.742353
0.798062
0.813415
0.837811
0.807595
0.736194
0.846914
0.734085
0.785723
0.766861
0.782639
0.776764
0.77826
0.779997
0.745388
0.781706
0.780198
0.806104
0.732878
0.76533
0.77865
0.774806
0.716568
0.708177
0.771189
0.785504
0.786028
0.835557
0.775303
0.745854
0.76547
0.776554
0.731535
0.772326
0.73614
0.711566
0.811469
0.731867
0.73377
0.799866
0.701788
0.777982
0.778208
0.823538
0.794026
0.736339
0.733318
0.717983
0.765998
0.793478
0.760564
0.785486
0.72212
0.766638
0.764128
0.764183
0.813272
0.819413
0.76832
0.745323
0.764257
0.758784
0.703297
0.821076
0.754138
0.769184
0.730293
0.790042
0.723635
0.712957
0.75438
0.803578
0.722346
0.73636
0.74207
0.731898
0.758873
0.736987
0.734708
0.761007
0.762459
0.723965
0.715368
0.796158
0.713829
0.722904
0.725081
0.741905
0.77634
0.712854
0.802121
0.774755
0.820903
0.781393
0.762291
0.757341
0.812578
0.808336
0.742627
0.794358
0.814908
0.772284

## Sheet: Fig. 6B_Alveoli number
ePool	e1	eG1	e2	eG2	MEC
9	9	4	0	0	13
12	11	5	0	0	8
10	11	5	0	0	11

## Sheet: Fig. 7D Colony-formation rate
Co#1	Co#2	KO#1	KO#2	KO#3
3.5	4.4	7.8	7.9	7.4
3.2	3.6	7.3	6.2	7.5
4	4.2	6.2	6.2	8.1
3.4	4.8	9.6	8.2	10.3
4.7	5	7.9	6.8	8.2
2.8	4.7	8.1		8.2

## Sheet: Fig. 7_BME sphere area
Co#1	Co#2	KO#1	KO#2	KO#3
0.074	0.043	0.151	0.054	0.07
0.061	0.036	0.16	0.05	0.081
0.063		0.118	0.061	0.068
0.066		0.117	0.055	0.07
0.032	0.021	0.129	0.055	0.115
0.045	0.043	0.156	0.059	0.137
0.032		0.116	0.055	0.132
0.046		0.117	0.054	0.133

## Sheet: Fig. 7G_BME protrusions
Co#1	Co#2	KO#1	KO#2	KO#3
0.004	0.009	0.054	0.001	0.018
0.005	0.006	0.051	0.007	0.026
0.006	0	0.01	0.013	0.013
0.005	0	0.011	0.006	0.021
0.006	0.001	0.049	0.008	0.024
0.001	0.01	0.045	0.009	0.031
0.003	0	0.011	0.006	0.046
0.01	0	0.015	0.009	0.039

## Sheet: Fig. 8D_Alveoli number
		Co#1	Co#2	KO#1	KO#2	KO#3
<200	Small	5	3	2.33333	1.66667	2.33333
<400- 200	Mid	1.66667	2.33333	2.33333	3.66667	2
>400	Big	1.33333	3	0	0.333333	1
	total	8	8.33333	4.66667	5.66667	5.33333

## Sheet: Sup. Fig. 6B_sphere area
Agarose
Co#1	Co#2	KO#1	KO#2	KO#3
0.05	0.035	0.071	0.033	0.028
0.042	0.024	0.059	0.03	0.025
0.041	0.023	0.045	0.032	0.024
0.054	0.021	0.055	0.033	0.026
0.036	0.027	0.071	0.034	0.041
0.049	0.033	0.059	0.033	0.032
0.03	0.024	0.044	0.032	0.032
0.03	0.022	0.055	0.03	0.03
Matrigel
Co#1	Co#2	KO#1	KO#2	KO#3
0.037	0.026		0.033	0.071
0.042	0.025	0.069	0.031	0.062
0.066	0.027	0.066	0.039	0.05
	0.035	0.082	0.033	0.059
0.045	0.032	0.052	0.012	0.06
0.03	0.025	0.053	0.038	0.073
0.029	0.024	0.05	0.031	0.078
0.033	0.035	0.057	0.034	0.077

## Sheet: Sup. Fig. 6C_protrusions
Agarose
Co#1	Co#2	KO#1	KO#2	KO#3
0.007	0.005	0.013	0.003	0.002
0.004	0.003	0.014	0.001	0.002
0.003	0.001	0.007	0.004	0
0.007	0.001	0.011	-0.001	0
0.005	0.006	0.021	0.004	0.006
0.017	0.009	0.017	0.006	0.002
0.008	0.006	0.008	0.004	0.003
0.003	0.003	0.009	0.005	0.003
Matrigel
Co#1	Co#2	KO#1	KO#2	KO#3
0.001	0.003		0.006
0.003	0.004	0.017	0.001	0.024
0.004	0.003	0.014	0.001	0.005
0	0.006	0.018	0.004	0.015
0.01	0.003	0.013	0	0.016
0.002	0.002	0.01	0.003	0.018
0.003	0.003	0.01	0.002	0.03
0.003	0.008	0.01	0.004	0.013
